# Supplementary material for: Phosphoproteomic Analysis Reveals Impairment of Rice Germination by Chloramphenicol
Source: Plants (Basel). 2025 Sep 12;14(18):2845. doi: 10.3390/plants14182845 (PMC12473894; doi:10.3390/plants14182845)
Supplement: Supplementary file 1 [file plants-14-02845-s001.zip]

Archive with 7 entries (7 files):
- Supplementary Figures.pdf
- Supplementary Table S1.xlsx
- Supplementary Table S2.xlsx
- Supplementary Table S3.xlsx
- Supplementary Table S4.xlsx
- Supplementary Table S5.xlsm
- Supplementary Table S6.xlsx
