# Supplementary material for: Phosphoproteomic Analysis Reveals Impairment of Rice Germination by Chloramphenicol
Source: Plants (Basel). 2025 Sep 12;14(18):2845. doi: 10.3390/plants14182845 (PMC12473894; doi:10.3390/plants14182845)
Supplement: Supplementary file 1 [file plants-14-02845-s001.zip › Supplementary Table S1.xlsx]

## Sheet: Sheet1
Table S1:Raw data of all identified phosphoproteins from germinated rice.
T: Majority protein IDs	Entry Name	Protein names	Gene Names	Organism	Gene Ontology (biological process)	Gene Ontology (cellular component)	Gene Ontology (molecular function)	T: Peptide sequences	N: Peptides	N: Sequence coverage [%]	N: Q-value	N: Score	Intensity 1-1	Intensity 1-2	Intensity 1-3	Intensity 2-1	Intensity 2-2	Intensity 2-3	Intensity 3-1	Intensity 3-2	Intensity 3-3	Intensity 4-1	Intensity 4-2	Intensity 4-3	Intensity 5-1	Intensity 5-2	Intensity 5-3	Intensity 6-1	Intensity 6-2	Intensity 6-3	Intensity 7-1	Intensity 7-2	Intensity 7-3	Intensity 8-1	Intensity 8-2	Intensity 8-3	Intensity 9-1	Intensity 9-2	Intensity 9-3	Intensity 10-1	Intensity 10-2	Intensity 10-3	Intensity 11-1	Intensity 11-2	Intensity 11-3	Intensity 12-1	Intensity 12-2	Intensity 12-3
A0A023ND08	A0A023ND08_ORYSJ	Glycosyltransferases (EC 2.4.-.-)	GT43B	Oryza sativa subsp. japonica (Rice)	cell wall organization [GO:0071555]	Golgi membrane [GO:0000139]	galactosylgalactosylxylosylprotein 3-beta-glucuronosyltransferase activity [GO:0015018]	AAALTRMAHTLR	1	3.4	0.9626	-5.361	0.436268	0	0	0	0	0	0	0	0	0	0	0	0	0	0	0	0	0	0	0	0	0	8.02973	0	0	4.83299	0	0	0	0	0	0	0	0	0	0
A0A060NGW8	A0A060NGW8_ORYSJ	Pikahei-1(T) protein	Pikahei-1(t)	Oryza sativa subsp. japonica (Rice)	defense response [GO:0006952]; response to other organism [GO:0051707]		ADP binding [GO:0043531]	LVKMLNLVELSIPSLEELVLIEMPK	1	1.8	0.91589	-1.376	0	0	0	0	0	0	0	0	0	0	0	0	0	0	0	0	0	0	0	0	0	0	0	0	0	0	0	0	3.82934	0	0	0	0	0	0	0
A0A067Y2I0	A0A067Y2I0_ORYSJ	MATH domain-containing protein		Oryza sativa subsp. japonica (Rice)				VQKKFLFLQK	1	3.1	0.93974	-4.3786	0	0	0	0	0	0	0	0	0	0	0	0	0	0	0	0	0	0	0	0	0	3.04359	0	0	0	0	0	0	0	0	0	0	0	0	0	0
A0A0N7KC98	A0A0N7KC98_ORYSJ	Os01g0131250 protein	Os01g0131250 OSNPB_010131250	Oryza sativa subsp. japonica (Rice)				WFAVFATSNAII	1	8.8	0.90142	-0.84129	0	0	0	0	0	0	0	0	0	0	0	0	0	0	0	0	0	0	0	0	0	0	0	0	0	9.92578	0	0	0	0	0	0	0	0	0	0
A0A0N7KCA2	A0A0N7KCA2_ORYSJ	Os01g0134200 protein	Os01g0134200 OSNPB_010134200	Oryza sativa subsp. japonica (Rice)				HWKVSVEVSLFAWNTK	1	3.6	0.83908	-0.025929	0	0	0	0	0	0	0	0	0	7.51893	0	0	0	0	0	0	0	0	0	0	0	0	0	0	0	0	0	0	0	0	0	0	0	0	0	0
A0A0N7KCA6	A0A0N7KCA6_ORYSJ	Os01g0137266 protein	Os01g0137266 OSNPB_010137266	Oryza sativa subsp. japonica (Rice)				TPCRRCCTR	1	5	0.92038	-3.9887	0	0	0	0	0	0	0	0	0	0	0	0	0	0	0	0	0	0	0	0	0	0	0	0	0	0	0	0	0	0	0	0	0	0	0	0
A0A0N7KCD8	A0A0N7KCD8_ORYSJ	Os01g0162800 protein	Os01g0162800 OSNPB_010162800	Oryza sativa subsp. japonica (Rice)		plasma membrane [GO:0005886]		DIITITYK	1	0.8	0.93543	-4.0525	0	0	0	0	0	0	0	0	0	0	8.38573	0	0	0	0	0	0	0	0	0	0	0	0	0	0	0	0	0	0	0	0	0	0	0	0	0
A0A0N7KCI7	A0A0N7KCI7_ORYSJ	Os01g0203900 protein	Os01g0203900 OSNPB_010203900	Oryza sativa subsp. japonica (Rice)				HRHPGHPR;RLLLGRIAEER	2	7.3	0.96541	-14.412	0	0	0	0	0	0	0	0	0	0	0	0	0	0	0	0	0	0	0	0	0	0	0	0	0	0	0	0	0	0	0	0	0	8.48852	0	0
A0A0N7KCJ6	A0A0N7KCJ6_ORYSJ	Os01g0212900 protein	Os01g0212900 OSNPB_010212900	Oryza sativa subsp. japonica (Rice)				LSTRWFA	1	4.3	0.94841	-4.9855	0	0	0	0	0	0	0	0	0	0	0	0	0	0	0	0	0	0	0	0	0	0	0	0	0	0	0	0	0	0	0	0	0	0	0	0
A0A0N7KCJ7	A0A0N7KCJ7_ORYSJ	Os01g0214300 protein	Os01g0214300 OSNPB_010214300	Oryza sativa subsp. japonica (Rice)				SISKNKR	1	4.2	0.96283	-5.6605	0	0	0	0	0	0	0	0	0	0	0	0	0	0	0	0	0	0	0	0	0	0	0	0	0	0	0	0	8.91097	0	0	0	0	0	0	0
A0A0N7KCL1	A0A0N7KCL1_ORYSJ	Os01g0226500 protein	Os01g0226500 OSNPB_010226500	Oryza sativa subsp. japonica (Rice)				HFVELARAMK	1	5.2	0.95555	-5.2348	0	0	0	0	0	0	0	0	0	0	0	0	0	0	0	5.14364	0	0	0	0	8.6812	0	0	0	0	0	0	0	0	0	0	0	0	0	0	0
A0A0N7KCV0	A0A0N7KCV0_ORYSJ	Os01g0319066 protein	Os01g0319066 OSNPB_010319066	Oryza sativa subsp. japonica (Rice)				VDEQPVAPR	1	5.1	0.94303	-4.845	0	0	0	0	0	0	0	0	0	0	0	0	0	0	0	0	0	0	0	0	0	0	0	0	0	0	0	0	0	0	7.74093	0	0	0	0	0
A0A0N7KD27	A0A0N7KD27_ORYSJ	Blight resistance protein RGA1-like protein (Os01g0520600 protein)	Os01g0520600 B1168H06.37	Oryza sativa subsp. japonica (Rice)	defense response [GO:0006952]; response to other organism [GO:0051707]		ADP binding [GO:0043531]	IPCFTSLRNLVISKSVVK;LVQTVQLYHLGCIPDK;SLIETYR	3	4.7	0.96362	-17.742	0	0	0	8.87194	0	0	0	0	0	0	0	0	0	0	0	3.9855	0	0	0	0	0	0	0	0	0	0	0	0	0	0	0	0	0	0	0	0
A0A0N7KD78	A0A0N7KD78_ORYSJ	Os01g0580150 protein	Os01g0580150 OSNPB_010580150	Oryza sativa subsp. japonica (Rice)	cell surface receptor signaling pathway [GO:0007166]	plasma membrane [GO:0005886]	ATP binding [GO:0005524]; protein kinase activity [GO:0004672]	MVQGTPGYLDPEYLKK	1	6.1	0.94404	-4.8439	0	0	4.65632	0	0	0	0	0	0	0	0	0	0	0	0	0	0	0	0	0	0	0	0	0	0	0	0	0	0	0	0	0	0	0	0	0
A0A0N7KD81	A0A0N7KD81_ORYSJ	Os01g0583800 protein	Os01g0583800 OSNPB_010583800	Oryza sativa subsp. japonica (Rice)				RLLLTGLVARPRGLLITK	1	4.1	0.95548	-7.3215	0	0	5.62921	0	0	0	0	0	0	0	0	0	0	0	0	0	0	0	0	0	0	0	0	6.23705	0	3.47858	0	0	0	0	0	0	0	0	0	0
A0A0N7KDA2	A0A0N7KDA2_ORYSJ	Os01g0603700 protein	Os01g0603700 OSNPB_010603700	Oryza sativa subsp. japonica (Rice)				GGEAEKDLLDVLVTEGIDGGVAR	1	24.5	0.8923	-1.0656	0	0	0	0	0	0	0	0	0	0	0	0	0	0	0	0	0	0	0	0	8.45212	0	10.8282	0	0	0	0	0	0	0	0	0	0	0	0	0
A0A0N7KDB1	A0A0N7KDB1_ORYSJ	Os01g0611200 protein	Os01g0611200 OSNPB_010611200	Oryza sativa subsp. japonica (Rice)		nucleus [GO:0005634]		LQLHVSSDEHLQLIR	1	6.8	0.9489	-4.5364	0	0	0	0	0	0	0	0	0	0	0	0	0	0	0	0	0	0	0	0	0	0	5.89064	0	0	0	0	0	0	0	0	0	0	0	0	0
A0A0N7KDC3	A0A0N7KDC3_ORYSJ	Os01g0621900 protein	Os01g0621900 OSNPB_010621900	Oryza sativa subsp. japonica (Rice)				NGALLP	1	1.7	0.78431	0.016979	0	0	0	0	0	0	5.46303	0	0	0	0	0	0	0	0	0	0	0	0	0	0	0	0	0	0	0	0	0	0	0	0	0	0	0	4.57065	0
A0A0N7KDE4	A0A0N7KDE4_ORYSJ	Os01g0643825 protein	Os01g0643825 OSNPB_010643825	Oryza sativa subsp. japonica (Rice)				DTRARPKSQILTLQSALAR	1	20	0.95867	-7.618	0	0	0	0	0	0	0	0	0	0	0	0	0	0	0	0	0	0	0	0	0	0	0	0	0	0	0	0	0	0	0	6.20666	0	0	0	0
A0A0N7KDG2	A0A0N7KDG2_ORYSJ	Os01g0660400 protein	Os01g0660400 OSNPB_010660400	Oryza sativa subsp. japonica (Rice)				KLKFSLSLSLSLSLSLFLK	1	25.3	0.95756	-7.618	0	0	0	0	0	0	0	0	0	5.59189	5.34469	0	0	0	0	0	0	0	0	0	0	0	0	0	0	4.69516	0	0	0	4.9306	0	5.72993	3.53456	0	0	0
A0A0N7KDH6	A0A0N7KDH6_ORYSJ	Os01g0674125 protein	Os01g0674125 OSNPB_010674125	Oryza sativa subsp. japonica (Rice)				NTLIATSVPFHIPRKTSPK	1	20.9	0.95745	-7.618	0	0	0	0	0	0	0	0	0	0	0	0	0	0	0	0	0	0	0	0	0	0	0	0	0	0	0	0	0	0	0	0	0	0	0	0
A0A0N7KDJ4	A0A0N7KDJ4_ORYSJ	Os01g0689451 protein	Os01g0689451 OSNPB_010689451	Oryza sativa subsp. japonica (Rice)	inorganic ion homeostasis [GO:0098771]		zinc ion binding [GO:0008270]	LLERVLPWLVSK	1	1	0.89955	-1.2916	0	0	0	0	0	0	4.02724	0	0	0	0	0	0	0	0	0	0	0	0	0	0	0	0	0	0	0	0	0	0	0	0	0	0	0	0	0
A0A0N7KDK5	A0A0N7KDK5_ORYSJ	Os01g0698850 protein	Os01g0698850 OSNPB_010698850	Oryza sativa subsp. japonica (Rice)				VQVGPRR	1	2.8	0.94669	-4.552	0	0	0	0	0	11.4888	0	0	0	11.5212	0	0	0	0	0	0	0	0	13.1104	0	0	0	11.5876	0	11.5852	0	0	0	0	0	0	5.48568	0	0	0	0
A0A0N7KDQ0	A0A0N7KDQ0_ORYSJ	Os01g0737000 protein	Os01g0737000 OSNPB_010737000	Oryza sativa subsp. japonica (Rice)				RQWHTK	1	7.3	0.90393	-0.57824	11.4773	11.8149	11.7691	9.62123	0	9.32053	10.0732	0	0	0	9.93792	0	9.47375	0	9.59721	0	0	9.79748	12.2719	0	0	10.1923	0	10.3092	0	0	0	0	9.85863	0	10.0136	10.0512	10.0681	0	0	0
A0A0N7KDU3	A0A0N7KDU3_ORYSJ	Os01g0773200 protein	Os01g0773200 OSNPB_010773200	Oryza sativa subsp. japonica (Rice)		membrane [GO:0016020]		LDLMLMWK	1	6.4	0.82509	0.016979	0	0	0	0	0	2.63429	0	0	0	0	0	0	0	0	0	0	0	0	0	0	0	0	0	0	0	0	0	0	0	0	0	0	0	0	0	0
A0A0N7KE12	A0A0N7KE12_ORYSJ	Os01g0838100 protein	Os01g0838100 OSNPB_010838100	Oryza sativa subsp. japonica (Rice)				VCYNLCCKDGFRFAV	1	6.5	0.95592	-5.7541	0	0	0	0	0	0	0	0	0	0	0	0	0	0	0	0	0	0	0	7.99005	0	0	0	6.91085	0	0	0	0	0	7.12567	0	0	0	0	0	0
A0A0N7KE20	A0A0N7KE20_ORYSJ	Os01g0845000 protein	Os01g0845000 OSNPB_010845000	Oryza sativa subsp. japonica (Rice)				LGLLLVRPPER	1	2.1	0.89463	-1.2889	0	0	0	0	0	0	0	0	0	0	0	0	0	0	0	0	0	0	0	0	0	0	0	0	0	0	0	0	0	0	0	0	0	0	0	0
A0A0N7KE30	A0A0N7KE30_ORYSJ	Os01g0853650 protein	Os01g0853650 OSNPB_010853650	Oryza sativa subsp. japonica (Rice)				ESESIIDAIALLGRHVRPR	1	20.7	0.95812	-7.618	0	0	0	0	0	0	0	0	0	0	0	0	0	0	0	0	0	0	0	0	0	0	0	0	0	0	0	0	0	0	0	0	0	0	0	0
A0A0N7KE55	A0A0N7KE55_ORYSJ	Os01g0872800 protein	Os01g0872800 OSNPB_010872800	Oryza sativa subsp. japonica (Rice)			ATP binding [GO:0005524]; protein serine/threonine kinase activity [GO:0004674]	GRLSEDEAR	1	2.1	0.94244	-4.845	0	0	0	0	0	0	0	0	0	0	0	0	0	0	0	0	0	0	0	0	0	0	0	0	0	0	0	0	0	0	0	0	0	0	0	0
A0A0N7KE88	A0A0N7KE88_ORYSJ	Os01g0899500 protein	Os01g0899500 OSNPB_010899500	Oryza sativa subsp. japonica (Rice)				TPLDIR	1	5.5	0.79468	0.016979	0	0	0	0	0	0	0	0	0	0	7.90382	0	0	0	0	0	0	0	0	0	0	9.05593	0	0	0	0	0	0	0	0	0	0	0	0	0	0
A0A0N7KEE7	A0A0N7KEE7_ORYSJ	Os01g0947700 protein	Os01g0947700 OSNPB_010947700	Oryza sativa subsp. japonica (Rice)	defense response to other organism [GO:0098542]			ILVNIKVLIGDIGSNLK	1	7.8	0.95049	-6.4891	0	0	0	0	0	0	0	0	0	0	0	0	0	0	0	0	0	0	0	0	0	0	0	0	0	0	0	0	0	0	0	0	0	0	0	0
A0A0N7KEI6	A0A0N7KEI6_ORYSJ	Os02g0102000 protein	Os02g0102000 OSNPB_020102000	Oryza sativa subsp. japonica (Rice)				SSGTPVR	1	2.2	0.92112	-2.092	0	0	0	0	0	0	0	0	0	0	0	0	0	0	0	0	0	0	0	0	0	0	0	0	4.53661	0	0	0	0	0	0	0	6.24504	0	0	0
A0A0N7KEJ0	A0A0N7KEJ0_ORYSJ	Os02g0105000 protein	Os02g0105000 OSNPB_020105000	Oryza sativa subsp. japonica (Rice)				EKLEVRR	1	7.1	0.96285	-5.6605	0	0	0	0	0	0	0	0	0	0	0	0	0	0	0	0	0	0	8.9965	0	0	0	0	0	0	0	0	0	0	0	0	0	0	0	0	0
A0A0N7KEJ8	A0A0N7KEJ8_ORYSJ	Os02g0110900 protein	Os02g0110900 OSNPB_020110900	Oryza sativa subsp. japonica (Rice)				SRRHLR	1	5	0.79231	0.016979	0	0	0	0	13.4663	0	0	0	0	0	0	0	0	0	0	0	13.5919	0	0	0	0	0	0	0	0	0	0	0	0	0	0	0	0	0	0	0
A0A0N7KEM5	A0A0N7KEM5_ORYSJ	Os02g0132600 protein	Os02g0132600 OSNPB_020132600	Oryza sativa subsp. japonica (Rice)				SSSRIAYYEMLLWIR;YLLTIFQSLGRLELK	2	7.3	0.95386	-7.0773	0	0	0	0	6.12068	0	0	0	0	0	0	0	0	0	0	0	0	0	0	0	0	0	0	0	0	0	0	0	0	0	4.75942	0	0	0	0	0
A0A0N7KEN1	A0A0N7KEN1_ORYSJ	histone acetyltransferase (EC 2.3.1.48)	Os02g0137500 OSNPB_020137500	Oryza sativa subsp. japonica (Rice)	regulation of DNA-templated transcription [GO:0006355]	nucleus [GO:0005634]	histone acetyltransferase activity [GO:0004402]; zinc ion binding [GO:0008270]	GLFRHGMQCK	1	1.6	0.89284	-1.1654	0	0	0	0	0	0	0	0	0	0	0	0	0	0	0	0	0	0	0	0	0	0	0	0	0	0	0	0	0	0	0	0	0	0	0	0
A0A0N7KET2	A0A0N7KET2_ORYSJ	Os02g0179250 protein	Os02g0179250 OSNPB_020179250	Oryza sativa subsp. japonica (Rice)		membrane [GO:0016020]		FINTYINVGNIRK	1	14.1	0.93649	-4.3384	0	0	0	0	0	0	0	0	0	0	0	0	0	0	0	0	0	0	0	9.47974	0	0	0	0	0	0	0	0	0	0	0	0	0	0	0	0
A0A0N7KET3	A0A0N7KET3_ORYSJ	Os02g0179950 protein	Os02g0179950 OSNPB_020179950	Oryza sativa subsp. japonica (Rice)		membrane [GO:0016020]		THVSTLTPLLAFLITLLSK	1	13.5	0.95145	-6.4003	0	0	4.93866	0	0	0	0	0	0	0	0	0	0	0	0	0	0	0	0	0	0	0	0	0	0	0	0	0	0	0	0	0	0	0	0	0
A0A0N7KEW6	A0A0N7KEW6_ORYSJ	Os02g0206550 protein	Os02g0206550 OSNPB_020206550	Oryza sativa subsp. japonica (Rice)				DADPPGNSGGPR	1	7.1	0.95913	-5.361	0	0	0	0	0	0	0	0	0	6.69877	0	0	0	0	0	0	0	5.07301	0	7.38232	0	0	0	0	0	0	0	0	0	0	0	0	0	0	0	0
A0A0N7KEW9	A0A0N7KEW9_ORYSJ	Os02g0209100 protein	Os02g0209100 OSNPB_020209100	Oryza sativa subsp. japonica (Rice)	intracellular protein transport [GO:0006886]; vesicle-mediated transport [GO:0016192]	membrane coat [GO:0030117]	structural molecule activity [GO:0005198]	KSIRPPFSAER	1	1.8	0.9331	-4.2103	0	0	0	0	0	0	0	0	0	0	0	0	0	0	0	0	0	0	0	0	0	0	0	0	0	0	0	0	0	0	0	0	0	0	0	0
A0A0N7KEX4	A0A0N7KEX4_ORYSJ	Os02g0214766 protein	Os02g0214766 OSNPB_020214766	Oryza sativa subsp. japonica (Rice)				QRVAARAR	1	4	0.96015	-9.7685	0	0	0	0	0	0	0	0	0	0	0	0	0	0	0	0	0	0	0	0	0	0	8.23232	0	0	0	0	0	0	0	0	0	0	0	0	0
A0A0N7KF04	A0A0N7KF04_ORYSJ	Os02g0245100 protein	Os02g0245100 OSNPB_020245100	Oryza sativa subsp. japonica (Rice)				QRPPPRPRPLR	1	5.1	0.93302	-4.2242	0	0	9.37358	0	0	0	0	0	0	0	0	0	0	0	0	0	0	0	0	0	0	0	0	0	0	0	0	0	0	0	0	0	0	0	0	0
A0A0N7KF20	A0A0N7KF20_ORYSJ	Os02g0262300 protein	Os02g0262300 OSNPB_020262300	Oryza sativa subsp. japonica (Rice)				FSKKTI	1	0.8	0.91756	-1.6867	0	0	0	0	0	0	0	0	0	0	0	11.2913	0	0	0	0	0	11.6813	0	0	12.7334	0	11.4719	11.5253	0	0	0	10.7644	0	0	0	0	0	0	0	0
A0A0N7KF46	A0A0N7KF46_ORYSJ	Os02g0293050 protein	Os02g0293050 OSNPB_020293050	Oryza sativa subsp. japonica (Rice)				DQHVVQLLLPHRSPHARLTA	1	8.2	0.95678	-7.5837	0	0	0	0	0	0	0	0	0	0	0	0	0	0	0	0	0	0	0	0	0	0	0	0	0	0	0	0	0	0	4.59592	0	0	0	0	0
A0A0N7KF54	A0A0N7KF54_ORYSJ	Os02g0302300 protein	Os02g0302300 OSNPB_020302300	Oryza sativa subsp. japonica (Rice)				GNVRRPR	1	6.2	0.91445	-2.092	0	0	0	6.9782	6.54297	0	0	0	0	8.67955	0	0	0	0	0	0	0	0	0	0	0	0	0	7.82464	0	0	0	0	0	0	0	0	0	0	0	0
A0A0N7KF60	A0A0N7KF60_ORYSJ	Os02g0310400 protein	Os02g0310400 OSNPB_020310400	Oryza sativa subsp. japonica (Rice)				WMLLER	1	3.2	0.78826	0.016979	0	0	0	0	0	0	0	0	0	0	0	0	0	0	0	0	0	0	0	0	0	0	0	0	0	0	0	0	0	0	0	0	0	0	0	0
A0A0N7KFD4	A0A0N7KFD4_ORYSJ	Os02g0516901 protein	Os02g0516901 OSNPB_020516901	Oryza sativa subsp. japonica (Rice)				RLVVVLLLLVVGEQR	1	5.2	0.95828	-5.3927	0	0	0	0	0	0	0	0	0	5.04282	0	0	0	0	0	0	0	0	0	0	0	0	0	0	0	0	0	0	0	0	0	0	0	0	0	0
A0A0N7KFN4	A0A0N7KFN4_ORYSJ	Os02g0610200 protein	Os02g0610200 OSNPB_020610200	Oryza sativa subsp. japonica (Rice)				LHLHHSK	1	5.3	0.92077	-2.092	0	0	0	0	0	0	0	0	0	0	0	0	0	0	0	0	0	0	0	0	0	7.62081	0	0	0	0	0	0	5.95317	0	0	0	0	0	0	0
A0A0N7KFR1	A0A0N7KFR1_ORYSJ	Os02g0633100 protein	Os02g0633100 OSNPB_020633100	Oryza sativa subsp. japonica (Rice)	transcription initiation at RNA polymerase III promoter [GO:0006384]	nucleus [GO:0005634]; transcription factor TFIIIC complex [GO:0000127]	DNA binding [GO:0003677]	FIRCLRLLK;GITLVELGKRLGHNNSK	2	6.1	0.94237	-4.845	0	0	0	0	0	0	0	0	0	0	0	0	0	0	0	0	0	0	0	0	0	0	0	0	0	0	0	0	0	0	0	0	0	5.55811	0	0
A0A0N7KG20	A0A0N7KG20_ORYSJ	Os02g0735000 protein	Os02g0735000 OSNPB_020735000	Oryza sativa subsp. japonica (Rice)				WYKRPLPR	1	4.9	0.96161	-9.0935	0	0	0	0	0	0	0	0	0	0	0	0	0	0	0	0	0	0	0	0	7.85618	0	0	0	0	0	0	0	0	0	0	0	0	0	0	0
A0A0N7KG70	A0A0N7KG70_ORYSJ	Os02g0778633 protein	Os02g0778633 OSNPB_020778633	Oryza sativa subsp. japonica (Rice)		membrane [GO:0016020]		LGELEQLLALLRRR	1	5.1	0.94745	-4.5245	0	0	0	0	0	0	0	0	0	0	0	0	0	0	0	0	0	0	0	0	0	0	4.99585	0	0	0	0	0	0	0	0	0	0	0	0	0
A0A0N7KGA6	A0A0N7KGA6_ORYSJ	starch synthase (EC 2.4.1.21)	Os02g0807100 OSNPB_020807100	Oryza sativa subsp. japonica (Rice)	starch biosynthetic process [GO:0019252]		glycosyltransferase activity [GO:0016757]	AEADYESYYGGCWHK	1	4.8	0.94781	-4.5364	0	0	0	0	0	4.51393	0	0	0	0	0	0	0	0	0	0	0	0	0	0	0	0	0	0	0	0	0	0	0	0	0	0	0	0	0	0
A0A0N7KGH1	A0A0N7KGH1_ORYSJ	Os03g0118700 protein	Os03g0118700 OSNPB_030118700	Oryza sativa subsp. japonica (Rice)			flavin adenine dinucleotide binding [GO:0050660]; oxidoreductase activity, acting on CH-OH group of donors [GO:0016614]	QLPQRRLLHPR	1	1.8	0.89775	-0.27376	0	0	0	0	0	10.3653	0	0	9.30904	0	0	0	0	10.524	0	0	0	0	0	0	0	0	0	0	0	0	0	0	0	0	0	0	0	0	0	0
A0A0N7KGJ8	A0A0N7KGJ8_ORYSJ	Os03g0140300 protein	Os03g0140300 OSNPB_030140300	Oryza sativa subsp. japonica (Rice)				HRSPSVLKMPPPR	1	6.3	0.88469	-0.070871	0	0	0	0	0	0	0	0	0	0	0	0	0	0	0	0	0	0	0	0	0	0	0	0	0	0	0	0	0	0	0	0	0	0	0	0
A0A0N7KGW6	A0A0N7KGW6_ORYSJ	Os03g0237284 protein	Os03g0237284 OSNPB_030237284	Oryza sativa subsp. japonica (Rice)				GVPKDVRSHDIER;IIENDLNKCR	2	20.4	0.96209	-5.6791	0	0	0	0	0	0	0	0	0	0	0	0	0	0	0	0	0	0	0	0	0	0	0	2.72757	0	0	0	0	0	0	0	0	0	0	0	0
A0A0N7KH04	A0A0N7KH04_ORYSJ	Os03g0270200 protein	Os03g0270200 OSNPB_030270200	Oryza sativa subsp. japonica (Rice)				KGSYNGR;RRSTSPHDR	2	2.8	0.9643	-15.544	0	0	10.2852	0	0	0	0	0	0	0	0	8.54133	0	0	0	0	0	0	0	0	0	0	0	0	0	0	0	0	0	0	0	0	0	0	0	0
A0A0N7KH13	A0A0N7KH13_ORYSJ	Os03g0278250 protein	Os03g0278250 OSNPB_030278250	Oryza sativa subsp. japonica (Rice)		membrane [GO:0016020]		VKLVHLK	1	7.4	0.94861	-4.9855	0	0	0	0	0	0	0	0	0	0	8.01274	0	0	0	0	0	0	0	0	0	0	0	0	0	0	0	0	0	0	0	0	0	0	0	0	0
A0A0N7KH90	A0A0N7KH90_ORYSJ	Os03g0344700 protein	Os03g0344700 OSNPB_030344700	Oryza sativa subsp. japonica (Rice)		mitochondrial outer membrane [GO:0005741]	ATP binding [GO:0005524]; ATP hydrolysis activity [GO:0016887]	ALAKHFGAR	1	1.2	0.96075	-10.317	0	0	0	0	0	0	0	0	0	7.5772	0	0	0	0	0	0	0	0	0	0	0	0	0	0	0	0	0	0	0	0	0	0	0	0	0	0
A0A0N7KHA6	A0A0N7KHA6_ORYSJ	Os03g0360533 protein	Os03g0360533 OSNPB_030360533	Oryza sativa subsp. japonica (Rice)				ASFHHRAR	1	6.7	0.96029	-9.0935	0	0	0	0	0	0	0	0	0	0	0	0	0	0	0	0	0	0	0	0	0	0	0	0	0	0	0	0	0	0	0	0	0	0	0	0
A0A0N7KHB0	A0A0N7KHB0_ORYSJ	Os03g0365200 protein	Os03g0365200 OSNPB_030365200	Oryza sativa subsp. japonica (Rice)				LSFLCRR	1	3.3	0.94651	-4.552	0	0	0	0	0	0	0	0	0	0	0	0	0	0	0	0	0	0	0	0	0	0	0	0	0	0	0	0	0	0	9.55783	0	0	0	0	0
A0A0N7KHB3	A0A0N7KHB3_ORYSJ	Os03g0367600 protein	Os03g0367600 OSNPB_030367600	Oryza sativa subsp. japonica (Rice)				GILPLTTR	1	2.6	0.96267	-9.5092	0	0	0	15.1446	0	0	0	0	0	0	0	0	0	0	0	0	0	0	0	0	0	0	0	0	0	0	0	0	0	0	0	0	0	0	0	0
A0A0N7KHH3	A0A0N7KHH3_ORYSJ	Os03g0431400 protein	Os03g0431400 OSNPB_030431400	Oryza sativa subsp. japonica (Rice)		membrane [GO:0016020]		HEHWLRLR	1	3.3	0.96242	-9.0935	0	0	0	0	0	0	0	0	0	0	0	0	0	0	0	0	0	0	0	0	0	9.48275	0	0	0	0	0	0	0	0	0	0	0	0	0	0
A0A0N7KHH9	A0A0N7KHH9_ORYSJ	Os03g0439500 protein	Os03g0439500 OSNPB_030439500	Oryza sativa subsp. japonica (Rice)			metal ion binding [GO:0046872]; oxidoreductase activity [GO:0016491]	GNFVALSEGTRFLESLKI	1	9.3	0.95655	-7.3215	0	0	0	0	0	0	0	0	0	0	0	0	0	0	0	0	0	0	0	0	0	0	0	0	0	0	0	0	0	0	0	0	0	0	0	0
A0A0N7KHN5	A0A0N7KHN5_ORYSJ	Os03g0621900 protein	Os03g0621900 OSNPB_030621900	Oryza sativa subsp. japonica (Rice)			DNA binding [GO:0003677]	IGDFLVFK	1	5.6	0.93277	-4.0525	0	0	0	0	0	0	0	0	0	0	0	0	0	0	0	0	0	6.77452	0	0	0	0	0	0	0	0	0	0	0	0	0	0	0	0	0	0
A0A0N7KHR9	A0A0N7KHR9_ORYSJ	Os03g0659450 protein	Os03g0659450 OSNPB_030659450	Oryza sativa subsp. japonica (Rice)				LLALVASILLIVLR	1	13.1	0.94765	-4.5245	0	0	0	0	0	0	0	0	0	0	0	0	0	0	0	0	0	0	0	0	0	0	0	0	0	4.28118	0	0	0	0	0	0	2.47545	0	0	0
A0A0N7KHS8	A0A0N7KHS8_ORYSJ	Os03g0667850 protein	Os03g0667850 OSNPB_030667850	Oryza sativa subsp. japonica (Rice)				ALAAMGG	1	6.4	0.91593	-2.092	0	0	0	0	0	0	0	0	0	0	0	0	0	0	0	0	0	0	0	0	0	0	0	0	0	6.35987	0	0	0	0	0	0	0	0	0	0
A0A0N7KHT9	A0A0N7KHT9_ORYSJ	Os03g0679800 protein	Os03g0679800 OSNPB_030679800	Oryza sativa subsp. japonica (Rice)		intracellular organelle [GO:0043229]		SSTVQILLEHR	1	2.7	0.95948	-5.3584	6.43025	0	0	0	0	0	0	0	0	0	0	0	0	0	0	0	0	0	0	0	0	0	0	0	0	0	0	0	0	0	0	0	0	0	0	0
A0A0N7KHU1	A0A0N7KHU1_ORYSJ	Os03g0681101 protein	Os03g0681101 OSNPB_030681101	Oryza sativa subsp. japonica (Rice)				RPRHHGRLHHLR	1	8	0.94203	-4.5048	0	0	0	0	0	0	0	0	0	0	0	0	0	2.2492	0	0	0	0	0	3.54238	0	0	0	0	0	0	0	0	0	0	0	0	0	0	0	0
A0A0N7KI94	A0A0N7KI94_ORYSJ	Os03g0809400 protein	Os03g0809400 OSNPB_030809400	Oryza sativa subsp. japonica (Rice)				AVQYSR	1	1.4	0.92092	-1.4274	0	0	0	0	0	0	0	0	0	10.6841	0	0	0	0	0	0	0	0	0	0	0	0	0	0	0	0	0	0	0	0	0	0	0	0	0	0
A0A0N7KI96	A0A0N7KI96_ORYSJ	Mg-protoporphyrin IX chelatase (EC 6.6.1.1)	Os03g0811100 OSNPB_030811100	Oryza sativa subsp. japonica (Rice)	chlorophyll biosynthetic process [GO:0015995]; photosynthesis [GO:0015979]	chloroplast [GO:0009507]	ATP binding [GO:0005524]; magnesium chelatase activity [GO:0016851]	YIGSMLPK	1	2	0.96311	-9.5092	0	0	0	0	0	0	0	0	0	0	0	0	0	0	0	0	0	0	0	0	0	0	0	0	0	0	0	8.81134	0	0	0	0	0	0	0	0
A0A0N7KID4	A0A0N7KID4_ORYSJ	Os03g0842400 protein	Os03g0842400 OSNPB_030842400	Oryza sativa subsp. japonica (Rice)				LYIYILVAWK	1	8.5	0.90225	-0.50271	0	0	0	0	0	0	0	0	0	0	0	0	10.1219	0	0	0	0	0	0	0	0	0	0	0	0	0	0	0	0	0	0	0	0	0	0	8.17757
A0A0N7KID9	A0A0N7KID9_ORYSJ	Os03g0846200 protein	Os03g0846200 OSNPB_030846200	Oryza sativa subsp. japonica (Rice)				VTSGNIM	1	5.4	0.92012	-2.092	0	0	0	0	0	0	0	0	0	0	0	0	0	0	0	0	0	0	0	0	0	0	0	0	0	0	0	0	0	0	0	0	0	0	0	0
A0A0N7KIH4	A0A0N7KIH4_ORYSJ	Os04g0117801 protein	Os04g0117801 OSNPB_040117801	Oryza sativa subsp. japonica (Rice)	regulation of DNA-templated transcription [GO:0006355]	nucleus [GO:0005634]		LFLLSPAAPRPR	1	8.8	0.89826	-1.2916	0	0	0	0	0	0	0	0	0	0	0	0	0	0	0	0	0	0	0	0	0	0	0	0	0	0	0	0	0	0	0	0	0	0	0	0
A0A0N7KII7	A0A0N7KII7_ORYSJ	Os04g0134701 protein	Os04g0134701 OSNPB_040134701	Oryza sativa subsp. japonica (Rice)				LHLVALFRLLLPLLAAR;RISRPRLHLVALFR	2	21.7	0.95101	-6.5828	0	2.2658	0	0	0	0	0	0	0	0	0	0	0	0	0	0	0	0	0	0	0	0	0	0	0	0	0	0	0	0	3.0072	0	0	0	0	0
A0A0N7KIJ5	A0A0N7KIJ5_ORYSJ	Os04g0149300 protein	Os04g0149300 OSNPB_040149300	Oryza sativa subsp. japonica (Rice)		membrane [GO:0016020]		LLRRLIVSLDPSLILAK;YWERAKAMLLANLENLR	2	5.9	0.96473	-12.978	0	6.01373	0	0	0	0	0	0	0	0	0	0	0	5.36653	0	0	0	0	0	0	0	0	0	6.31989	0	0	0	0	0	0	0	0	0	0	0	0
A0A0N7KIK7	A0A0N7KIK7_ORYSJ	Os04g0168000 protein	Os04g0168000	Oryza sativa subsp. japonica (Rice)				CGSIGGGLGR	1	4.7	0.96064	-10.542	0	0	0	0	0	0	0	0	0	0	0	0	0	0	0	0	0	0	8.74651	0	0	0	0	0	0	0	0	0	0	0	0	0	0	0	0	0
A0A0N7KIM1	A0A0N7KIM1_ORYSJ	Os04g0187001 protein	Os04g0187001 OSNPB_040187001	Oryza sativa subsp. japonica (Rice)				GYVDIEHGRHVLGGLLCILR	1	24.1	0.9568	-7.5837	0	0	0	0	0	0	0	0	0	0	0	0	0	0	4.81013	0	0	0	0	0	0	0	5.35984	0	0	0	0	0	0	0	0	0	0	0	0	0
A0A0N7KIN8	A0A0N7KIN8_ORYSJ	Os04g0212050 protein	Os04g0212050 OSNPB_040212050	Oryza sativa subsp. japonica (Rice)				HFGRVATTASSFCAFR	1	11	0.91726	-1.806	0	0	0	0	0	0	0	0	0	0	0	0	0	0	0	0	0	0	0	0	0	0	6.53333	0	0	0	0	0	0	0	0	0	0	0	0	0
A0A0N7KIN9	A0A0N7KIN9_ORYSJ	Os04g0213700 protein	Os04g0213700 OSNPB_040213700	Oryza sativa subsp. japonica (Rice)				REFVQKVR	1	5.5	0.95873	-9.7685	0	0	0	0	0	0	0	0	0	0	0	0	0	0	0	0	0	0	0	0	0	0	0	0	0	0	0	0	0	0	0	0	0	0	0	0
A0A0N7KIQ5	A0A0N7KIQ5_ORYSJ	Os04g0252850 protein	Os04g0252850 OSNPB_040252850	Oryza sativa subsp. japonica (Rice)		membrane [GO:0016020]		DRLLDHLEIRR	1	4.8	0.93408	-4.2724	0	0	0	0	0	0	0	0	0	0	0	0	0	0	0	0	0	0	0	0	0	0	0	0	0	0	0	0	0	0	0	0	0	0	0	0
A0A0N7KJ30	A0A0N7KJ30_ORYSJ	Os04g0432250 protein	Os04g0432250 OSNPB_040432250	Oryza sativa subsp. japonica (Rice)				AMEFGRFCC	1	6.8	0.94478	-4.845	0	0	0	0	0	0	0	0	0	0	0	0	0	0	0	0	0	0	0	0	0	0	0	0	0	0	0	0	0	0	0	0	0	0	0	0
A0A0N7KJ76	A0A0N7KJ76_ORYSJ	Os04g0470801 protein	Os04g0470801 OSNPB_040470801	Oryza sativa subsp. japonica (Rice)				FYQCTLK	1	4.2	0.95891	-5.4012	8.39793	0	8.05262	0	0	0	0	0	0	0	0	0	0	0	0	0	0	0	0	0	0	0	0	0	0	0	0	0	0	0	0	0	0	0	0	0
A0A0N7KJ78	A0A0N7KJ78_ORYSJ	glycerophosphodiester phosphodiesterase (EC 3.1.4.46)	Os04g0472300 OSNPB_040472300	Oryza sativa subsp. japonica (Rice)	glycerol metabolic process [GO:0006071]; lipid metabolic process [GO:0006629]		glycerophosphodiester phosphodiesterase activity [GO:0008889]	ISTPFSSFKLDR	1	2.7	0.89989	-1.2916	0	0	0	0	0	0	0	4.88816	0	0	0	0	0	0	0	0	0	0	0	0	0	0	6.30172	0	0	0	0	0	0	0	0	0	0	0	0	0
A0A0N7KJ85	A0A0N7KJ85_ORYSJ	Os04g0478800 protein	Os04g0478800 OSNPB_040478800	Oryza sativa subsp. japonica (Rice)				LLLILPEVSLLAPRHR	1	10.5	0.95323	-6.2369	0	0	0	0	0	0	0	0	0	0	0	0	0	0	0	0	0	0	0	0	0	0	0	0	0	0	0	0	0	0	0	0	0	0	0	0
A0A0N7KJC4	A0A0N7KJC4_ORYSJ	Os04g0509500 protein	Os04g0509500 OSNPB_040509500	Oryza sativa subsp. japonica (Rice)				RHRPQQRR	1	1.6	0.96036	-9.7685	0	0	0	0	8.62377	0	0	0	0	0	0	0	0	0	0	8.32161	8.30433	0	11.7184	11.9226	11.9121	0	0	0	5.50087	5.14012	0	0	0	0	0	0	0	0	0	0
A0A0N7KJC6	A0A0N7KJC6_ORYSJ	Os04g0511500 protein	Os04g0511500 OSNPB_040511500	Oryza sativa subsp. japonica (Rice)				GVGDDVR	1	3.8	0.92151	-2.092	0	0	0	0	0	0	0	0	0	0	0	0	0	0	0	0	0	0	6.97831	0	0	0	0	0	0	0	0	0	0	0	0	0	0	0	0	0
A0A0N7KJC9	A0A0N7KJC9_ORYSJ	Os04g0514150 protein	Os04g0514150 OSNPB_040514150	Oryza sativa subsp. japonica (Rice)		membrane [GO:0016020]		LLFIFIVILK;RLLFIFIVILK	2	7.9	0.96088	-5.4922	0	0	0	0	0	0	0	4.44221	0	0	0	0	0	0	0	0	0	0	0	0	0	0	0	0	0	0	0	0	0	0	0	0	0	0	0	2.54392
A0A0N7KJD0	A0A0N7KJD0_ORYSJ	Os04g0515000 protein	Os04g0515000 OSNPB_040515000	Oryza sativa subsp. japonica (Rice)				SQAVPQRRR	1	5.8	0.96213	-10.992	0	0	0	0	0	0	0	0	0	0	0	0	0	0	0	0	0	0	0	8.77004	0	0	0	0	0	0	0	0	0	0	0	0	0	0	0	0
A0A0N7KJD2	A0A0N7KJD2_ORYSJ	Os04g0516701 protein	Os04g0516701 OSNPB_040516701	Oryza sativa subsp. japonica (Rice)				HEQRGLLAR	1	4.9	0.96201	-10.317	0	0	0	0	0	0	0	0	0	0	0	0	0	0	0	0	0	0	0	0	0	0	8.13124	0	0	0	0	0	0	0	0	0	0	0	0	0
A0A0N7KJE5	A0A0N7KJE5_ORYSJ	Os04g0529300 protein	Os04g0529300 OSNPB_040529300	Oryza sativa subsp. japonica (Rice)		membrane [GO:0016020]		RHPRPRLSLYLFLR	1	14.3	0.95944	-5.7422	0	0	0	0	0	0	0	0	0	0	0	0	0	0	0	0	0	4.62813	0	0	0	0	0	0	0	5.46666	0	0	0	0	0	0	0	0	0	0
A0A0N7KJE6	A0A0N7KJE6_ORYSJ	Os04g0529800 protein	Os04g0529800 OSNPB_040529800	Oryza sativa subsp. japonica (Rice)		membrane [GO:0016020]	carbohydrate transmembrane transporter activity [GO:0015144]; symporter activity [GO:0015293]	TVFILVAIFLIDKVGR;WLMMEKRVPEAR	2	6.8	0.96165	-10.742	0	0	0	0	0	0	0	0	0	0	0	0	0	0	0	0	0	0	0	0	7.84436	0	0	0	0	0	0	0	0	0	0	0	0	0	0	0
A0A0N7KJF4	A0A0N7KJF4_ORYSJ	Os04g0538166 protein	Os04g0538166 OSNPB_040538166	Oryza sativa subsp. japonica (Rice)			GTP binding [GO:0005525]; GTPase activity [GO:0003924]	ICFVNKM	1	5	0.94663	-4.552	0	0	0	0	0	0	0	0	0	0	0	0	0	0	0	0	0	0	0	0	0	0	0	0	0	0	0	0	0	0	0	0	0	0	0	0
A0A0N7KJF5	A0A0N7KJF5_ORYSJ	Os04g0538850 protein	Os04g0538850 OSNPB_040538850	Oryza sativa subsp. japonica (Rice)				VTGDSSR	1	5.3	0.92096	-2.092	0	0	0	0	0	0	0	0	0	7.07735	0	0	0	0	0	0	0	0	0	0	0	0	0	0	0	0	0	0	0	0	0	0	0	0	0	0
A0A0N7KJH9	A0A0N7KJH9_ORYSJ	Os04g0560100 protein	Os04g0560100 OSNPB_040560100	Oryza sativa subsp. japonica (Rice)				ALHRPGR;LVQVRGVQRR;RPPVALHAEGDLLRR;SIGNGK	4	9.9	0.96648	-12.519	0	0	0	8.15421	8.26796	0	0	0	0	0	0	0	0	0	4.16752	0	0	0	0	0	0	0	0	0	0	0	0	0	0	0	0	0	0	8.64129	8.60892	0
A0A0N7KJI4	A0A0N7KJI4_ORYSJ	Os04g0563950 protein	Os04g0563950 OSNPB_040563950	Oryza sativa subsp. japonica (Rice)				LGPLHEAVLRR	1	9.2	0.93443	-4.3268	0	0	0	0	0	0	0	5.05996	0	0	0	0	0	0	0	0	0	0	0	0	0	0	0	0	0	0	0	0	0	0	0	0	0	0	0	0
A0A0N7KJI8	A0A0N7KJI8_ORYSJ	Os04g0566750 protein	Os04g0566750 OSNPB_040566750	Oryza sativa subsp. japonica (Rice)				QVVELAERDGEALRLVR	1	11	0.83673	-0.0044049	0	10.0748	0	0	0	0	0	0	0	0	0	0	0	0	0	0	0	0	0	0	0	0	0	0	0	0	0	0	0	0	0	0	0	0	0	0
A0A0N7KJL1	A0A0N7KJL1_ORYSJ	DNA replication ATP-dependent helicase/nuclease (EC 3.1.-.-) (EC 3.6.4.12)	Os04g0588200 OSNPB_040588200	Oryza sativa subsp. japonica (Rice)	DNA repair [GO:0006281]; DNA replication, Okazaki fragment processing [GO:0033567]; replication fork reversal [GO:0071932]	chromosome [GO:0005694]; cytoplasm [GO:0005737]; nucleus [GO:0005634]	4 iron, 4 sulfur cluster binding [GO:0051539]; 5'-flap endonuclease activity [GO:0017108]; ATP binding [GO:0005524]; ATP hydrolysis activity [GO:0016887]; DNA binding [GO:0003677]; metal ion binding [GO:0046872]; RNA binding [GO:0003723]; single-stranded DNA helicase activity [GO:0017116]	RYIYTFLR	1	0.7	0.96063	-8.66	0	0	0	0	0	0	0	0	0	0	0	0	0	0	0	0	0	0	0	0	0	0	0	0	0	0	0	0	0	0	0	0	0	0	0	0
A0A0N7KJT2	A0A0N7KJT2_ORYSJ	Os04g0643800 protein	Os04g0643800 OSNPB_040643800	Oryza sativa subsp. japonica (Rice)				TSLLALASLLLLLLATRAHGIR	1	19.1	0.95395	-5.8188	0	0	0	0	0	0	0	0	0	0	0	0	0	0	0	0	0	0	0	0	4.61988	0	0	0	0	0	0	0	0	0	0	0	0	0	0	0
A0A0N7KJX5	A0A0N7KJX5_ORYSJ	Os04g0677100 protein	Os04g0677100 OSNPB_040677100	Oryza sativa subsp. japonica (Rice)	proteolysis [GO:0006508]		aspartic-type endopeptidase activity [GO:0004190]	ADRVVLLRPGR	1	2.2	0.89298	-0.29783	0	0	9.56432	9.17854	0	0	0	0	0	8.6566	0	0	0	0	0	0	0	0	0	0	0	0	0	0	0	0	0	0	0	0	0	0	0	0	0	0
A0A0N7KJZ2	A0A0N7KJZ2_ORYSJ	Os04g0690100 protein	Os04g0690100 OSNPB_040690100	Oryza sativa subsp. japonica (Rice)				ILKVHNAAR	1	2.1	0.9432	-4.845	0	0	0	0	0	0	0	0	0	0	0	0	0	0	0	0	0	0	0	0	0	0	0	0	0	0	0	0	0	0	0	0	0	0	0	0
A0A0N7KK05	A0A0N7KK05_ORYSJ	Os05g0106000 protein	Os05g0106000 OSNPB_050106000	Oryza sativa subsp. japonica (Rice)				TPSSNKAYNVK	1	7.9	0.94419	-4.6438	0	0	0	0	9.95601	10.1541	0	0	0	0	0	0	0	0	0	0	0	0	0	0	0	0	0	0	0	0	0	0	0	0	0	0	0	9.66203	9.77839	0
A0A0N7KK17	A0A0N7KK17_ORYSJ	beta-N-acetylhexosaminidase (EC 3.2.1.52)	Os05g0115900 OSNPB_050115900	Oryza sativa subsp. japonica (Rice)	carbohydrate metabolic process [GO:0005975]		beta-N-acetylhexosaminidase activity [GO:0004563]; N-acetyl-beta-D-galactosaminidase activity [GO:0102148]	AMLGKEVSMSWLK	1	5.1	0.83797	-0.026705	0	0	0	0	0	0	0	0	0	0	0	0	0	0	0	0	0	0	0	0	0	0	0	0	0	0	0	0	0	0	0	0	0	0	0	0
A0A0N7KK99	A0A0N7KK99_ORYSJ	Os05g0188750 protein	Os05g0188750 OSNPB_050188750	Oryza sativa subsp. japonica (Rice)				GGEGEAG	1	2.2	0.919	-2.092	0	0	0	0	0	0	0	0	0	0	0	0	0	0	0	0	0	5.89076	0	0	0	0	0	0	0	0	0	0	0	0	0	0	0	0	0	0
A0A0N7KKA5	A0A0N7KKA5_ORYSJ	Os05g0196100 protein	Os05g0196100 OSNPB_050196100	Oryza sativa subsp. japonica (Rice)		membrane [GO:0016020]	ABC-type transporter activity [GO:0140359]; ATP binding [GO:0005524]; ATP hydrolysis activity [GO:0016887]	EWHRRR	1	0.4	0.81752	0.016979	0	0	0	0	0	0	3.97829	0	0	0	0	0	0	0	0	0	0	0	0	0	0	0	0	0	0	0	0	0	0	0	0	0	0	0	0	0
A0A0N7KKE9	A0A0N7KKE9_ORYSJ	Os05g0250866 protein	Os05g0250866 OSNPB_050250866	Oryza sativa subsp. japonica (Rice)		membrane [GO:0016020]		GAAMSS	1	3.3	0.81455	0.016979	0	0	0	0	0	0	0	0	0	0	0	0	8.06248	0	0	0	0	0	0	0	0	0	7.65206	8.18433	0	0	0	7.50446	0	0	0	0	0	0	0	0
A0A0N7KKG8	A0A0N7KKG8_ORYSJ	Os05g0294700 protein	Os05g0294700 OSNPB_050294700	Oryza sativa subsp. japonica (Rice)				GEAGGK	1	4.4	0.80996	0.016979	0	0	0	0	0	0	0	0	0	0	0	0	0	0	0	0	0	0	0	0	0	0	0	0	0	0	6.4524	0	0	6.50722	0	0	0	0	0	0
A0A0N7KKH2	A0A0N7KKH2_ORYSJ	Os05g0298200 protein	Os05g0298200 OSNPB_050298200	Oryza sativa subsp. japonica (Rice)				HLKILLRWPLR;WPLRKEK	2	3.4	0.96364	-11.38	0	0	0	0	0	0	0	0	0	0	0	0	0	0	0	0	3.28793	0	0	0	0	0	0	0	0	0	0	0	0	0	0	0	0	0	0	0
A0A0N7KKY9	A0A0N7KKY9_ORYSJ	Os05g0477666 protein	Os05g0477666 OSNPB_050477666	Oryza sativa subsp. japonica (Rice)				HGDGAR	1	3	0.80675	0.016979	0	0	0	0	0	7.0705	0	0	7.78444	0	0	0	0	0	0	8.17722	0	0	8.31669	0	0	8.64433	0	0	8.62772	0	0	0	0	0	0	0	0	8.55528	0	0
A0A0N7KL40	A0A0N7KL40_ORYSJ	Os05g0522250 protein	Os05g0522250 OSNPB_050522250	Oryza sativa subsp. japonica (Rice)				DLHRIPLLDPRLWR	1	9.9	0.95765	-5.7422	0	0	0	0	0	0	0	0	0	0	0	3.04459	0	0	0	0	0	0	0	0	0	0	0	0	0	0	0	4.98655	0	0	0	0	0	0	0	0
A0A0N7KL44	A0A0N7KL44_ORYSJ	Os05g0525800 protein	Os05g0525800 OSNPB_050525800	Oryza sativa subsp. japonica (Rice)		membrane [GO:0016020]	ATP binding [GO:0005524]; protein kinase activity [GO:0004672]	IQDGSLDLR;YLIRAAFVYGNYDGLK	2	3.5	0.95352	-6.9645	0	0	0	8.70276	8.91549	8.79854	0	0	0	0	0	0	0	3.97893	0	0	0	0	0	0	0	0	0	0	5.57815	0	8.29531	4.84207	0	0	4.86706	2.85716	0	0	0	0
A0A0N7KLF4	A0A0N7KLF4_ORYSJ	Os06g0118150 protein	Os06g0118150 OSNPB_060118150	Oryza sativa subsp. japonica (Rice)			DNA binding [GO:0003677]	VFFLLQK	1	7	0.91923	-2.092	4.02361	0	0	0	0	0	0	0	0	0	0	0	0	0	0	0	0	3.21187	0	0	0	0	0	0	0	0	0	0	0	0	0	0	0	0	0	0
A0A0N7KLG4	A0A0N7KLG4_ORYSJ	Os06g0128150 protein	Os06g0128150 OSNPB_060128150	Oryza sativa subsp. japonica (Rice)				VLLGRAVVDREVEGGVVLR	1	7.5	0.95825	-7.618	0	0	0	0	0	0	0	0	0	0	0	0	0	0	0	0	0	0	0	0	0	0	0	0	0	0	0	0	0	0	0	0	0	0	0	0
A0A0N7KLX0	A0A0N7KLX0_ORYSJ	Os06g0271500 protein	Os06g0271500 OSNPB_060271500	Oryza sativa subsp. japonica (Rice)				MFQGELQEAGVQAADIDR	1	6.2	0.89781	-1.145	0	0	0	0	8.38522	0	8.14257	8.66725	0	0	0	0	6.41633	0	0	0	0	0	0	7.61985	7.6322	8.09239	7.97751	8.72564	0	0	0	0	0	0	0	7.58692	0	8.22371	0	0
A0A0N7KLX5	A0A0N7KLX5_ORYSJ	Os06g0275900 protein	Os06g0275900 OSNPB_060275900	Oryza sativa subsp. japonica (Rice)				LEKITNMK	1	1.3	0.92722	-4.0525	0	0	0	0	0	0	0	0	0	0	0	0	0	0	0	0	0	0	0	0	0	0	0	0	0	0	0	0	0	0	0	0	0	0	0	6.70708
A0A0N7KLX6	A0A0N7KLX6_ORYSJ	Os06g0279575 protein	Os06g0279575 OSNPB_060279575	Oryza sativa subsp. japonica (Rice)				VIIVMARPVVIVVVVVAVVAVASGGAGK	1	25.2	0	1.2346	0	5.38791	0	0	0	0	0	0	0	0	0	0	0	0	0	0	0	0	0	0	0	0	0	0	0	0	0	0	0	0	0	0	0	0	0	0
A0A0N7KLY1	A0A0N7KLY1_ORYSJ	Os06g0286351 protein	Os06g0286351 OSNPB_060286351	Oryza sativa subsp. japonica (Rice)	homologous recombination [GO:0035825]; mitotic sister chromatid cohesion [GO:0007064]	nucleus [GO:0005634]		IYGIKTLVK;VWWPLDK	2	1.5	0.95984	-10.246	0	0	0	0	0	0	0	0	0	0	0	0	0	0	0	0	0	0	0	0	0	0	0	0	0	0	0	0	0	0	0	0	0	0	0	0
A0A0N7KM13	A0A0N7KM13_ORYSJ	Os06g0327300 protein	Os06g0327300 OSNPB_060327300	Oryza sativa subsp. japonica (Rice)				RPHGPLPRPVR	1	3.7	0.95133	-5.0595	0	0	0	0	0	0	0	0	0	0	0	0	0	0	0	0	0	0	0	0	0	0	0	0	0	0	0	0	0	0	0	0	0	0	0	0
A0A0N7KM20	A0A0N7KM20_ORYSJ	Os06g0336150 protein	Os06g0336150 OSNPB_060336150	Oryza sativa subsp. japonica (Rice)				LFLSLARTPLSRPSSGGNAFPSAR	1	28.2	0.95706	-5.2713	0	0	0	0	4.18761	0	0	0	0	0	0	0	0	0	0	0	0	0	0	0	0	0	0	0	0	0	0	0	0	0	0	0	0	0	0	0
A0A0N7KM96	A0A0N7KM96_ORYSJ	Os06g0552800 protein	Os06g0552800 OSNPB_060552800	Oryza sativa subsp. japonica (Rice)				VGAARQRGR	1	8.8	0.89817	-0.25781	0	0	0	0	0	0	0	0	0	0	0	0	0	0	0	0	0	0	0	0	0	0	0	0	0	0	0	0	0	0	0	0	0	0	0	8.47727
A0A0N7KMD1	A0A0N7KMD1_ORYSJ	Serine-threonine kinase receptor-associated protein	Os06g0598900	Oryza sativa subsp. japonica (Rice)	RNA splicing [GO:0008380]			APGNVR	1	1.8	0.89698	-0.26785	0	0	0	0	0	0	0	0	0	0	0	0	0	0	0	0	0	6.50951	0	0	0	0	0	0	0	0	0	0	0	0	0	0	0	0	0	0
A0A0N7KMN2	A0A0N7KMN2_ORYSJ	Os06g0696450 protein	Os06g0696450 OSNPB_060696450	Oryza sativa subsp. japonica (Rice)				CAPFDQTQASALK	1	5.9	0.9015	-1.3005	0	0	0	0	0	0	0	0	0	0	0	0	0	0	0	0	0	0	0	0	0	0	0	0	0	0	0	0	0	0	0	0	0	0	0	0
A0A0N7KMQ7	A0A0N7KMQ7_ORYSJ	Os06g0714950 protein	Os06g0714950 OSNPB_060714950	Oryza sativa subsp. japonica (Rice)				RRQAAVAVLVGR	1	8.5	0.89284	-1.1006	0	0	8.98908	8.91788	0	8.84053	0	0	9.10156	0	0	8.05577	0	0	0	0	0	0	0	0	0	0	0	0	0	0	0	0	8.33998	0	7.32076	0	0	0	0	0
A0A0N7KMR1	A0A0N7KMR1_ORYSJ	protein-serine/threonine phosphatase (EC 3.1.3.16)	Os06g0717800 OSNPB_060717800	Oryza sativa subsp. japonica (Rice)			metal ion binding [GO:0046872]; myosin phosphatase activity [GO:0017018]	VKGLIQVCRSIGDAYLK	1	4.9	0.9571	-5.2714	0	0	0	0	0	0	0	0	0	0	0	0	0	0	0	0	0	0	0	0	0	0	0	0	0	0	0	0	0	0	0	0	0	0	0	0
A0A0N7KMR7	A0A0N7KMR7_ORYSJ	Os06g0724200 protein	Os06g0724200	Oryza sativa subsp. japonica (Rice)				HNYAAGLILR;QAFYDIMQLREKQEK	2	6.4	0.96173	-10.989	0	0	0	0	0	0	0	0	0	0	0	0	0	0	0	0	0	0	0	0	0	8.53512	0	0	0	0	0	0	0	0	0	0	0	0	0	0
A0A0N7KMT4	A0A0N7KMT4_ORYSJ	Os07g0105200 protein	Os07g0105200 OSNPB_070105200	Oryza sativa subsp. japonica (Rice)				SSPCLR	1	1.4	0.7958	0.016979	0	0	0	0	0	0	0	0	0	0	0	0	0	0	0	0	0	0	0	0	0	0	0	0	0	0	0	0	0	0	0	0	0	0	0	0
A0A0N7KN90	A0A0N7KN90_ORYSJ	Os07g0273700 protein	Os07g0273700 OSNPB_070273700	Oryza sativa subsp. japonica (Rice)	defense response to other organism [GO:0098542]		ADP binding [GO:0043531]; DNA binding [GO:0003677]	LSHVGRV	1	0.5	0.92005	-2.092	0	0	0	6.5213	0	0	0	0	0	0	0	0	0	0	0	0	0	0	0	0	0	0	0	0	0	0	0	0	0	0	0	0	0	0	0	0
A0A0N7KNC2	A0A0N7KNC2_ORYSJ	Os07g0424400 protein	Os07g0424400 OSNPB_070424400	Oryza sativa subsp. japonica (Rice)	cellulose biosynthetic process [GO:0030244]	membrane [GO:0016020]	cellulose synthase (UDP-forming) activity [GO:0016760]	KKTTKPK	1	1.6	0.96163	-5.6605	0	0	0	0	0	0	0	0	0	0	0	0	0	0	0	0	0	0	0	0	0	0	0	0	0	0	0	0	0	0	0	0	0	0	0	0
A0A0N7KNE1	A0A0N7KNE1_ORYSJ	Os07g0459500 protein	Os07g0459500 OSNPB_070459500	Oryza sativa subsp. japonica (Rice)				TNILSSVWR	1	2.7	0.96128	-10.733	0	0	8.48901	0	0	0	0	0	0	0	0	0	0	0	0	0	0	0	0	0	0	0	0	0	0	0	0	0	0	0	0	0	0	0	0	0
A0A0N7KNE2	A0A0N7KNE2_ORYSJ	Os07g0461700 protein	Os07g0461700 OSNPB_070461700	Oryza sativa subsp. japonica (Rice)				HPDPPRYR;TSSASRTTTR	2	6	0.96374	-9.2873	0	10.6225	0	0	0	0	0	0	0	0	0	0	0	0	0	0	0	0	0	8.12526	0	0	0	0	0	0	0	0	0	0	0	0	0	0	0	0
A0A0N7KNL2	A0A0N7KNL2_ORYSJ	Os07g0537400 protein	Os07g0537400 OSNPB_070537400	Oryza sativa subsp. japonica (Rice)			ATP binding [GO:0005524]; protein kinase activity [GO:0004672]	LQQKNLVRLVGVCLQEHEK	1	19.8	0.95717	-7.618	0	0	0	0	0	0	0	0	0	0	0	0	0	0	0	0	0	0	0	0	0	0	0	6.39474	0	0	0	0	0	0	0	0	0	0	0	0
A0A0N7KNN0	A0A0N7KNN0_ORYSJ	Uncharacterized protein	P0013G11.21	Oryza sativa subsp. japonica (Rice)		membrane [GO:0016020]		SGGGGGR;VRPRTR	2	3.8	0.91884	-3.1037	7.46222	0	0	0	0	0	0	8.16541	8.11671	6.29695	7.80961	0	0	5.82922	5.66582	0	5.9305	1.85734	7.4358	9.55175	6.32382	0	7.49849	7.98948	0	2.04694	6.30159	6.60121	6.98459	5.8483	7.9542	0	4.52763	7.40361	8.08422	8.28526
A0A0N7KNP7	A0A0N7KNP7_ORYSJ	Os07g0568600 protein	Os07g0568600 OSNPB_070568600	Oryza sativa subsp. japonica (Rice)			ATP binding [GO:0005524]; calcium ion binding [GO:0005509]; protein kinase activity [GO:0004672]	SVIDFKR	1	1.8	0.94554	-4.552	0	0	0	0	0	0	0	0	0	0	0	0	0	0	0	0	0	0	0	0	0	0	0	0	0	0	0	0	0	0	0	0	0	0	0	0
A0A0N7KNX6	A0A0N7KNX6_ORYSJ	Os07g0638801 protein	Os07g0638801 OSNPB_070638801	Oryza sativa subsp. japonica (Rice)				LGRVDHLEAAQAQVR	1	3.2	0.91825	-1.3232	0	0	0	0	2.78471	0	0	0	0	0	0	0	0	0	0	0	0	0	0	0	0	7.45475	0	0	0	0	0	0	0	0	0	0	0	0	0	0
A0A0N7KP13	A0A0N7KP13_ORYSJ	Os07g0669401 protein	Os07g0669401 OSNPB_070669401	Oryza sativa subsp. japonica (Rice)				ALLGTHPR	1	7.4	0.96166	-9.5092	0	0	0	0	0	0	0	0	0	0	9.94335	0	0	0	0	0	0	0	0	0	0	0	0	0	0	0	0	0	0	0	0	0	0	0	0	0
A0A0N7KP29	A0A0N7KP29_ORYSJ	Os07g0683600 protein	Os07g0683600 OSNPB_070683600	Oryza sativa subsp. japonica (Rice)				ALASEPTVR	1	2.6	0.943	-4.845	0	0	0	0	0	10.305	0	0	0	0	0	0	0	0	0	0	0	0	0	0	0	0	0	0	0	0	0	0	0	0	0	0	0	0	0	0
A0A0N7KP44	A0A0N7KP44_ORYSJ	Os07g0695800 protein	Os07g0695800 OSNPB_070695800	Oryza sativa subsp. japonica (Rice)			oxoglutarate dehydrogenase (succinyl-transferring) activity [GO:0004591]; thiamine pyrophosphate binding [GO:0030976]	QVIKNHPSSLKLYEQK	1	3.2	0.95404	-6.2369	0	0	3.26327	0	0	0	0	0	0	0	0	0	0	0	0	0	0	0	0	0	0	0	0	0	0	0	0	0	0	0	0	0	0	0	0	0
A0A0N7KP53	A0A0N7KP53_ORYSJ	Os08g0106900 protein	Os08g0106900 OSNPB_080106900	Oryza sativa subsp. japonica (Rice)			metal ion binding [GO:0046872]	FEYLDTK;YGPMDERDR	2	4.1	0.95408	-6.1767	0	0	0	0	0	0	0	0	0	0	0	0	0	0	0	0	0	0	0	7.31542	0	0	0	0	0	0	0	0	0	0	0	0	0	0	0	0
A0A0N7KP78	A0A0N7KP78_ORYSJ	Os08g0126200 protein	Os08g0126200 OSNPB_080126200	Oryza sativa subsp. japonica (Rice)				TVSSSSSSSSSSR	1	7.6	0.90959	-1.3005	0	0	0	0	0	0	0	0	0	0	0	0	0	0	0	0	0	0	0	0	0	0	0	0	0	0	0	0	0	0	0	0	0	0	0	0
A0A0N7KPB6	A0A0N7KPB6_ORYSJ	Os08g0163200 protein	Os08g0163200 OSNPB_080163200	Oryza sativa subsp. japonica (Rice)	positive regulation of protein phosphorylation [GO:0001934]; signal transduction [GO:0007165]	cytoplasm [GO:0005737]; nucleus [GO:0005634]	protein kinase activator activity [GO:0030295]	VTTETWNLCRYEYR	1	10	0.91655	-1.3113	0	0	0	0	0	5.65108	0	0	0	0	0	0	0	0	0	0	0	0	0	0	6.03496	0	0	0	0	0	0	6.1532	0	0	0	0	0	0	0	0
A0A0N7KPG2	A0A0N7KPG2_ORYSJ	Os08g0211025 protein	Os08g0211025 OSNPB_080211025	Oryza sativa subsp. japonica (Rice)				HQSLPAVGQVCRR	1	14.9	0.83814	-0.00040033	0	0	0	0	0	0	0	0	0	0	0	0	0	0	0	0	0	0	0	0	9.52205	0	0	0	0	0	0	0	0	0	0	0	0	0	0	0
A0A0N7KPI0	A0A0N7KPI0_ORYSJ	Os08g0238100 protein	Os08g0238100 OSNPB_080238100	Oryza sativa subsp. japonica (Rice)	RNA modification [GO:0009451]	intracellular membrane-bounded organelle [GO:0043231]	RNA binding [GO:0003723]	IYVLLLQRAR	1	1.7	0.89261	-1.1654	0	0	0	0	0	0	0	0	0	0	0	0	0	0	0	0	0	0	0	0	0	0	0	0	0	0	0	0	0	0	0	0	0	0	0	0
A0A0N7KPJ8	A0A0N7KPJ8_ORYSJ	Os08g0265300 protein	Os08g0265300 OSNPB_080265300	Oryza sativa subsp. japonica (Rice)	defense response to fungus [GO:0050832]; defense response to other organism [GO:0098542]		ADP binding [GO:0043531]	FLRVLDLTDCSIR;NEYTRENINGR	2	3.8	0.9548	-5.9443	0	0	6.43733	8.91531	8.88209	0	0	0	0	0	0	0	5.15401	0	0	0	0	0	5.20711	0	0	0	5.3111	0	0	0	0	0	0	0	0	0	0	0	0	0
A0A0N7KPN6	A0A0N7KPN6_ORYSJ	Os08g0328300 protein	Os08g0328300 OSJNBa0049I01.19 P0670E08.30	Oryza sativa subsp. japonica (Rice)	defense response to fungus [GO:0050832]	nucleus [GO:0005634]		KTKPGQKIPGGSAIK;VAPPGTKGK	2	5.2	0.95445	-6.0238	0	0	0	0	0	0	0	0	0	0	0	0	0	0	0	0	0	0	0	0	0	0	0	8.91373	0	0	0	6.19769	0	0	0	0	0	0	0	0
A0A0N7KPS9	A0A0N7KPS9_ORYSJ	Os08g0387600 protein	Os08g0387600 OSNPB_080387600	Oryza sativa subsp. japonica (Rice)				AVAVAA	1	5.8	0.88897	-0.26785	0	0	0	0	0	0	0	0	0	0	0	0	0	0	9.34844	0	0	0	0	0	0	0	0	0	0	0	0	0	0	0	0	0	0	0	0	0
A0A0N7KPT1	A0A0N7KPT1_ORYSJ	Os08g0390100 protein	Os08g0390100 OSNPB_080390100	Oryza sativa subsp. japonica (Rice)				LLEAGLLFHPLVPLKK	1	2.4	0.95667	-5.3019	0	0	0	0	0	0	0	0	0	0	0	0	0	0	0	0	0	0	0	0	0	0	0	0	0	0	0	0	0	4.10115	0	0	0	0	0	0
A0A0N7KPY4	A0A0N7KPY4_ORYSJ	Os08g0451400 protein	Os08g0451400 OSNPB_080451400	Oryza sativa subsp. japonica (Rice)			DNA binding [GO:0003677]	GTSLVVKPKLK	1	2	0.9583	-5.3584	0	0	0	0	0	0	0	0	0	0	0	0	0	0	0	0	0	0	0	4.39197	0	0	0	0	0	0	0	0	0	0	0	0	0	0	0	0
A0A0N7KQ54	A0A0N7KQ54_ORYSJ	Os08g0518300 protein	Os08g0518300 OSNPB_080518300	Oryza sativa subsp. japonica (Rice)				IRLPIPK	1	2	0.94847	-4.9855	0	1.84447	0	0	0	0	0	0	0	0	0	0	0	0	0	0	0	8.72877	0	0	0	0	0	0	0	0	0	0	0	0	0	0	0	0	0	0
A0A0N7KQ67	A0A0N7KQ67_ORYSJ	Os08g0528700 protein	Os08g0528700 OSNPB_080528700	Oryza sativa subsp. japonica (Rice)	DNA-templated transcription termination [GO:0006353]; regulation of DNA-templated transcription [GO:0006355]	cytoplasm [GO:0005737]; intracellular membrane-bounded organelle [GO:0043231]	double-stranded DNA binding [GO:0003690]	AKVFVILSRCPR	1	5.2	0.94368	-4.5048	0	0	0	0	0	0	0	0	0	0	0	0	0	0	0	0	0	0	0	0	0	0	0	0	0	0	0	0	0	0	0	0	0	0	0	0
A0A0N7KQL5	A0A0N7KQL5_ORYSJ	Os09g0336566 protein	Os09g0336566 OSNPB_090336566	Oryza sativa subsp. japonica (Rice)				LGGGGEEANEQER	1	11.2	0.90699	-1.3005	0	0	0	0	0	0	0	0	0	0	0	0	0	0	0	0	0	0	0	0	0	0	0	0	0	0	0	0	0	0	0	0	0	0	0	5.78257
A0A0N7KQM8	A0A0N7KQM8_ORYSJ	Os09g0353700 protein	Os09g0353700 OSNPB_090353700	Oryza sativa subsp. japonica (Rice)			metal ion binding [GO:0046872]; oxidoreductase activity [GO:0016491]	ASTTTATGTSSRRPRPWRSR	1	4.9	0.95713	-7.5837	0	0	0	0	0	0	0	0	0	0	0	0	0	0	0	0	0	3.12151	0	0	0	0	0	0	0	0	6.74187	0	0	0	0	0	0	0	0	5.82609
A0A0N7KQN4	A0A0N7KQN4_ORYSJ	Aminopeptidase (EC 3.4.11.-)	Os09g0362500 OSNPB_090362500	Oryza sativa subsp. japonica (Rice)	proteolysis [GO:0006508]	endoplasmic reticulum [GO:0005783]; membrane [GO:0016020]	aminopeptidase activity [GO:0004177]; metallopeptidase activity [GO:0008237]; zinc ion binding [GO:0008270]	LLLKHK;RLLLKHK	2	0.8	0.95459	-5.7751	0	0	0	0	0	0	0	0	0	0	0	0	0	0	0	0	0	0	0	0	7.69968	0	0	0	0	0	0	0	0	0	0	0	0	0	0	0
A0A0N7KQR7	A0A0N7KQR7_ORYSJ	Os09g0401050 protein	Os09g0401050 OSNPB_090401050	Oryza sativa subsp. japonica (Rice)				LLLHLLLLLR;LLLHLLLLLRHLLLR;RLLLHLLLLLRHLLLR	3	9.4	0.96069	-8.7255	0	5.99754	7.51436	6.75982	0	0	0	0	0	0	0	0	0	0	0	0	0	0	4.5218	4.28799	6.35385	0	0	0	0	0	5.17441	0	0	0	6.34977	0	0	0	4.65008	0
A0A0N7KQS3	A0A0N7KQS3_ORYSJ	Os09g0407600 protein	Os09g0407600 OSNPB_090407600	Oryza sativa subsp. japonica (Rice)	chiasma assembly [GO:0051026]; mismatch repair [GO:0006298]	nucleus [GO:0005634]	ATP binding [GO:0005524]; ATP-dependent DNA damage sensor activity [GO:0140664]; double-stranded DNA binding [GO:0003690]; mismatched DNA binding [GO:0030983]	FAQRQAEK	1	1.1	0.92907	-4.0525	0	0	0	0	0	0	0	0	0	0	0	0	0	0	0	0	0	0	0	0	0	0	0	0	0	0	0	0	0	0	0	0	0	0	0	0
A0A0N7KQU0	A0A0N7KQU0_ORYSJ	Os09g0424401 protein	Os09g0424401 OSNPB_090424401	Oryza sativa subsp. japonica (Rice)				TREEIEKAASQGR	1	9.4	0.94987	-4.5137	0	0	0	0	0	0	0	0	0	0	0	0	0	0	0	0	0	0	0	0	0	0	0	0	0	0	0	0	0	0	0	0	0	0	0	0
A0A0N7KQU8	A0A0N7KQU8_ORYSJ	Os09g0432231 protein	Os09g0432231 OSNPB_090432231	Oryza sativa subsp. japonica (Rice)				HELSAF	1	6.5	0.79655	0.016979	0	0	0	0	0	0	0	0	0	0	0	0	0	0	0	0	0	0	0	0	0	0	0	0	0	0	4.93381	0	0	0	0	0	0	0	0	0
A0A0N7KQX1	A0A0N7KQX1_ORYSJ	Os09g0453300 protein	Os09g0453300 OSNPB_090453300	Oryza sativa subsp. japonica (Rice)			calcium ion binding [GO:0005509]; calcium-dependent phospholipid binding [GO:0005544]	LLYLWVLDPSER	1	6.5	0.90113	-1.2916	0	0	0	0	0	0	0	0	0	0	0	0	0	0	0	0	0	0	0	0	0	0	0	0	0	0	0	0	0	0	0	0	0	0	0	0
A0A0N7KR21	A0A0N7KR21_ORYSJ	Os09g0499450 protein	Os09g0499450 OSNPB_090499450	Oryza sativa subsp. japonica (Rice)				LLRDLLILRLPAHPLLLLR;LPRLLRDLLILR	2	3.7	0.96597	-12.123	0	0	0	0	0	2.81122	0	0	0	0	0	0	4.03923	0	0	0	0	0	0	0	3.68594	0	0	0	0	3.67299	0	0	0	0	0	0	0	0	0	0
A0A0N7KRB9	A0A0N7KRB9_ORYSJ	Os10g0104500 protein	Os10g0104500 OSNPB_100104500	Oryza sativa subsp. japonica (Rice)		nucleolus [GO:0005730]		VLKLWMN	1	2.3	0.91968	-2.092	0	0	0	0	0	0	0	0	0	0	0	0	0	0	0	0	0	0	0	0	0	0	0	0	0	0	0	0	0	0	0	0	0	0	0	0
A0A0N7KRC2	A0A0N7KRC2_ORYSJ	Os10g0107200 protein	Os10g0107200 OSNPB_100107200	Oryza sativa subsp. japonica (Rice)				MWLIKLVGTVTLLKVR	1	8	0.95213	-6.2369	0	0	0	0	0	0	0	0	0	0	0	0	0	0	0	0	0	0	0	0	0	0	0	0	0	0	0	0	0	0	0	0	0	0	0	0
A0A0N7KRC4	A0A0N7KRC4_ORYSJ	Os10g0110425 protein	Os10g0110425 OSNPB_100110425	Oryza sativa subsp. japonica (Rice)				RLPHYAHRLLLR	1	4.6	0.9408	-4.5048	0	0	0	0	0	0	0	0	0	0	0	0	0	0	0	0	0	0	0	0	0	0	0	0	0	0	0	0	0	0	0	0	0	0	0	0
A0A0N7KRD5	A0A0N7KRD5_ORYSJ	Os10g0124900 protein	Os10g0124900 OSNPB_100124900	Oryza sativa subsp. japonica (Rice)				SSSSAAPTHPLSSPVK	1	9	0.92273	-1.806	0	0	0	0	0	0	0	0	0	0	0	0	0	0	0	0	0	0	0	0	0	0	0	0	0	0	0	0	0	0	0	0	0	0	0	0
A0A0N7KRD6	A0A0N7KRD6_ORYSJ	Os10g0126100 protein	Os10g0126100 OSNPB_100126100	Oryza sativa subsp. japonica (Rice)			metal ion binding [GO:0046872]	NILEGHEK;RVRHTSSQYSEEK	2	4.3	0.8929	-0.68691	0	0	0	0	0	0	0	0	0	0	0	0	0	0	0	0	0	0	0	8.65646	0	0	0	0	0	0	0	0	0	0	0	0	0	0	0	0
A0A0N7KRD9	A0A0N7KRD9_ORYSJ	Os10g0128800 protein	Os10g0128800 OSNPB_100128800	Oryza sativa subsp. japonica (Rice)				VVRFLILGLPLSCR	1	3.1	0.91536	-1.3113	0	0	0	0	0	0	0	0	0	0	0	0	0	0	0	0	0	0	0	0	0	0	0	0	0	0	0	0	0	6.95082	0	0	0	0	0	0
A0A0N7KRE1	A0A0N7KRE1_ORYSJ	Os10g0131000 protein	Os10g0131000 OSNPB_100131000	Oryza sativa subsp. japonica (Rice)				LNTLLVDECARLKGVHR	1	7.9	0.87593	-0.061027	0	0	0	0	0	0	0	0	0	0	0	0	2.37053	0	0	0	0	0	0	0	0	0	3.17101	2.94276	0	0	0	0	0	0	0	0	0	0	0	0
A0A0N7KRP2	A0A0N7KRP2_ORYSJ	Os10g0371450 protein	Os10g0371450 OSNPB_100371450	Oryza sativa subsp. japonica (Rice)				APRLMSSR	1	6.3	0.96013	-9.0935	0	0	0	0	0	0	0	0	0	0	0	0	0	0	0	0	0	0	10.0304	0	0	0	0	0	0	0	0	0	0	0	0	0	0	0	0	0
A0A0N7KRT3	A0A0N7KRT3_ORYSJ	Os10g0421666 protein	Os10g0421666 OSNPB_100421666	Oryza sativa subsp. japonica (Rice)	nuclear-transcribed mRNA catabolic process, deadenylation-dependent decay [GO:0000288]	CCR4-NOT core complex [GO:0030015]; P-body [GO:0000932]	nucleic acid binding [GO:0003676]; poly(A)-specific ribonuclease activity [GO:0004535]	AWKFCISR	1	3.7	0.96081	-9.0935	0	0	0	0	0	0	0	0	0	0	0	0	0	0	0	0	0	0	0	0	0	0	0	0	9.1743	0	0	0	0	0	0	0	0	0	0	0
A0A0N7KRW2	A0A0N7KRW2_ORYSJ	Os10g0456550 protein	Os10g0456550 OSNPB_100456550	Oryza sativa subsp. japonica (Rice)				VLGLHLHLRRAPAPAVVVGGR	1	16.3	0.9552	-7.2733	0	0	0	0	0	0	0	0	0	0	0	0	0	0	0	0	0	0	0	0	0	0	0	0	0	0	0	0	0	0	0	0	0	0	0	3.04836
A0A0N7KRW9	A0A0N7KRW9_ORYSJ	cysteine--tRNA ligase (EC 6.1.1.16) (Cysteinyl-tRNA synthetase)	Os10g0463100 OSNPB_100463100	Oryza sativa subsp. japonica (Rice)	cysteinyl-tRNA aminoacylation [GO:0006423]	cytoplasm [GO:0005737]	ATP binding [GO:0005524]; cysteine-tRNA ligase activity [GO:0004817]	ARTPEK	1	1.2	0.89169	-1.0117	0	0	0	0	0	0	0	0	0	0	9.91716	0	0	0	0	0	0	0	0	0	0	0	0	0	0	0	0	0	0	0	0	0	0	0	0	0
A0A0N7KRZ1	A0A0N7KRZ1_ORYSJ	Os10g0483800 protein	Os10g0483800 OSNPB_100483800	Oryza sativa subsp. japonica (Rice)				VRVLLAKVEPR	1	9.2	0.94237	-4.5021	0	0	0	0	2.79562	0	0	0	0	0	0	0	0	0	0	0	0	0	0	0	0	1.48692	0	0	0	0	0	0	0	0	0	0	0	0	0	0
A0A0N7KS13	A0A0N7KS13_ORYSJ	Os10g0502400 protein	Os10g0502400 OSNPB_100502400	Oryza sativa subsp. japonica (Rice)	tetrapyrrole biosynthetic process [GO:0033014]		glutamyl-tRNA reductase activity [GO:0008883]; NADP binding [GO:0050661]	GCKKVVVVNR	1	3.7	0.96102	-10.801	0	0	0	0	0	0	0	0	0	0	0	0	0	0	0	0	0	0	0	0	0	0	0	0	0	0	0	0	0	0	0	0	0	0	0	0
A0A0N7KS36	A0A0N7KS36_ORYSJ	Os10g0522800 protein	Os10g0522800 OsJ_32202 OSNPB_100522800	Oryza sativa subsp. japonica (Rice)				IVLLLKQLQGFHR	1	20.6	0.96161	-5.7314	2.55861	0	0	0	0	0	0	0	0	0	0	0	0	0	0	0	0	0	0	0	0	0	0	0	0	0	0	0	0	0	0	0	0	0	0	0
A0A0N7KS39	A0A0N7KS39_ORYSJ	Os10g0525101 protein	Os10g0525101 OSNPB_100525101	Oryza sativa subsp. japonica (Rice)				ISCLESYCTQKVHLNFK	1	12.8	0.95047	-6.4891	0	0	0	0	0	0	0	0	0	0	0	0	0	0	0	0	0	0	0	0	0	0	2.71233	0	0	0	4.72503	0	0	5.39832	0	0	0	0	0	0
A0A0N7KS43	A0A0N7KS43_ORYSJ	Os10g0530750 protein	Os10g0530750 OSNPB_100530750	Oryza sativa subsp. japonica (Rice)				LEPLRPRCQPRRPR	1	6.3	0.85876	-0.014825	0	0	0	0	0	0	0	0	0	0	0	6.27497	0	0	0	0	0	0	0	0	0	0	0	0	8.48462	0	8.9576	0	0	0	9.19852	0	0	0	0	0
A0A0N7KSB0	A0A0N7KSB0_ORYSJ	Os11g0106083 protein	Os11g0106083 OSNPB_110106083	Oryza sativa subsp. japonica (Rice)				APPALPGSLLLRSTARR	1	15.6	0.95762	-5.2714	0	0	0	0	0	0	0	0	0	0	0	0	0	0	0	0	0	0	0	0	0	0	0	0	0	0	0	0	0	0	0	0	0	0	0	0
A0A0N7KSD1	A0A0N7KSD1_ORYSJ	Os11g0126400 protein	Os11g0126400 OSNPB_110126400	Oryza sativa subsp. japonica (Rice)	nucleoside diphosphate catabolic process [GO:0009134]	membrane [GO:0016020]	ATP binding [GO:0005524]; nucleoside diphosphate phosphatase activity [GO:0017110]	VCILSIEEAK	1	2.2	0.95581	-5.2348	0	0	0	0	0	0	0	0	0	0	0	0	0	0	7.58474	0	0	0	0	0	0	0	0	0	0	0	0	0	0	0	0	0	0	0	0	0
A0A0N7KSD3	A0A0N7KSD3_ORYSJ	Os11g0128700 protein	Os11g0128700 OSNPB_110128700	Oryza sativa subsp. japonica (Rice)	meiotic sister chromatid cohesion, centromeric [GO:0051754]; mitotic spindle assembly checkpoint signaling [GO:0007094]	kinetochore [GO:0000776]	protein kinase activity [GO:0004672]	RMKLYK	1	1	0.81884	0.016979	0	0	0	0	0	0	0	0	0	0	0	0	0	0	0	0	0	0	0	0	0	2.6348	0	2.87255	0	0	0	0	0	0	0	0	0	0	0	0
A0A0N7KSD7	A0A0N7KSD7_ORYSJ	Os11g0132000 protein	Os11g0132000 OSNPB_110132000	Oryza sativa subsp. japonica (Rice)				IVILLPRIFGEK;KGRHII	2	20.7	0.894	-1.2746	0	0	0	0	0	0	0	7.72948	0	7.09149	0	0	7.30825	0	0	0	0	0	0	3.76224	0	6.92979	0	0	0	0	0	6.29007	6.69432	4.32287	0	0	0	0	0	6.75729
A0A0N7KSF0	A0A0N7KSF0_ORYSJ	Os11g0143233 protein	Os11g0143233 OSNPB_110143233	Oryza sativa subsp. japonica (Rice)				MMEEDRNDNPGKLIAR	1	19.5	0.95238	-6.2369	0	0	0	0	0	0	0	0	0	0	0	0	0	0	0	0	0	0	0	0	0	0	0	0	0	0	0	0	0	0	0	0	0	0	0	0
A0A0N7KSI0	A0A0N7KSI0_ORYSJ	Os11g0171700 protein	Os11g0171700 OSNPB_110171700	Oryza sativa subsp. japonica (Rice)				DLKPIIGR	1	1.6	0.96134	-9.5092	0	0	0	0	0	0	0	0	0	0	0	0	0	0	0	0	0	0	0	0	0	9.04171	0	0	0	0	0	0	0	0	0	0	0	0	0	0
A0A0N7KSJ5	A0A0N7KSJ5_ORYSJ	Os11g0187001 protein	Os11g0187001 OSNPB_110187001	Oryza sativa subsp. japonica (Rice)				LPAIVI	1	3.1	0.80633	0.016979	0	0	7.5719	0	0	0	0	0	0	0	0	0	0	0	0	0	0	0	0	0	0	0	0	0	0	0	0	0	0	0	0	0	0	0	0	0
A0A0N7KSJ6	A0A0N7KSJ6_ORYSJ	Os11g0187800 protein	Os11g0187800 OSNPB_110187800	Oryza sativa subsp. japonica (Rice)	chaperone cofactor-dependent protein refolding [GO:0051085]; protein refolding [GO:0042026]	cytoplasm [GO:0005737]	ATP binding [GO:0005524]; ATP hydrolysis activity [GO:0016887]; ATP-dependent protein folding chaperone [GO:0140662]; heat shock protein binding [GO:0031072]; protein folding chaperone [GO:0044183]	RIINEPSAAAIAYGLDK	1	4.2	0.9541	-5.0962	0	0	0	0	0	0	0	0	0	0	0	0	0	0	0	0	0	0	0	0	0	0	0	0	0	0	0	0	0	0	0	0	0	0	0	0
A0A0N7KSK8	A0A0N7KSK8_ORYSJ	Os11g0202300 protein	Os11g0202300 OSNPB_110202300	Oryza sativa subsp. japonica (Rice)				ALEHLVFQSCKFGCAK	1	5.5	0.95398	-6.2369	0	0	6.75689	0	0	0	0	0	0	0	0	0	0	0	0	0	0	0	0	0	0	0	0	0	0	0	0	0	0	0	0	0	0	0	0	0
A0A0N7KSN8	A0A0N7KSN8_ORYSJ	Os11g0233000 protein	Os11g0233000 OSNPB_110233000	Oryza sativa subsp. japonica (Rice)				AQRLKELWLHNNR	1	2.5	0.96097	-5.7314	0	0	0	0	0	0	0	0	0	0	0	0	0	0	0	0	0	0	0	0	0	0	0	0	0	0	0	0	0	0	0	0	0	0	0	0
A0A0N7KSR6	A0A0N7KSR6_ORYSJ	Os11g0271000 protein	Os11g0271000 OSNPB_110271000	Oryza sativa subsp. japonica (Rice)				RPPSPRLILLVANPLRR	1	12.3	0.95746	-5.2714	0	0	0	0	0	0	0	0	0	0	0	0	0	0	0	0	0	0	0	0	0	0	0	4.56395	0	0	0	0	0	0	0	0	0	0	0	0
A0A0N7KSS2	A0A0N7KSS2_ORYSJ	Os11g0284032 protein	Os11g0284032 OSNPB_110284032	Oryza sativa subsp. japonica (Rice)		membrane [GO:0016020]	transmembrane transporter activity [GO:0022857]	ILQVFVAAFRKR	1	5.2	0.962	-5.7224	0	0	0	0	0	0	0	0	0	0	0	0	0	0	0	0	0	0	0	0	6.40274	0	0	0	0	0	0	0	0	0	0	0	0	0	0	0
A0A0N7KSU0	A0A0N7KSU0_ORYSJ	Os11g0379251 protein	Os11g0379251 OSNPB_110379251	Oryza sativa subsp. japonica (Rice)	regulation of salicylic acid biosynthetic process [GO:0080142]	nucleus [GO:0005634]	calmodulin binding [GO:0005516]; DNA-binding transcription factor activity [GO:0003700]; sequence-specific DNA binding [GO:0043565]	EAKSESFVVKDHR	1	3.5	0.96167	-5.7314	0	0	0	0	0	0	0	0	0	0	0	0	0	0	0	0	1.97181	0	0	0	0	0	5.0027	0	0	0	0	0	0	0	0	0	0	0	0	0
A0A0N7KSV1	A0A0N7KSV1_ORYSJ	Os11g0435225 protein	Os11g0435225 OSNPB_110435225	Oryza sativa subsp. japonica (Rice)				IGLTTAKLVLTK	1	15.6	0.95929	-5.361	0	0	0	0	0	0	0	0	0	0	0	0	0	0	0	0	0	0	0	3.26173	0	0	0	0	0	0	0	0	0	0	0	0	0	0	0	0
A0A0N7KSX3	A0A0N7KSX3_ORYSJ	Os11g0476667 protein	Os11g0476667 OSNPB_110476667	Oryza sativa subsp. japonica (Rice)				APVASPLPR;ATVPSPR	2	11	0.92051	-2.8197	0	0	9.26019	0	0	0	0	8.91289	8.5552	0	0	0	0	0	9.2902	0	0	0	0	9.38118	0	0	0	0	0	0	0	0	0	0	0	0	0	0	0	0
A0A0N7KSZ0	A0A0N7KSZ0_ORYSJ	Os11g0507300 protein	Os11g0507300 OSNPB_110507300	Oryza sativa subsp. japonica (Rice)	regulation of DNA-templated transcription [GO:0006355]	nucleus [GO:0005634]	DNA-binding transcription factor activity [GO:0003700]; sequence-specific DNA binding [GO:0043565]	GKAQSPLHK;LHAARR	2	2.1	0.96192	-10.896	14.2971	0	0	0	0	11.7944	0	0	0	11.3694	0	0	0	0	0	0	0	0	0	0	0	0	0	0	0	0	0	0	0	0	10.9052	0	0	0	0	0
A0A0N7KT11	A0A0N7KT11_ORYSJ	Os11g0538700 protein	Os11g0538700 OSNPB_110538700	Oryza sativa subsp. japonica (Rice)				VSPLQRR	1	2.1	0.89305	-0.67943	13.6011	13.7998	13.7952	0	0	0	0	0	0	0	0	0	11.3376	0	0	0	0	0	0	0	12.7344	0	0	11.65	0	11.3228	0	0	0	0	0	0	10.8007	10.4233	10.3198	10.5602
A0A0N7KT40	A0A0N7KT40_ORYSJ	Os11g0574233 protein	Os11g0574233 OSNPB_110574233	Oryza sativa subsp. japonica (Rice)				KEMQHIKQNHSK;MRKEMQHIK	2	10.9	0.92065	-4.043	0	0	0	0	0	0	0	0	0	0	0	0	0	0	0	0	0	0	9.49823	0	0	0	0	0	0	0	0	0	0	0	0	0	0	0	0	0
A0A0N7KT46	A0A0N7KT46_ORYSJ	Os11g0580500 protein	Os11g0580500 OSNPB_110580500	Oryza sativa subsp. japonica (Rice)		box C/D methylation guide snoRNP complex [GO:0031428]; small-subunit processome [GO:0032040]	snoRNA binding [GO:0030515]	LYENLVAAYNVRAVKK	1	4.9	0.9481	-5.0192	0	0	3.61718	0	0	0	0	0	0	0	0	0	0	0	0	0	0	0	0	0	0	0	0	0	0	0	0	0	0	0	0	0	0	0	0	0
A0A0N7KT54	A0A0N7KT54_ORYSJ	Os11g0590100 protein	Os11g0590100 OSNPB_110590100	Oryza sativa subsp. japonica (Rice)	defense response [GO:0006952]			MLNIKGIDEGK	1	5	0.95817	-5.3584	0	0	0	0	0	0	0	0	0	0	0	0	0	0	0	0	0	0	0	0	0	0	0	0	0	0	0	0	0	0	0	0	0	0	0	0
A0A0N7KT63	A0A0N7KT63_ORYSJ	Os11g0599000 protein	Os11g0599000 OSNPB_110599000	Oryza sativa subsp. japonica (Rice)				AKHLATTYPFAPR	1	1.5	0.90922	-1.3005	0	0	0	0	0	0	0	0	0	0	0	0	0	0	0	0	0	0	0	0	0	0	0	0	0	0	0	0	0	0	0	0	0	0	0	0
A0A0N7KT82	A0A0N7KT82_ORYSJ	Os11g0619601 protein	Os11g0619601 OSNPB_110619601	Oryza sativa subsp. japonica (Rice)		membrane [GO:0016020]		VKLQKPR	1	2	0.92048	-2.092	0	0	0	0	2.56742	0	0	0	0	0	0	0	0	0	0	0	0	0	0	0	0	0	0	0	0	0	0	0	0	0	0	0	0	0	0	0
A0A0N7KT83	A0A0N7KT83_ORYSJ	Os11g0620150 protein	Os11g0620150 OSNPB_110620150	Oryza sativa subsp. japonica (Rice)				SIPHLLLRLR	1	14.1	0.89278	-1.1654	0	4.33607	0	0	0	0	0	0	0	0	0	0	0	0	0	0	0	0	0	0	0	0	0	0	0	0	0	0	0	0	0	0	0	0	0	0
A0A0N7KT88	A0A0N7KT88_ORYSJ	Os11g0629600 protein	Os11g0629600 OSNPB_110629600	Oryza sativa subsp. japonica (Rice)	defense response [GO:0006952]			TLKLTWYIR	1	2.3	0.96173	-10.317	0	0	0	0	0	0	0	0	0	0	0	0	0	0	0	0	0	0	0	0	0	0	0	0	0	0	0	0	0	0	0	0	0	0	0	0
A0A0N7KTA4	A0A0N7KTA4_ORYSJ	Os11g0649000 protein	Os11g0649000 OSNPB_110649000	Oryza sativa subsp. japonica (Rice)			helicase activity [GO:0004386]; RNA binding [GO:0003723]	HIVMFGDHLHLQPMVKSEVCK;LDKSVSNNIEEK;VDKLSFR	3	3.4	0.96597	-12.684	0	0	0	0	8.03265	0	0	0	0	9.47261	0	0	0	0	0	0	0	0	0	0	0	0	0	0	0	0	0	0	0	0	0	0	0	0	0	0
A0A0N7KTM3	A0A0N7KTM3_ORYSJ	Os12g0164450 protein	Os12g0164450 OSNPB_120164450	Oryza sativa subsp. japonica (Rice)				QELAEARR	1	1.8	0.88934	-0.35276	0	0	0	9.30129	9.70948	9.78211	0	0	0	0	0	0	0	0	0	0	0	0	0	5.16595	0	0	0	0	0	0	0	0	0	0	0	0	5.20996	0	0	0
A0A0N7KTN3	A0A0N7KTN3_ORYSJ	Os12g0174800 protein	Os12g0174800 OSNPB_120174800	Oryza sativa subsp. japonica (Rice)				GAVVVVVVPGAPR	1	11	0.95923	-5.3699	0	0	0	0	0	0	0	0	0	0	0	0	0	0	0	0	0	0	7.63379	0	0	0	0	0	0	0	0	0	0	0	0	0	0	0	0	0
A0A0N7KTS9	A0A0N7KTS9_ORYSJ	argininosuccinate synthase (EC 6.3.4.5) (Citrulline--aspartate ligase)	Os12g0235800 OSNPB_120235800	Oryza sativa subsp. japonica (Rice)	arginine biosynthetic process [GO:0006526]		argininosuccinate synthase activity [GO:0004055]; ATP binding [GO:0005524]	VVAPWREWDITGR	1	3.7	0.90936	-1.3005	0	0	0	0	0	0	0	0	0	0	0	0	0	0	0	6.30597	0	0	0	0	0	0	3.49185	0	0	0	0	0	0	0	0	0	0	0	0	0
A0A0N7KTT6	A0A0N7KTT6_ORYSJ	Os12g0245000 protein	Os12g0245000 OSNPB_120245000	Oryza sativa subsp. japonica (Rice)			chromatin DNA binding [GO:0031490]; transcription coactivator activity [GO:0003713]	ALRKLPVPMSIR	1	5.2	0.95897	-5.361	0	0	0	0	0	0	0	0	0	0	0	0	0	0	0	0	0	0	0	0	0	5.58919	0	0	0	0	0	0	0	0	0	0	0	0	0	0
A0A0N7KTU7	A0A0N7KTU7_ORYSJ	Os12g0265201 protein	Os12g0265201 OSNPB_120265201	Oryza sativa subsp. japonica (Rice)		membrane [GO:0016020]		LATWASRNVNINK;SLVYEE	2	24.7	0.92151	-2.7279	0	0	0	0	0	0	0	0	7.81673	0	0	0	0	0	0	8.48265	0	0	0	0	0	0	0	0	0	0	0	0	0	0	0	0	0	0	0	0
A0A0N7KU54	A0A0N7KU54_ORYSJ	Os12g0536000 protein	Os12g0536000 OSNPB_120536000	Oryza sativa subsp. japonica (Rice)			2,3-bisphosphoglycerate-independent phosphoglycerate mutase activity [GO:0046537]	VRVHGR	1	5.6	0.89018	-1.0117	0	0	9.29152	0	0	0	0	12.1751	0	0	0	0	0	0	0	0	0	0	7.91403	0	0	0	0	0	0	0	0	0	0	0	0	0	0	0	0	0
A0A0N7KU56	A0A0N7KU56_ORYSJ	Os12g0539025 protein	Os12g0539025 OSNPB_120539025	Oryza sativa subsp. japonica (Rice)				LSSGRWPSR	1	6.7	0.89286	-0.26974	16.4235	16.788	16.0589	15.2022	8.14741	9.1047	16.7381	16.4166	16.739	15.5649	15.4368	4.94921	0	15.6365	4.83233	8.5308	0	9.0029	15.3128	15.4294	15.374	16.4252	16.2224	16.3302	8.71486	8.90138	9.40416	0	0	0	5.11923	0	0	4.42667	6.74551	8.6207
A0A0N7KU74	A0A0N7KU74_ORYSJ	Os12g0559100 protein	Os12g0559100 OSNPB_120559100	Oryza sativa subsp. japonica (Rice)				AAALPQRGPLR	1	10.4	0.94582	-4.6438	0	0	0	0	0	0	0	10.3219	0	0	0	0	0	0	0	0	0	0	0	0	0	0	0	0	0	0	0	0	0	0	0	0	0	0	0	0
A0A0N7KU91	A0A0N7KU91_ORYSJ	Os12g0573800 protein	Os12g0573800 OSNPB_120573800	Oryza sativa subsp. japonica (Rice)		membrane [GO:0016020]		LMIFQGLVVIILRR	1	17.7	0.9382	-4.3493	0	0	0	0	0	0	0	0	0	0	0	0	0	0	0	0	0	0	0	0	0	0	0	0	0	0	0	0	0	0	0	0	0	0	0	0
A0A0P0UWX7	A0A0P0UWX7_ORYSJ	Os01g0107750 protein	Os01g0107750 OSNPB_010107750	Oryza sativa subsp. japonica (Rice)				EVKNQK;FSAGEGEGTK	2	10.7	0.9192	-1.4646	0	0	0	0	0	0	0	8.40318	8.2226	0	0	0	0	0	0	10.7458	0	0	0	0	0	0	0	0	0	0	0	0	0	0	0	0	0	0	0	0
A0A0P0UX66	A0A0P0UX66_ORYSJ	non-specific serine/threonine protein kinase (EC 2.7.11.1)	Os01g0106700 OSNPB_010106700	Oryza sativa subsp. japonica (Rice)	DNA damage checkpoint signaling [GO:0000077]; double-strand break repair [GO:0006302]; negative regulation of TORC1 signaling [GO:1904262]; telomere maintenance [GO:0000723]	cytoplasm [GO:0005737]; nucleus [GO:0005634]	ATP binding [GO:0005524]; protein serine/threonine kinase activity [GO:0004674]	MLRLAVQCAQDFR	1	0.5	0.96162	-5.7314	0	0	0	0	0	0	4.00997	0	0	0	0	0	0	0	0	0	0	0	0	0	0	0	0	0	0	0	0	0	0	0	0	0	0	0	0	0
A0A0P0UX68	A0A0P0UX68_ORYSJ	Os01g0110700 protein	Os01g0110700 OSNPB_010110700	Oryza sativa subsp. japonica (Rice)	carbon fixation [GO:0015977]; tricarboxylic acid cycle [GO:0006099]		phosphoenolpyruvate carboxylase activity [GO:0008964]	VTLFHGR	1	0.9	0.92075	-2.092	0	0	0	0	0	0	0	0	0	0	0	4.70913	0	0	0	0	0	0	0	0	0	0	0	0	0	0	0	0	0	0	0	0	0	0	0	0
A0A0P0UXC8	A0A0P0UXC8_ORYSJ	Os01g0101600 protein	Os01g0101600 OSNPB_010101600	Oryza sativa subsp. japonica (Rice)				SQEKNR	1	1.7	0.90029	-0.11457	0	0	0	0	0	0	0	0	0	0	0	0	0	0	0	0	0	0	0	0	0	0	0	0	0	0	0	0	0	0	0	0	10.4699	0	0	0
A0A0P0UXE0	A0A0P0UXE0_ORYSJ	Os01g0115200 protein	Os01g0115200 OSNPB_010115200	Oryza sativa subsp. japonica (Rice)				MILIEKTKPISLLLNIPIQSLQSSQLLHSR	1	19.2	0.94498	-4.5604	0	0	0	0	0	0	0	0	0	0	0	0	0	0	0	0	0	0	0	0	0	0	0	0	0	0	0	0	0	0	0	0	0	0	6.74106	0
A0A0P0UXF5	A0A0P0UXF5_ORYSJ	Os01g0127700 protein	Os01g0127700 OSNPB_010127700	Oryza sativa subsp. japonica (Rice)				MPWSCGWCGR	1	6.6	0.89299	-1.1654	0	0	0	0	0	0	0	0	0	0	0	0	0	0	0	0	0	0	0	5.87701	0	0	0	0	0	0	0	0	0	0	0	0	0	0	0	0
A0A0P0UXF8	A0A0P0UXF8_ORYSJ	Os01g0116800 protein	Os01g0116800 OSNPB_010116800	Oryza sativa subsp. japonica (Rice)			ATP binding [GO:0005524]; protein serine/threonine kinase activity [GO:0004674]	VYKQLTR	1	1.9	0.94884	-4.9855	0	0	0	0	0	0	0	0	0	0	0	0	0	0	0	0	0	0	0	0	0	0	0	0	0	0	0	0	0	0	0	0	0	0	0	0
A0A0P0UXV4	A0A0P0UXV4_ORYSJ	Os01g0113833 protein	Os01g0113833 OSNPB_010113833	Oryza sativa subsp. japonica (Rice)				ISIPSLTLLEVLALSMAWIGICK;VSLPAERIHR	2	14.5	0.96564	-14.529	0	0	0	0	0	0	8.75455	0	0	0	0	0	0	0	0	0	0	0	0	12.2975	0	0	0	0	0	0	0	0	0	0	0	0	4.68111	0	0	0
A0A0P0UXX6	A0A0P0UXX6_ORYSJ	Os01g0136850 protein	Os01g0136850 OSNPB_010136850	Oryza sativa subsp. japonica (Rice)				LHRVEVLQR;VEVLQRAGR	2	3.5	0.96501	-20.635	0	0	0	0	0	0	0	0	0	0	0	0	0	0	0	0	0	0	0	0	0	0	0	0	0	0	0	0	9.14721	0	0	0	0	0	0	0
A0A0P0UY65	A0A0P0UY65_ORYSJ	Os01g0133832 protein	Os01g0133832 OSNPB_010133832	Oryza sativa subsp. japonica (Rice)				LGHRHRNPPR	1	4.9	0.93987	-4.3786	0	0	0	0	0	0	0	0	0	0	0	0	0	0	0	0	0	0	0	0	0	0	0	0	0	0	0	0	0	0	0	0	0	0	0	2.15374
A0A0P0UY73	A0A0P0UY73_ORYSJ	CDP-diacylglycerol--serine O-phosphatidyltransferase (EC 2.7.8.8) (Phosphatidylserine synthase)	Os01g0118300 OSNPB_010118300	Oryza sativa subsp. japonica (Rice)	phosphatidylethanolamine biosynthetic process [GO:0006646]; phosphatidylserine biosynthetic process [GO:0006659]	endoplasmic reticulum membrane [GO:0005789]	CDP-diacylglycerol-serine O-phosphatidyltransferase activity [GO:0003882]; L-serine-phosphatidylethanolamine phosphatidyltransferase activity [GO:0106245]	EVNGHHKPR;YLHPDLGVELPER	2	13.1	0.92011	-2.0282	0	0	0	0	0	0	0	0	0	0	0	0	0	0	0	0	0	0	0	0	0	0	0	0	0	0	5.79821	0	0	2.26078	0	0	2.28741	0	0	0
A0A0P0UYG8	A0A0P0UYG8_ORYSJ	Os01g0166400 protein	Os01g0166400 OSNPB_010166400	Oryza sativa subsp. japonica (Rice)	GPI anchor biosynthetic process [GO:0006506]	glycosylphosphatidylinositol-N-acetylglucosaminyltransferase (GPI-GnT) complex [GO:0000506]		CLKYKPVKK	1	4.5	0.96337	-10.992	0	0	0	0	0	0	0	0	0	0	0	0	0	0	0	0	0	0	0	0	0	0	0	0	0	0	0	0	0	0	0	0	0	0	0	0
A0A0P0UYH5	A0A0P0UYH5_ORYSJ	Os01g0147166 protein	Os01g0147166 OSNPB_010147166	Oryza sativa subsp. japonica (Rice)				VSNFFTKAK	1	8.8	0.9619	-10.317	0	0	11.0595	0	10.8455	0	0	0	0	0	0	0	0	0	0	0	0	0	0	0	0	0	0	0	0	0	0	0	0	0	0	0	0	0	0	0
A0A0P0UYI5	A0A0P0UYI5_ORYSJ	Os01g0147200 protein	Os01g0147200 OSNPB_010147200	Oryza sativa subsp. japonica (Rice)	brassinosteroid mediated signaling pathway [GO:0009742]; regulation of DNA-templated transcription elongation [GO:0032784]			NLSLQLC	1	2.9	0.92098	-2.092	0	4.49959	0	0	0	0	0	0	0	0	0	0	0	0	0	0	0	0	0	0	4.55753	0	0	0	0	0	0	0	0	0	0	0	0	0	0	0
A0A0P0UYJ5	A0A0P0UYJ5_ORYSJ	Os01g0162701 protein	Os01g0162701 OSNPB_010162701	Oryza sativa subsp. japonica (Rice)				ITITEVQHNDMPR	1	10.7	0.90636	-1.3005	0	0	0	0	0	0	0	0	0	0	0	0	0	0	0	3.57773	0	0	0	0	0	0	0	0	0	0	0	0	0	0	0	0	0	0	0	0
A0A0P0UYN8	A0A0P0UYN8_ORYSJ	Os01g0166000 protein	Os01g0166000 OsJ_00506 OSNPB_010166000 P0701D05.19	Oryza sativa subsp. japonica (Rice)				RALSGFLAS	1	4.9	0.95998	-9.884	11.9376	0	0	0	0	0	0	0	0	0	0	0	0	0	0	0	0	0	0	0	0	0	0	0	0	0	0	0	0	0	0	0	0	9.34753	0	0
A0A0P0UYQ2	A0A0P0UYQ2_ORYSJ	E3 ubiquitin-protein ligase (EC 2.3.2.27)	Os01g0148050 OSNPB_010148050	Oryza sativa subsp. japonica (Rice)	protein ubiquitination [GO:0016567]; ubiquitin-dependent protein catabolic process via the N-end rule pathway [GO:0071596]		ubiquitin protein ligase activity [GO:0061630]; zinc ion binding [GO:0008270]	RLCMLYYR	1	0.8	0.91954	-3.0209	0	0	0	0	0	0	0	0	0	0	0	0	0	0	0	0	0	0	0	0	0	0	0	0	0	0	0	0	0	0	0	0	0	0	0	0
A0A0P0UYV7	A0A0P0UYV7_ORYSJ	Os01g0183950 protein	Os01g0183950 OSNPB_010183950	Oryza sativa subsp. japonica (Rice)				VVAVLL	1	4.7	0.89365	-0.26785	0	0	0	0	0	0	0	0	0	0	0	0	0	0	0	0	0	0	0	0	0	0	0	0	0	0	0	0	0	0	0	0	0	0	0	0
A0A0P0UYV8	A0A0P0UYV8_ORYSJ	Os01g0173701 protein	Os01g0173701 OSNPB_010173701	Oryza sativa subsp. japonica (Rice)				SARRLFSLR	1	9	0.96203	-10.992	0	0	0	0	0	0	0	0	0	0	0	0	0	0	0	0	0	0	0	0	0	0	0	0	0	0	0	0	0	8.50315	0	0	0	0	8.98576	0
A0A0P0UYW4	A0A0P0UYW4_ORYSJ	Os01g0153625 protein	Os01g0153625 OSNPB_010153625	Oryza sativa subsp. japonica (Rice)				HGGGVA	1	2.5	0.80926	0.016979	5.63084	0	7.64241	0	8.66124	0	0	0	0	0	8.07553	0	7.0814	0	6.78411	0	0	0	10.3649	0	0	6.39695	6.76155	7.0354	6.92505	0	0	0	0	0	6.77123	0	0	0	6.47397	6.59783
A0A0P0UYZ2	A0A0P0UYZ2_ORYSJ	Os01g0158850 protein	Os01g0158850 OSNPB_010158850	Oryza sativa subsp. japonica (Rice)				IKSNSTTPTQILGLAIVERAR	1	2.4	0.9545	-7.2733	0	0	0	0	0	0	0	0	0	0	0	0	0	0	0	0	0	0	0	0	0	6.11715	0	0	0	0	0	0	0	0	6.34396	0	0	0	0	0
A0A0P0UZ13	A0A0P0UZ13_ORYSJ	Os01g0175850 protein	Os01g0175850 OSNPB_010175850	Oryza sativa subsp. japonica (Rice)			UDP-glucosyltransferase activity [GO:0035251]	ADVDAGRILSWLDA;AIWAMAARLER	2	8.7	0.94534	-4.6857	0	0	0	0	0	0	0	0	0	0	0	0	0	0	0	0	0	0	8.82043	0	9.7156	0	0	0	0	0	0	0	0	0	0	0	0	0	0	0
A0A0P0UZ30	A0A0P0UZ30_ORYSJ	Malic enzyme	Os01g0188400 OSNPB_010188400	Oryza sativa subsp. japonica (Rice)	malate metabolic process [GO:0006108]		malic enzyme activity [GO:0004470]; metal ion binding [GO:0046872]; NAD binding [GO:0051287]; oxidoreductase activity, acting on the CH-OH group of donors, NAD or NADP as acceptor [GO:0016616]	YIGLRQRR	1	2.3	0.96081	-9.7685	0	0	0	0	0	0	0	9.86583	0	0	0	0	0	0	0	0	0	0	9.49687	9.67925	9.75032	0	0	0	0	0	0	0	0	0	8.77083	0	0	0	9.06636	0
A0A0P0UZC1	A0A0P0UZC1_ORYSJ	Os01g0165800 protein	Os01g0165800 OSNPB_010165800	Oryza sativa subsp. japonica (Rice)	meiotic cell cycle [GO:0051321]	chromosome [GO:0005694]; nucleus [GO:0005634]		LVDWLEKGVYDALKK;SILKCLCPR	2	5.7	0.95431	-6.0238	0	0	0	0	0	8.88722	0	0	0	0	0	0	0	0	0	0	8.63916	0	0	0	9.19205	0	0	0	9.96266	10.1687	9.981	8.84178	4.10165	0	0	8.9573	0	0	0	4.18023
A0A0P0UZF8	A0A0P0UZF8_ORYSJ	Os01g0170600 protein	Os01g0170600 OSNPB_010170600	Oryza sativa subsp. japonica (Rice)				ALPFLVGR	1	2.9	0.96268	-9.5092	0	0	0	0	0	0	0	0	0	0	0	0	0	0	0	0	0	0	0	0	0	0	0	0	0	0	7.85568	0	0	0	0	0	0	0	0	0
A0A0P0UZJ7	A0A0P0UZJ7_ORYSJ	Os01g0202601 protein	Os01g0202601 OSNPB_010202601	Oryza sativa subsp. japonica (Rice)				SSLVIIPQLQR	1	9.6	0.9584	-5.3584	0	0	0	0	0	0	0	0	0	0	0	0	0	0	0	0	0	0	0	0	0	0	0	0	0	0	0	0	0	0	0	0	0	0	0	6.21613
A0A0P0UZQ6	A0A0P0UZQ6_ORYSJ	Os01g0195967 protein	Os01g0195967 OSNPB_010195967	Oryza sativa subsp. japonica (Rice)			protein dimerization activity [GO:0046983]	LDKTSSILIGAR	1	12.1	0.88986	-0.42562	0	0	0	0	0	0	0	0	0	0	0	0	0	0	0	0	0	0	0	0	0	0	0	0	0	0	0	0	0	0	0	0	0	0	0	0
A0A0P0UZS9	A0A0P0UZS9_ORYSJ	Os01g0188525 protein	Os01g0188525 OSNPB_010188525	Oryza sativa subsp. japonica (Rice)				TFPLECTSTDIETLWLSK	1	17	0.95381	-6.1038	0	0	0	0	0	0	0	0	0	0	0	0	0	0	8.49458	0	0	0	0	0	0	0	0	0	0	0	0	0	0	0	0	0	0	0	0	0
A0A0P0UZV0	A0A0P0UZV0_ORYSJ	Os01g0197350 protein	Os01g0197350 OSNPB_010197350	Oryza sativa subsp. japonica (Rice)		membrane [GO:0016020]		FPLASVAGALQR	1	8.6	0.90015	-0.84129	0	0	0	7.70791	0	0	0	7.96832	0	0	0	0	0	7.10308	7.49641	0	0	0	0	0	0	0	0	0	0	0	0	0	0	0	0	0	0	0	0	0
A0A0P0UZX0	A0A0P0UZX0_ORYSJ	Os01g0228901 protein	Os01g0228901 OSNPB_010228901	Oryza sativa subsp. japonica (Rice)				CNSLRR	1	5.6	0.90104	-0.57824	7.73965	0	0	0	0	0	0	0	0	0	0	0	0	0	0	0	0	0	0	0	0	0	0	0	0	0	0	0	0	0	0	0	0	0	0	0
A0A0P0UZX3	A0A0P0UZX3_ORYSJ	Os01g0227400 protein	Os01g0227400	Oryza sativa subsp. japonica (Rice)	diterpenoid metabolic process [GO:0016101]		heme binding [GO:0020037]; iron ion binding [GO:0005506]; monooxygenase activity [GO:0004497]; oxidoreductase activity, acting on paired donors, with incorporation or reduction of molecular oxygen [GO:0016705]	LHAPVPLLVPR	1	5.4	0.89586	-1.2889	0	0	0	0	0	0	0	0	0	0	0	0	0	0	0	0	0	0	0	0	3.11195	0	0	0	0	0	0	0	0	0	0	0	0	0	0	0
A0A0P0V057	A0A0P0V057_ORYSJ	Os01g0208600 protein	Os01g0208600 OSNPB_010208600	Oryza sativa subsp. japonica (Rice)	actin cytoskeleton organization [GO:0030036]	cytoskeleton [GO:0005856]	actin binding [GO:0003779]	EELLQQIRSK	1	10.2	0.96023	-10.126	0	0	0	0	0	0	0	0	0	0	0	0	0	0	0	0	0	0	0	0	10.3299	0	0	0	0	0	0	0	0	0	0	0	0	0	0	0
A0A0P0V0B8	A0A0P0V0B8_ORYSJ	Os01g0216500 protein	Os01g0216500 OSNPB_010216500	Oryza sativa subsp. japonica (Rice)			hydrolase activity, acting on ester bonds [GO:0016788]	VVGAISAGIEAVIK	1	3.7	0.89506	-0.87309	0	0	0	0	0	0	0	0	0	0	0	0	0	0	0	0	0	0	7.73057	0	0	0	0	0	0	0	0	0	0	0	0	0	0	0	0	0
A0A0P0V0F2	A0A0P0V0F2_ORYSJ	Os01g0235400 protein	Os01g0235400	Oryza sativa subsp. japonica (Rice)	protein export from nucleus [GO:0006611]; protein import into nucleus [GO:0006606]	cytosol [GO:0005829]; nuclear envelope [GO:0005635]	nuclear export signal receptor activity [GO:0005049]; small GTPase binding [GO:0031267]	EVNDPK	1	1.1	0.82416	0.016979	0	0	0	0	0	0	0	0	0	0	0	0	0	0	0	0	0	0	0	0	0	0	6.25601	0	0	0	0	7.47411	0	0	0	0	0	0	0	0
A0A0P0V0H8	A0A0P0V0H8_ORYSJ	Os01g0227600 protein	Os01g0227600 OSNPB_010227600	Oryza sativa subsp. japonica (Rice)				RWRPGVGR	1	9.8	0.96013	-8.66	0	0	0	0	0	0	0	0	0	0	0	0	0	0	0	0	0	0	0	0	0	0	0	0	0	0	0	0	0	0	0	0	0	0	0	0
A0A0P0V0L6	A0A0P0V0L6_ORYSJ	Os01g0253700 protein	Os01g0253700 OSNPB_010253700	Oryza sativa subsp. japonica (Rice)		membrane [GO:0016020]		WPPPSPPRGR	1	6.6	0.95973	-10.126	0	0	0	0	0	0	0	0	0	0	0	0	0	0	0	0	0	0	0	0	0	0	0	0	0	0	0	0	0	8.8596	0	0	0	0	0	0
A0A0P0V0R0	A0A0P0V0R0_ORYSJ	Os01g0256300 protein	Os01g0256300 OSNPB_010256300	Oryza sativa subsp. japonica (Rice)				LQRTHAAAK;VVPGVDTPR	2	3.4	0.96431	-15.578	0	0	9.55265	0	0	0	0	0	0	0	0	0	0	0	0	0	0	0	7.99757	0	0	0	0	3.93093	0	0	0	0	0	0	0	0	0	0	0	0
A0A0P0V0T8	A0A0P0V0T8_ORYSJ	Os01g0269700 protein	Os01g0269700 OSNPB_010269700	Oryza sativa subsp. japonica (Rice)	defense response to other organism [GO:0098542]		ADP binding [GO:0043531]	ENFLNGEVIIEQLGKLPSLLSLKLYR	1	3.7	0.89417	-1.2007	0	0	0	0	0	0	0	0	0	0	0	0	0	0	0	0	0	0	0	0	0	0	0	0	0	7.84787	0	0	0	0	0	0	0	0	0	0
A0A0P0V0W5	A0A0P0V0W5_ORYSJ	Negatively light-regulated protein (Os01g0249300 protein)	P0434D08.2-1 P0034C11.35-1 Os01g0249300 OsJ_01107	Oryza sativa subsp. japonica (Rice)				KFGGLMPKKPPLISK	1	11.9	0.94826	-4.5364	0	0	0	0	0	0	3.55778	0	0	0	0	0	0	0	0	0	0	0	0	0	0	0	0	0	0	0	0	0	0	0	0	0	0	0	0	0
A0A0P0V0W6	A0A0P0V0W6_ORYSJ	Os01g0263900 protein	Os01g0263900 OSNPB_010263900	Oryza sativa subsp. japonica (Rice)				PGSPGLIPR	1	5.7	0.96091	-10.733	0	0	0	0	0	0	0	0	0	0	0	0	0	0	0	0	0	0	0	0	0	0	8.91633	0	0	0	0	0	0	0	0	0	0	0	0	0
A0A0P0V0Y3	A0A0P0V0Y3_ORYSJ	Os01g0253050 protein	Os01g0253050 OSNPB_010253050	Oryza sativa subsp. japonica (Rice)				GVLGGVAGVLDVEVR	1	1.9	0.91933	-1.3232	0	0	0	0	0	0	0	0	0	0	0	0	0	0	0	0	0	0	0	0	0	0	0	0	0	0	0	0	0	0	0	0	7.3203	6.59163	6.52702	0
A0A0P0V0Y7	A0A0P0V0Y7_ORYSJ	Os01g0257900 protein	Os01g0257900 OSNPB_010257900	Oryza sativa subsp. japonica (Rice)				TKPKPKVK	1	7.5	0.93243	-4.0525	0	0	0	0	0	0	0	0	0	0	0	0	0	0	0	0	0	0	0	0	0	0	0	0	0	0	0	0	0	0	0	0	0	0	0	0
A0A0P0V142	A0A0P0V142_ORYSJ	Os01g0275200 protein	Os01g0275200 OSNPB_010275200	Oryza sativa subsp. japonica (Rice)	regulatory ncRNA-mediated gene silencing [GO:0031047]	cytoplasm [GO:0005737]; nucleus [GO:0005634]	RNA binding [GO:0003723]; RNA endonuclease activity [GO:0004521]	YKKALSTLQR	1	2.1	0.96163	-10.801	0	0	0	0	0	0	0	0	0	0	0	0	0	0	0	0	0	0	0	0	0	0	0	0	8.31628	0	0	0	0	0	0	0	0	0	0	0
A0A0P0V162	A0A0P0V162_ORYSJ	Os01g0276800 protein	Os01g0276800 OSNPB_010276800	Oryza sativa subsp. japonica (Rice)				GLHAILLLLLLR	1	6.1	0.90035	-1.2916	0	0	0	0	0	0	0	0	0	0	0	0	0	0	0	0	0	0	0	0	0	3.00666	0	0	0	0	0	0	0	0	0	0	0	0	0	0
A0A0P0V1B4	A0A0P0V1B4_ORYSJ	Os01g0263600 protein	Os01g0263600 OSNPB_010263600	Oryza sativa subsp. japonica (Rice)	gene silencing by siRNA-directed DNA methylation [GO:0080188]; mRNA splicing, via spliceosome [GO:0000398]; positive regulation of primary miRNA processing [GO:2000636]; spliceosomal tri-snRNP complex assembly [GO:0000244]	catalytic step 2 spliceosome [GO:0071013]; U4/U6 x U5 tri-snRNP complex [GO:0046540]		LKQEIERYR	1	1.2	0.95936	-9.9461	0	0	0	0	0	0	0	0	0	0	0	0	0	0	0	0	0	0	0	0	0	0	0	0	0	0	0	0	0	0	0	0	0	0	0	0
A0A0P0V1C9	A0A0P0V1C9_ORYSJ	Os01g0299150 protein	Os01g0299150 OSNPB_010299150	Oryza sativa subsp. japonica (Rice)				LFKTMLKVWISPTLR	1	7.7	0.95786	-5.7541	7.57493	6.88301	0	0	9.78803	0	0	0	0	0	0	0	0	0	0	0	0	5.41583	0	0	0	0	7.17682	0	0	0	10.8039	0	0	0	0	0	0	0	0	0
A0A0P0V1E3	A0A0P0V1E3_ORYSJ	Os01g0303550 protein	Os01g0303550 OSNPB_010303550	Oryza sativa subsp. japonica (Rice)				TTTVGTEAVPVHVVSQRGM	1	16.2	0.95739	-7.618	0	0	0	0	0	0	0	0	0	0	0	0	0	0	0	0	0	0	0	0	0	0	0	0	0	0	0	0	0	0	0	0	0	0	0	0
A0A0P0V1F4	A0A0P0V1F4_ORYSJ	Os01g0259600 protein	Os01g0259600 OSNPB_010259600	Oryza sativa subsp. japonica (Rice)			ATP binding [GO:0005524]; nucleotidyltransferase activity [GO:0016779]	AIFIGWSRAVLA	1	8.5	0.88769	-0.4254	8.15947	7.26913	0	0	0	0	0	0	0	0	0	0	0	0	0	0	0	0	0	0	0	0	0	0	0	0	0	0	0	0	0	0	0	0	0	0
A0A0P0V1G2	A0A0P0V1G2_ORYSJ	Os01g0307686 protein	Os01g0307686 OSNPB_010307686	Oryza sativa subsp. japonica (Rice)				TWWARTRAR	1	3.1	0.96219	-10.992	0	0	0	0	0	0	0	0	0	0	8.42501	0	0	0	0	0	0	0	0	0	0	0	0	0	0	0	0	0	0	0	0	0	0	0	0	0
A0A0P0V1R7	A0A0P0V1R7_ORYSJ	Os01g0299801 protein	Os01g0299801 OSNPB_010299801	Oryza sativa subsp. japonica (Rice)				GVAGDR	1	2.7	0.88847	-0.26785	0	0	0	0	0	0	0	0	0	0	0	0	0	0	0	0	0	0	0	0	0	0	0	0	0	0	0	0	0	0	0	0	0	0	0	0
A0A0P0V1T7	A0A0P0V1T7_ORYSJ	Os01g0318202 protein	Os01g0318202 OSNPB_010318202	Oryza sativa subsp. japonica (Rice)		membrane [GO:0016020]		GGGGGR;GGVLHPKGRGR;VGRVRLLLLLPHR	3	5.4	0.96059	-9.8325	0	0	0	0	0	0	0	0	0	0	0	0	0	0	0	0	0	8.16058	0	0	0	0	0	0	0	0	0	0	0	0	0	0	0	0	0	0
A0A0P0V1V1	A0A0P0V1V1_ORYSJ	Os01g0281050 protein	Os01g0281050 OSNPB_010281050	Oryza sativa subsp. japonica (Rice)				SPARNPSSAR	1	5.8	0.96082	-10.126	0	9.76142	8.91178	0	0	0	0	0	0	0	0	0	0	0	0	0	0	0	0	0	0	0	0	0	0	0	0	0	0	0	0	0	0	0	0	0
A0A0P0V1W2	A0A0P0V1W2_ORYSJ	Os01g0321800 protein	Os01g0321800 P0426D06.24	Oryza sativa subsp. japonica (Rice)		nucleus [GO:0005634]		LDGEDKPPAK;LVNFISEDQLDEAKRTR	2	12.9	0.96352	-15.813	0	0	0	0	0	0	0	0	0	4.52438	0	0	0	0	0	0	0	0	0	0	0	0	0	0	0	0	0	0	0	8.76241	0	0	0	3.30622	0	0
A0A0P0V1Y8	A0A0P0V1Y8_ORYSJ	Os01g0310500 protein	Os01g0310500	Oryza sativa subsp. japonica (Rice)				RRPGAPGEDEGLR;WGGGGR	2	16	0.93348	-4.3214	0	3.78827	7.19751	0	0	0	0	0	0	8.82216	0	0	9.24429	0	0	0	0	0	6.97051	7.62022	0	7.94767	7.50032	6.89276	9.42922	6.95257	7.42467	8.99498	0	0	5.76855	0	0	0	0	0
A0A0P0V238	A0A0P0V238_ORYSJ	Pectinesterase (EC 3.1.1.11)	Os01g0300100 OSNPB_010300100	Oryza sativa subsp. japonica (Rice)	cell wall modification [GO:0042545]; pectin catabolic process [GO:0045490]		pectinesterase activity [GO:0030599]	AWRAYAR	1	2.1	0.94905	-4.9855	0	0	0	0	0	0	0	0	0	0	0	0	0	0	0	0	0	0	0	0	0	10.4821	0	0	0	0	0	0	0	0	0	0	0	0	0	0
A0A0P0V260	A0A0P0V260_ORYSJ	Os01g0329400 protein	Os01g0329400 OSNPB_010329400	Oryza sativa subsp. japonica (Rice)	transmembrane transport [GO:0055085]	membrane [GO:0016020]		SLGYGIDSQK	1	3.6	0.95504	-5.2348	0	0	0	0	0	0	0	0	0	0	0	0	0	0	0	0	0	0	0	0	0	0	0	0	0	0	9.03966	0	0	0	0	0	0	0	0	0
A0A0P0V289	A0A0P0V289_ORYSJ	Poly [ADP-ribose] polymerase (PARP) (EC 2.4.2.-)	Os01g0351100 OSNPB_010351100	Oryza sativa subsp. japonica (Rice)	response to stress [GO:0006950]	nucleus [GO:0005634]	NAD+ ADP-ribosyltransferase activity [GO:0003950]; nucleotidyltransferase activity [GO:0016779]	GVGQTEPNIAESK	1	3.5	0.89872	-0.81581	0	0	9.74079	0	0	0	0	0	0	0	0	0	0	0	0	0	0	0	0	0	0	0	0	0	0	0	0	0	0	0	0	0	0	0	0	0
A0A0P0V2B0	A0A0P0V2B0_ORYSJ	Os01g0341000 protein	Os01g0341000 OSNPB_010341000	Oryza sativa subsp. japonica (Rice)		membrane [GO:0016020]		VVLADSAARKLLHGAVGR	1	4.1	0.95535	-7.3215	0	0	0	0	0	0	0	0	0	10.0847	0	6.47658	0	7.91839	7.27258	0	0	0	0	0	0	8.18795	0	7.904	0	0	0	0	9.30659	9.26812	0	0	0	0	0	0
A0A0P0V2E5	A0A0P0V2E5_ORYSJ	Os01g0332700 protein	Os01g0332700 OSNPB_010332700	Oryza sativa subsp. japonica (Rice)				SVAHRRR	1	4.6	0.92161	-2.092	0	0	0	0	7.39215	0	0	0	0	0	0	0	0	0	0	0	0	0	0	0	0	0	0	0	0	0	4.94556	0	0	0	0	0	0	0	0	0
A0A0P0V2F9	A0A0P0V2F9_ORYSJ	Os01g0364000 protein	Os01g0364000 OSNPB_010364000	Oryza sativa subsp. japonica (Rice)		membrane [GO:0016020]		WSTSVHVGA	1	12.7	0.96106	-10.733	0	0	0	0	0	0	0	0	0	0	0	0	0	0	0	0	0	0	0	0	0	0	0	0	0	0	0	0	0	0	0	0	0	0	0	0
A0A0P0V2L6	A0A0P0V2L6_ORYSJ	Os01g0350500 protein	Os01g0350500 OSNPB_010350500	Oryza sativa subsp. japonica (Rice)				FGVPLRLVQHVWQNGK	1	11.9	0.92249	-1.806	0	0	0	0	0	0	0	0	7.77492	0	0	0	0	0	0	0	0	0	0	0	0	0	0	0	0	0	0	0	0	3.66152	0	0	0	0	0	0
A0A0P0V2S2	A0A0P0V2S2_ORYSJ	Os01g0382800 protein	Os01g0382800 OSNPB_010382800	Oryza sativa subsp. japonica (Rice)	RNA modification [GO:0009451]		RNA binding [GO:0003723]; zinc ion binding [GO:0008270]	NFEKAEELTK	1	4.3	0.95959	-10.126	0	0	0	0	0	0	0	0	0	0	0	0	0	0	0	0	0	0	0	0	0	0	0	0	0	0	0	0	0	0	0	0	0	0	0	0
A0A0P0V301	A0A0P0V301_ORYSJ	Os01g0504950 protein	Os01g0504950 OSNPB_010504950	Oryza sativa subsp. japonica (Rice)				GVRKLNGTTSLAS	1	11.4	0.94855	-4.5137	0	0	0	0	0	0	0	0	0	0	0	0	0	0	0	0	0	0	0	0	0	0	0	0	0	0	0	0	0	0	0	0	0	0	0	0
A0A0P0V314	A0A0P0V314_ORYSJ	Os01g0362000 protein	Os01g0362000 OSNPB_010362000	Oryza sativa subsp. japonica (Rice)				LWFRMR	1	6.2	0.89234	-1.0117	0	5.27445	0	0	8.28739	0	0	0	0	0	0	0	0	0	0	0	0	0	0	0	0	0	0	0	0	0	0	0	0	8.5322	0	0	0	0	0	0
A0A0P0V329	A0A0P0V329_ORYSJ	Os01g0360801 protein	Os01g0360801 OSNPB_010360801	Oryza sativa subsp. japonica (Rice)	intracellular monoatomic ion homeostasis [GO:0006873]	membrane [GO:0016020]	voltage-gated monoatomic anion channel activity [GO:0008308]	LLRFPVVRAEFK	1	7.8	0.87115	-0.054228	0	0	0	0	0	0	0	0	0	0	0	0	0	0	0	0	0	0	0	0	0	0	0	0	0	0	0	0	0	0	0	0	0	0	0	0
A0A0P0V345	A0A0P0V345_ORYSJ	Os01g0497400 protein	Os01g0497400 OSNPB_010497400	Oryza sativa subsp. japonica (Rice)	defense response to bacterium [GO:0042742]; response to cold [GO:0009409]; response to heat [GO:0009408]; response to salt stress [GO:0009651]; response to water deprivation [GO:0009414]	cytoplasm [GO:0005737]; plasma membrane [GO:0005886]	calcium ion binding [GO:0005509]; calcium-dependent phospholipid binding [GO:0005544]; phosphatidylserine binding [GO:0001786]	VIVLHAEKDLKGIK	1	6.3	0.88878	-0.086031	0	0	0	0	0	0	0	0	3.75948	0	0	0	0	0	0	0	0	0	0	0	0	0	0	0	0	0	0	0	0	2.23747	0	0	0	0	0	0
A0A0P0V393	A0A0P0V393_ORYSJ	Os01g0377250 protein	Os01g0377250 OSNPB_010377250	Oryza sativa subsp. japonica (Rice)				HEHVLHK	1	3	0.95936	-5.4012	0	0	11.3523	0	0	0	0	0	0	0	0	0	0	0	0	0	0	0	0	0	0	0	0	0	0	0	0	0	0	0	0	0	0	0	0	0
A0A0P0V3A3	A0A0P0V3A3_ORYSJ	Transcription repressor (Ovate family protein)	Os01g0511400 OSNPB_010511400	Oryza sativa subsp. japonica (Rice)	negative regulation of DNA-templated transcription [GO:0045892]	nucleus [GO:0005634]		TIVALFRR;TIVALFRRVILV	2	20.7	0.96066	-9.7749	0	0	0	0	0	0	0	0	0	0	0	0	0	0	0	0	0	0	0	0	0	0	0	0	0	0	0	0	0	0	0	0	0	0	5.94998	0
A0A0P0V3A8	A0A0P0V3A8_ORYSJ	Os01g0385200 protein	Os01g0385200 OSNPB_010385200	Oryza sativa subsp. japonica (Rice)				AGTASLISLAGR	1	11.5	0.89768	-1.2916	0	0	0	0	0	0	0	0	0	0	0	0	0	0	0	0	0	0	0	0	0	0	0	0	0	0	0	0	0	0	0	0	0	0	0	0
A0A0P0V3D1	A0A0P0V3D1_ORYSJ	Os01g0521101 protein	Os01g0521101 OSNPB_010521101	Oryza sativa subsp. japonica (Rice)				AGGAQT	1	4.8	0.78916	0.016979	4.0757	0	0	0	0	0	0	0	0	0	0	0	0	0	0	0	0	0	0	0	0	0	0	7.53185	0	0	0	0	0	0	0	0	0	0	0	0
A0A0P0V3H2	A0A0P0V3H2_ORYSJ	Leaf protein-like (Os01g0506100 protein)	Os01g0506100 P0436D06.45	Oryza sativa subsp. japonica (Rice)				LWAEMR;RRPDQAIALLDEMR	2	3.7	0.95445	-5.7767	0	0	0	0	0	0	0	0	0	0	0	0	0	0	0	0	0	0	6.71094	0	0	0	0	0	0	0	0	0	0	0	0	0	0	0	0	0
A0A0P0V3S5	A0A0P0V3S5_ORYSJ	Os01g0543600 protein	Os01g0543600 OSNPB_010543600	Oryza sativa subsp. japonica (Rice)			heme binding [GO:0020037]; iron ion binding [GO:0005506]; monooxygenase activity [GO:0004497]; oxidoreductase activity, acting on paired donors, with incorporation or reduction of molecular oxygen [GO:0016705]	NKLFRQLFK	1	4.9	0.96281	-10.992	0	0	0	10.3313	0	10.1481	10.3603	10.4129	10.1453	0	0	0	0	0	0	0	0	0	0	9.39913	0	0	0	0	8.58905	0	0	8.73078	0	0	0	0	0	0	9.04207	0
A0A0P0V413	A0A0P0V413_ORYSJ	Os01g0556800 protein	Os01g0556800 OSNPB_010556800	Oryza sativa subsp. japonica (Rice)				ERLENLVSIK;RARLDQFMLER	2	3	0.95057	-6.4842	0	0	0	0	3.46519	0	0	9.45584	0	0	0	0	0	0	0	5.10488	0	0	0	0	0	0	0	0	0	0	0	0	0	0	0	0	0	0	0	0
A0A0P0V430	A0A0P0V430_ORYSJ	Os01g0558850 protein	Os01g0558850 OSNPB_010558850	Oryza sativa subsp. japonica (Rice)	proteolysis [GO:0006508]		metal ion binding [GO:0046872]; metalloendopeptidase activity [GO:0004222]	ANPPAHR	1	1	0.92156	-2.092	0	0	0	0	0	0	0	0	0	0	0	0	0	0	0	0	0	0	0	0	6.73159	0	0	0	0	0	0	0	0	0	0	0	0	0	0	0
A0A0P0V435	A0A0P0V435_ORYSJ	Os01g0559450 protein	Os01g0559450 OSNPB_010559450	Oryza sativa subsp. japonica (Rice)			nucleic acid binding [GO:0003676]; zinc ion binding [GO:0008270]	VAFPLSSPLKPLLRIWIK	1	3.9	0.95555	-7.3215	0	0	0	0	0	0	0	0	0	0	0	0	0	0	0	0	0	0	0	0	0	0	0	0	0	0	4.05346	0	0	0	0	0	0	0	0	0
A0A0P0V442	A0A0P0V442_ORYSJ	Os01g0559825 protein	Os01g0559825 OSNPB_010559825	Oryza sativa subsp. japonica (Rice)				WPARPRPPRRR	1	11.6	0.96341	-5.7198	0	0	0	0	0	0	0	0	0	0	0	0	0	0	0	0	0	0	0	0	0	0	0	0	0	0	0	0	0	0	0	0	0	0	0	0
A0A0P0V4D1	A0A0P0V4D1_ORYSJ	Os01g0577600 protein	Os01g0577600 OSNPB_010577600	Oryza sativa subsp. japonica (Rice)		membrane [GO:0016020]	ATP binding [GO:0005524]; protein kinase activity [GO:0004672]	GIAKGIVELYPLSLSNYQLSLL	1	4	0.95498	-5.8188	0	0	0	0	0	0	5.97785	0	0	0	0	0	0	0	0	0	0	0	0	0	0	0	0	0	0	0	0	0	0	0	0	0	0	0	0	0
A0A0P0V4F2	A0A0P0V4F2_ORYSJ	Os01g0575701 protein	Os01g0575701 OSNPB_010575701	Oryza sativa subsp. japonica (Rice)				SLRLDVLSVQASAPDGLLGLKIR	1	45.1	0.96239	-5.6208	0	0	0	0	0	0	0	0	0	0	0	0	0	0	0	5.02255	0	0	0	0	5.44715	0	0	0	0	0	0	0	0	0	0	0	0	0	0	0
A0A0P0V4F7	A0A0P0V4F7_ORYSJ	Os01g0572966 protein	Os01g0572966 OSNPB_010572966	Oryza sativa subsp. japonica (Rice)				NGEFAAK	1	2.5	0.92212	-2.092	0	0	0	0	0	0	0	0	0	6.47379	0	0	0	0	0	0	0	0	0	0	6.22968	0	0	0	0	0	0	0	0	0	0	0	0	0	0	0
A0A0P0V4L6	A0A0P0V4L6_ORYSJ	Os01g0586450 protein	Os01g0586450 OSNPB_010586450	Oryza sativa subsp. japonica (Rice)				IAAAAG;LEQPVVLLVADAHAHR	2	6.5	0.94776	-5.0022	0	0	0	0	0	0	0	0	0	0	0	0	0	0	0	0	0	1.57536	0	0	0	0	0	0	0	0	0	0	0	0	0	0	0	0	0	0
A0A0P0V4T1	A0A0P0V4T1_ORYSJ	Os01g0594800 protein	Os01g0594800 OSNPB_010594800	Oryza sativa subsp. japonica (Rice)				RCRPEGSR	1	3	0.95973	-8.66	0	0	0	0	0	9.58504	0	0	0	0	0	0	0	0	0	0	0	0	0	0	0	0	0	0	0	0	0	0	0	0	0	0	0	0	0	0
A0A0P0V4T2	A0A0P0V4T2_ORYSJ	Os01g0595800 protein	Os01g0595800 OSNPB_010595800	Oryza sativa subsp. japonica (Rice)				FWQDVAPVECLK	1	9.1	0.89817	-1.2916	0	0	0	0	0	0	6.20073	0	0	0	0	0	0	0	0	0	0	0	0	0	0	0	0	0	0	0	0	0	0	0	0	0	0	0	0	0
A0A0P0V4U3	A0A0P0V4U3_ORYSJ	Os01g0597600 protein	Os01g0597600	Oryza sativa subsp. japonica (Rice)	amino acid transport [GO:0006865]	plasma membrane [GO:0005886]		LYTKIAIVMTLVNPLAK;QLFIVLAAAVILPTTWLK	2	8.3	0.9666	-12.593	0	0	0	0	0	0	0	0	0	0	0	0	0	0	0	0	0	0	0	0	0	0	0	0	0	0	0	0	0	0	0	0	0	0	0	0
A0A0P0V4X4	A0A0P0V4X4_ORYSJ	Os01g0601000 protein	Os01g0601000 OSNPB_010601000	Oryza sativa subsp. japonica (Rice)	magnesium ion transport [GO:0015693]	membrane [GO:0016020]	metal ion transmembrane transporter activity [GO:0046873]	YLGGSTTKSLLEAIKK	1	2.8	0.94973	-5.0192	0	0	0	0	0	0	0	0	0	0	0	0	0	0	0	0	0	0	0	0	0	0	0	0	0	0	0	0	7.79643	0	0	0	0	0	0	0
A0A0P0V4Y1	A0A0P0V4Y1_ORYSJ	HcrVf1 protein-like	P0681B11.11	Oryza sativa subsp. japonica (Rice)		membrane [GO:0016020]		LSYLQLR;YLEVLDLSDNFLVGKLPR	2	5.4	0.96522	-12.723	0	0	0	0	9.34121	0	0	0	0	8.18388	0	0	0	0	0	0	0	0	0	0	0	0	0	0	0	10.0257	0	0	0	0	0	8.41308	2.78125	0	0	0
A0A0P0V567	A0A0P0V567_ORYSJ	Os01g0612750 protein	Os01g0612750 OSNPB_010612750	Oryza sativa subsp. japonica (Rice)				RRHTAPR	1	4.9	0.90099	-0.15798	8.46793	0	0	0	0	0	8.24384	9.13103	8.61974	0	0	9.16506	0	9.28135	9.12797	8.56913	0	0	0	9.37845	0	0	0	9.04811	0	0	0	0	0	0	0	0	0	0	0	0
A0A0P0V5B2	A0A0P0V5B2_ORYSJ	Os01g0617675 protein	Os01g0617675 OSNPB_010617675	Oryza sativa subsp. japonica (Rice)				NGGGGR;SELRQSGR;SVAAVGELRRPTQPTTLPKK	3	26.4	0.963	-16.66	4.4663	0	5.97205	0	0	0	0	0	0	0	0	0	0	0	0	0	0	0	0	0	0	0	0	0	0	9.02746	0	0	0	0	0	0	0	0	0	0
A0A0P0V5C5	A0A0P0V5C5_ORYSJ	Os01g0621500 protein	Os01g0621500 OSNPB_010621500	Oryza sativa subsp. japonica (Rice)				TGTGRK	1	4.4	0.78882	0.016979	0	0	0	0	0	0	0	7.48382	0	0	7.58391	0	0	0	0	0	0	0	0	8.07409	0	0	0	7.12743	7.42853	0	7.9219	0	0	0	0	0	0	0	0	0
A0A0P0V5E8	A0A0P0V5E8_ORYSJ	Os01g0622066 protein	Os01g0622066 OSNPB_010622066	Oryza sativa subsp. japonica (Rice)		membrane [GO:0016020]		LGNPVRR	1	3.4	0.94654	-4.552	0	0	0	0	0	0	0	0	0	0	0	0	0	0	0	0	0	0	0	0	0	0	0	0	0	0	0	0	0	0	0	0	0	0	0	0
A0A0P0V5G6	A0A0P0V5G6_ORYSJ	Os01g0627600 protein	Os01g0627600 OSNPB_010627600	Oryza sativa subsp. japonica (Rice)			heme binding [GO:0020037]; iron ion binding [GO:0005506]; monooxygenase activity [GO:0004497]; oxidoreductase activity, acting on paired donors, with incorporation or reduction of molecular oxygen [GO:0016705]	LSKEAWARPLPLR	1	3.1	0.90239	-1.3005	0	0	0	0	0	0	0	0	0	0	0	0	0	0	0	0	0	0	0	0	0	0	0	0	0	0	0	5.77631	0	0	0	0	0	0	0	0
A0A0P0V5G9	A0A0P0V5G9_ORYSJ	Os01g0624600 protein	Os01g0624600 OSNPB_010624600	Oryza sativa subsp. japonica (Rice)				TYRWGVFF	1	4.4	0.93349	-4.0525	0	0	0	0	0	0	0	0	0	0	0	0	0	0	0	0	0	0	0	0	0	0	0	0	0	0	0	0	0	0	0	0	0	0	0	0
A0A0P0V5N6	A0A0P0V5N6_ORYSJ	Os01g0634400 protein	Os01g0634400 OSNPB_010634400	Oryza sativa subsp. japonica (Rice)		nucleus [GO:0005634]	lipid binding [GO:0008289]	RPLYDNDDKPRILELATR	1	9.1	0.89817	-0.29236	0	0	0	0	0	0	0	0	0	0	0	0	0	7.45812	0	0	0	0	0	0	7.24717	0	0	8.01987	0	0	0	0	0	0	0	0	0	0	0	0
A0A0P0V5P3	A0A0P0V5P3_ORYSJ	Os01g0637666 protein	Os01g0637666 OSNPB_010637666	Oryza sativa subsp. japonica (Rice)				DAGEVWVRLGILVILEVPEEER;RPPPPHGPMPR	2	26.4	0.95375	-7.1077	0	0	0	0	0	0	0	0	0	0	0	0	0	0	0	0	0	0	0	0	0	0	0	0	0	0	0	0	0	0	0	0	0	0	0	0
A0A0P0V5P5	A0A0P0V5P5_ORYSJ	Os01g0637000 protein	Os01g0637000 OSNPB_010637000	Oryza sativa subsp. japonica (Rice)				LASSPFPSTTTAAAR	1	6.1	0.87755	-0.051747	0	0	0	0	0	0	0	0	0	9.27235	0	0	0	0	0	0	0	0	0	0	0	0	0	0	0	0	0	0	0	0	0	0	0	0	0	0
A0A0P0V5S7	A0A0P0V5S7_ORYSJ	Os01g0641750 protein	Os01g0641750 OSNPB_010641750	Oryza sativa subsp. japonica (Rice)				QEEQRAQGRVR	1	3.4	0.93958	-4.5021	0	0	0	0	0	0	0	0	0	0	0	0	0	0	0	0	0	0	0	0	0	0	0	0	0	0	0	0	0	0	0	0	0	0	0	0
A0A0P0V5V1	A0A0P0V5V1_ORYSJ	Os01g0648225 protein	Os01g0648225 OSNPB_010648225	Oryza sativa subsp. japonica (Rice)				EATPRERVVGLPLR	1	10	0.95862	-5.7422	0	0	0	0	0	0	0	0	0	0	0	0	0	0	0	0	0	0	0	0	5.86614	0	0	0	0	0	0	5.49458	0	0	0	0	0	0	0	0
A0A0P0V5Z6	A0A0P0V5Z6_ORYSJ	Os01g0653500 protein	Os01g0653500 OSNPB_010653500	Oryza sativa subsp. japonica (Rice)				RADHPGVTLSPR	1	2.9	0.93632	-4.3295	0	0	0	0	0	0	0	0	0	0	0	0	0	0	0	0	0	0	0	0	0	0	0	0	0	0	0	0	0	0	0	0	0	0	6.10509	0
A0A0P0V610	A0A0P0V610_ORYSJ	Os01g0653100 protein	Os01g0653100 OSNPB_010653100	Oryza sativa subsp. japonica (Rice)	xylan acetylation [GO:1990937]	Golgi apparatus [GO:0005794]; Golgi membrane [GO:0000139]	O-acetyltransferase activity [GO:0016413]; xylan O-acetyltransferase activity [GO:1990538]	RARLQVVRPR	1	2.2	0.93956	-4.3786	0	0	0	0	0	0	0	0	0	0	0	0	0	0	0	0	0	0	1.77644	0	0	0	0	0	0	0	0	0	0	0	0	0	0	0	0	0
A0A0P0V618	A0A0P0V618_ORYSJ	Os01g0655400 protein	Os01g0655400 OSNPB_010655400	Oryza sativa subsp. japonica (Rice)				RQQDDK	1	1.8	0.9008	-0.57824	9.41221	0	0	0	0	0	0	0	0	0	0	0	0	0	0	0	0	0	0	0	0	0	0	0	0	0	0	0	0	0	0	0	0	0	0	0
A0A0P0V627	A0A0P0V627_ORYSJ	Os01g0653800 protein	Os01g0653800 OSNPB_010653800	Oryza sativa subsp. japonica (Rice)				NLVIAWNK	1	1.1	0.96335	-9.5092	0	0	0	0	0	0	0	0	0	0	0	0	0	0	0	0	0	0	9.40416	0	9.11051	0	0	0	0	0	0	0	0	0	0	0	0	0	0	0
A0A0P0V6B1	A0A0P0V6B1_ORYSJ	Os01g0667750 protein	Os01g0667750 OSNPB_010667750	Oryza sativa subsp. japonica (Rice)				KIEKVQSR	1	7.1	0.96104	-9.7685	0	0	0	0	0	0	0	0	0	10.7345	0	0	0	0	0	0	0	0	0	0	0	0	0	0	0	0	0	0	0	0	0	0	0	0	0	0
A0A0P0V6H3	A0A0P0V6H3_ORYSJ	Os01g0677450 protein	Os01g0677450 OSNPB_010677450	Oryza sativa subsp. japonica (Rice)				IVSFGVLR	1	5.7	0.92842	-4.0525	0	0	0	0	0	0	0	0	2.19994	0	0	0	0	0	0	0	0	0	0	0	0	0	0	0	0	0	0	0	0	0	0	0	0	0	0	0
A0A0P0V6I2	A0A0P0V6I2_ORYSJ	Os01g0668700 protein	Os01g0668700 OSNPB_010668700	Oryza sativa subsp. japonica (Rice)				AFPPTS	1	7.6	0.79619	0.016979	6.74255	5.70233	0	0	0	0	0	0	0	0	0	0	0	0	0	0	0	6.56131	0	0	0	0	0	0	0	0	0	0	0	0	0	0	0	0	0	0
A0A0P0V6J4	A0A0P0V6J4_ORYSJ	Os01g0678600 protein	Os01g0678600 OSNPB_010678600	Oryza sativa subsp. japonica (Rice)	translation [GO:0006412]	ribonucleoprotein complex [GO:1990904]; ribosome [GO:0005840]	rRNA binding [GO:0019843]; structural constituent of ribosome [GO:0003735]	VGAMHRNTGNHR	1	21.4	0.88829	-0.4253	0	0	0	0	0	0	11.2149	0	0	0	0	0	0	0	0	0	0	0	0	0	0	0	0	0	0	0	0	0	0	0	0	0	0	0	0	0
A0A0P0V6T8	A0A0P0V6T8_ORYSJ	Os01g0685850 protein	Os01g0685850 OSNPB_010685850	Oryza sativa subsp. japonica (Rice)				AAVGVER	1	3.6	0.93423	-4.2417	15.6274	15.9874	0	0	0	0	0	0	0	0	0	0	0	0	0	0	0	0	0	0	0	0	0	0	0	0	0	0	0	0	0	5.12197	0	0	0	0
A0A0P0V6W2	A0A0P0V6W2_ORYSJ	Os01g0693350 protein	Os01g0693350 OSNPB_010693350	Oryza sativa subsp. japonica (Rice)				TLFNSGMKK	1	11.1	0.95936	-9.884	0	0	0	0	0	0	9.83583	0	0	0	0	0	0	0	0	0	0	0	0	0	0	0	0	0	0	0	0	0	0	0	0	0	0	0	0	0
A0A0P0V734	A0A0P0V734_ORYSJ	Os01g0700300 protein	Os01g0700300 OSNPB_010700300	Oryza sativa subsp. japonica (Rice)	methylation [GO:0032259]		S-adenosylmethionine-dependent methyltransferase activity [GO:0008757]	LQPVPQVTRR	1	2.5	0.96224	-9.6924	0	0	0	0	0	0	0	0	0	0	0	0	0	0	0	0	0	0	0	0	0	0	10.5215	0	0	0	0	0	0	0	0	0	0	0	0	0
A0A0P0V741	A0A0P0V741_ORYSJ	Os01g0700400 protein	Os01g0700400 OSNPB_010700400	Oryza sativa subsp. japonica (Rice)				CCMILVNNRSNRDLSR	1	6.8	0.9538	-6.2369	0	0	0	0	0	6.74779	0	0	0	0	0	0	0	0	0	0	0	0	0	0	0	0	0	0	0	0	0	0	0	0	0	0	0	0	0	0
A0A0P0V745	A0A0P0V745_ORYSJ	Os01g0697250 protein	Os01g0697250 OSNPB_010697250	Oryza sativa subsp. japonica (Rice)				NLMHLIYSR	1	6	0.96052	-10.733	0	0	0	0	0	0	0	0	0	0	0	0	0	0	0	0	0	0	0	0	0	0	0	0	0	0	0	0	0	0	0	0	0	0	9.52454	0
A0A0P0V768	A0A0P0V768_ORYSJ	Os01g0706266 protein	Os01g0706266 OSNPB_010706266	Oryza sativa subsp. japonica (Rice)				RLILFPPMQVAQLWR	1	4.1	0.94332	-4.8191	0	0	0	0	0	0	0	0	0	0	0	0	0	0	0	0	0	3.81977	0	0	0	0	0	0	0	3.59048	0	0	0	0	0	0	0	0	0	0
A0A0P0V7E4	A0A0P0V7E4_ORYSJ	Os01g0715201 protein	Os01g0715201 OSNPB_010715201	Oryza sativa subsp. japonica (Rice)				LLLVLDILKKK	1	8	0.93948	-4.5021	0	0	0	0	0	0	0	0	0	0	0	0	0	0	0	0	0	0	0	0	3.27039	0	0	0	0	0	0	0	0	0	0	0	0	0	0	0
A0A0P0V7E5	A0A0P0V7E5_ORYSJ	Os01g0715100 protein	Os01g0715100 OSNPB_010715100	Oryza sativa subsp. japonica (Rice)				SLVLLRVVATDVGLRR;VVATDVGLR	2	4.9	0.96329	-15.752	0	0	0	0	0	7.58894	0	0	3.53468	0	0	0	0	0	0	0	0	0	0	0	0	0	0	4.19377	4.62574	0	0	0	0	0	0	0	0	0	0	0
A0A0P0V7F3	A0A0P0V7F3_ORYSJ	Os01g0717501 protein	Os01g0717501 OSNPB_010717501	Oryza sativa subsp. japonica (Rice)				WPSVVM	1	7.2	0.78373	0.016979	0	0	7.42685	0	0	0	0	0	0	0	0	0	0	0	0	0	0	9.25486	0	0	0	0	0	0	0	0	0	0	0	0	0	0	0	0	0	0
A0A0P0V7I3	A0A0P0V7I3_ORYSJ	Os01g0721100 protein	Os01g0721100 OSNPB_010721100	Oryza sativa subsp. japonica (Rice)				MLRDVMFR	1	4	0.96176	-9.0935	0	0	0	0	0	0	0	0	0	0	0	10.0635	0	0	0	0	0	0	0	0	0	0	0	0	0	0	0	0	0	0	0	0	0	0	0	0
A0A0P0V7L7	A0A0P0V7L7_ORYSJ	Os01g0722425 protein	Os01g0722425 OSNPB_010722425	Oryza sativa subsp. japonica (Rice)				WVVVIVAGGRRR	1	5.8	0.94331	-4.5048	0	0	2.96997	0	0	0	0	0	0	0	0	0	0	0	0	0	0	0	0	0	6.31931	0	0	0	0	0	0	0	0	0	0	0	0	0	0	0
A0A0P0V7N6	A0A0P0V7N6_ORYSJ	Os01g0727820 protein	Os01g0727820 OSNPB_010727820	Oryza sativa subsp. japonica (Rice)				VVDEARVQR	1	5.5	0.89235	-0.26974	11.4616	0	0	9.3696	0	9.74133	0	10.9483	10.7861	9.86016	9.83797	0	9.84279	9.91385	9.83802	9.04685	7.69439	7.79786	0	9.41981	9.2608	10.7188	0	0	7.74012	7.84605	0	9.63292	9.63869	9.52509	9.41705	0	9.23984	8.05799	8.69784	7.66491
A0A0P0V7P0	A0A0P0V7P0_ORYSJ	Os01g0725500 protein	Os01g0725500 OSNPB_010725500	Oryza sativa subsp. japonica (Rice)				AKELVQASLAAARWK	1	2.5	0.94982	-4.5364	0	0	0	0	0	0	0	0	0	0	0	0	0	0	0	0	0	0	0	0	0	0	0	0	0	0	7.44948	0	0	0	0	0	0	0	0	0
A0A0P0V7Q5	A0A0P0V7Q5_ORYSJ	Os01g0729100 protein	Os01g0729100 OSNPB_010729100	Oryza sativa subsp. japonica (Rice)		membrane [GO:0016020]		PVSPPPRLLLPSSR	1	4.5	0.91469	-1.3113	0	0	0	0	0	0	0	0	0	0	5.91578	0	0	0	0	0	0	0	0	0	0	7.36036	7.56354	0	0	5.21378	0	6.89579	0	0	0	0	0	0	0	0
A0A0P0V7R2	A0A0P0V7R2_ORYSJ	Os01g0730300 protein	Os01g0730300 OSNPB_010730300	Oryza sativa subsp. japonica (Rice)	trehalose biosynthetic process [GO:0005992]		catalytic activity [GO:0003824]	LPDLEWRVAELRK	1	2.7	0.96147	-5.7314	0	0	0	0	0	0	0	0	0	0	0	0	0	0	0	0	0	0	0	0	0	0	0	0	0	0	0	0	0	0	0	0	0	0	0	0
A0A0P0V7S0	A0A0P0V7S0_ORYSJ	Os01g0731150 protein	Os01g0731150 OSNPB_010731150	Oryza sativa subsp. japonica (Rice)				LLQRPRRPLLHVR	1	6.1	0.96176	-5.7314	0	0	0	0	0	0	0	0	0	0	0	0	0	0	0	2.91911	0	0	0	0	0	0	0	0	0	0	0	0	0	0	0	0	0	0	0	0
A0A0P0V7T6	A0A0P0V7T6_ORYSJ	Os01g0733100 protein	Os01g0733100 OSNPB_010733100	Oryza sativa subsp. japonica (Rice)				LSPVSPLR	1	4.3	0.89889	-0.61604	8.10816	8.73802	7.75956	7.6825	2.90277	10.1773	9.30884	9.20555	9.17667	0	9.76909	9.25437	9.21665	0	9.20836	0	9.71512	9.61535	9.63254	9.41111	8.8438	8.92935	8.42446	8.42232	0	0	9.20009	9.71934	9.45129	9.55708	0	9.44064	9.38031	0	0	10.3423
A0A0P0V847	A0A0P0V847_ORYSJ	Os01g0745000 protein	Os01g0745000 OSNPB_010745000	Oryza sativa subsp. japonica (Rice)				FDGRWVCGICAEAVSELRR	1	11.2	0.95759	-7.618	0	0	0	0	0	0	0	0	0	0	0	0	0	0	0	0	0	3.21386	0	0	0	0	0	0	0	0	0	0	0	0	0	0	0	0	0	8.37465
A0A0P0V855	A0A0P0V855_ORYSJ	Os01g0747300 protein	Os01g0747300 OSNPB_010747300	Oryza sativa subsp. japonica (Rice)				TSQVESRIR	1	9.3	0.96182	-10.317	0	0	0	0	0	0	0	0	0	0	0	0	0	0	0	0	0	0	0	0	0	0	0	0	0	0	0	0	0	0	0	0	0	0	0	0
A0A0P0V8B8	A0A0P0V8B8_ORYSJ	Os01g0757500 protein	Os01g0757500 OSNPB_010757500	Oryza sativa subsp. japonica (Rice)	response to stress [GO:0006950]			VLVKPTKIIVTLYK	1	13.9	0.9143	-1.3113	0	0	0	0	0	0	0	0	0	0	0	0	0	0	0	0	0	0	4.59258	0	0	0	0	0	0	0	0	0	0	0	0	0	0	0	0	0
A0A0P0V8E7	A0A0P0V8E7_ORYSJ	Os01g0761600 protein	Os01g0761600 OSNPB_010761600	Oryza sativa subsp. japonica (Rice)				RSPRLVPGPVVEAR	1	3	0.95807	-5.7422	0	0	0	0	0	0	0	0	0	0	0	0	0	0	0	0	0	0	0	0	0	0	0	0	0.765025	0	0	0	0	0	0	0	0	0	0	0
A0A0P0V8F8	A0A0P0V8F8_ORYSJ	Os01g0761800 protein	Os01g0761800 OSNPB_010761800	Oryza sativa subsp. japonica (Rice)				GVTGPTFPGCPQAYQQ	1	12.2	0.89464	-0.87436	0	0	0	0	0	0	0	0	0	0	0	0	0	0	0	0	0	0	0	0	0	0	0	0	0	0	0	0	0	0	0	0	0	0	0	0
A0A0P0V8H7	A0A0P0V8H7_ORYSJ	Os01g0757900 protein	Os01g0757900 OSNPB_010757900	Oryza sativa subsp. japonica (Rice)	glycerol biosynthetic process [GO:0006114]		glycerol-3-phosphatase activity [GO:0043136]	AKPLPGVERLVKHLHR	1	8.2	0.95204	-6.2369	0	0	0	0	0	0	0	0	0	0	6.26131	0	0	0	0	0	0	0	0	0	0	0	0	0	0	0	0	0	0	0	0	0	0	0	0	0
A0A0P0V8I6	A0A0P0V8I6_ORYSJ	Os01g0765300 protein	Os01g0765300 OSNPB_010765300	Oryza sativa subsp. japonica (Rice)			RNA binding [GO:0003723]	ELWIGSLGNSAAESLVRSK	1	3.2	0.90368	-0.5007	0	0	0	0	0	0	0	0	0	0	0	0	0	0	0	0	0	0	0	0	0	0	0	0	0	0	0	0	0	0	0	0	0	0	0	0
A0A0P0V8L7	A0A0P0V8L7_ORYSJ	Os01g0764850 protein	Os01g0764850 OSNPB_010764850	Oryza sativa subsp. japonica (Rice)				RRPRAALPHHQLPVHHVVPR;VAGQRRR	2	6.3	0.96444	-13.244	0	0	0	0	0	0	0	0	0	0	0	0	0	0	0	0	0	0	0	0	0	14.8521	0	0	0	0	0	0	0	0	0	0	0	0	0	0
A0A0P0V8N4	A0A0P0V8N4_ORYSJ	Os01g0768032 protein	Os01g0768032 OSNPB_010768032	Oryza sativa subsp. japonica (Rice)				TTPSAT	1	4.3	0.90361	-0.26785	0	0	0	0	0	0	0	0	0	0	0	0	0	0	0	0	0	0	0	0	0	0	0	8.71287	0	0	0	0	0	0	0	0	0	0	0	0
A0A0P0V8Q5	A0A0P0V8Q5_ORYSJ	Os01g0772700 protein	Os01g0772700 OSNPB_010772700	Oryza sativa subsp. japonica (Rice)				RLVLRLVAHVIR	1	1	0.96159	-5.7224	0	0	0	0	0	0	0	0	0	0	0	0	0	0	0	0	0	0	0	0	0	0	0	0	0	0	0	0	0	0	0	0	0	0	2.20376	0
A0A0P0V916	A0A0P0V916_ORYSJ	Os01g0784100 protein	Os01g0784100 OSNPB_010784100	Oryza sativa subsp. japonica (Rice)				MTIDFLR	1	2.3	0.92051	-2.092	0	0	3.23139	0	0	0	0	0	0	3.77957	0	0	6.17716	0	0	0	0	0	0	0	0	0	0	0	0	0	0	0	0	0	0	0	0	0	7.455	0
A0A0P0V934	A0A0P0V934_ORYSJ	Os01g0787101 protein	Os01g0787101 OSNPB_010787101	Oryza sativa subsp. japonica (Rice)				VRAPRVHVHVR	1	7.3	0.95631	-5.3188	0	0	0	0	0	0	0	0	0	0	0	0	0	0	0	0	0	0	0	0	8.42307	0	0	0	0	0	0	0	0	0	0	0	0	0	0	0
A0A0P0V935	A0A0P0V935_ORYSJ	Os01g0789000 protein	Os01g0789000 OSNPB_010789000	Oryza sativa subsp. japonica (Rice)				WILYAVK	1	1.9	0.96029	-5.4012	0	0	0	0	0	0	0	0	0	0	0	8.03144	0	0	0	0	0	0	0	0	0	0	0	7.95693	0	0	0	0	0	0	0	0	0	0	0	0
A0A0P0V975	A0A0P0V975_ORYSJ	Os01g0795250 protein	Os01g0795250 OSNPB_010795250	Oryza sativa subsp. japonica (Rice)				GLLRRILPPLER	1	13	0.96374	-5.7224	0	0	0	0	0	0	0	0	3.64639	0	7.04876	0	0	0	3.0274	0	0	0	0	7.40948	0	0	0	0	0	0	4.64841	0	0	0	0	0	0	0	0	0
A0A0P0V9F1	A0A0P0V9F1_ORYSJ	Os01g0810500 protein	Os01g0810500 OSNPB_010810500	Oryza sativa subsp. japonica (Rice)		membrane [GO:0016020]	ATP binding [GO:0005524]; protein serine/threonine kinase activity [GO:0004674]	QVKTQYNVQRR	1	1.3	0.95648	-5.3188	0	0	0	0	0	0	0	0	0	0	0	0	0	0	0	0	0	0	0	0	9.46991	0	0	0	0	0	0	0	0	0	0	0	0	0	0	0
A0A0P0V9F2	A0A0P0V9F2_ORYSJ	Cysteine proteinase inhibitor	Os01g0803200 OSNPB_010803200	Oryza sativa subsp. japonica (Rice)	defense response [GO:0006952]		cysteine-type endopeptidase inhibitor activity [GO:0004869]	RVAGLVAALLVLHSLATPSAQAEAHR	1	19.1	0.9019	-0.26569	0	0	0	0	0	0	0	0	0	0	0	0	0	0	0	0	0	0	0	0	0	0	0	0	0	0	0	0	0	0	0	0	0	0	0	0
A0A0P0V9G8	A0A0P0V9G8_ORYSJ	Os01g0806000 protein	Os01g0806000 OSNPB_010806000	Oryza sativa subsp. japonica (Rice)		membrane [GO:0016020]	serine-type endopeptidase activity [GO:0004252]	LKLPDSMTSLLSR	1	4.9	0.90716	-1.3005	0	0	0	0	0	0	0	0	0	0	0	0	0	0	0	0	0	0	0	0	4.98208	0	0	0	0	0	0	0	0	0	0	0	0	0	0	0
A0A0P0V9I0	A0A0P0V9I0_ORYSJ	Uncharacterized protein	OSJNBa0085D07.7 P0425G02.38	Oryza sativa subsp. japonica (Rice)				CRRPPWR	1	6.8	0.94908	-4.9855	0	0	0	0	0	7.36554	0	0	0	0	0	0	0	0	0	0	0	0	0	0	0	0	0	0	0	0	0	0	0	0	0	0	0	0	0	0
A0A0P0V9M2	A0A0P0V9M2_ORYSJ	Os01g0816850 protein	Os01g0816850 OSNPB_010816850	Oryza sativa subsp. japonica (Rice)				RPADALAGVEVLR	1	5.3	0.90302	-1.3005	0	0	0	0	0	0	0	0	0	0	0	0	0	0	0	0	0	0	0	0	0	0	0	0	0	0	0	0	0	0	0	0	0	0	0	0
A0A0P0V9S4	A0A0P0V9S4_ORYSJ	Os01g0819200 protein	Os01g0819200 OSNPB_010819200	Oryza sativa subsp. japonica (Rice)	lipid transport [GO:0006869]	endoplasmic reticulum [GO:0005783]; membrane [GO:0016020]	lipid binding [GO:0008289]	KPVGILLVKVLR;KPVGILLVKVLRAQNLR	2	5.6	0.95875	-7.7807	0	0	0	0	0	0	0	0	0	0	0	0	2.79031	0	0	0	2.25719	0	0	0	0	0	0	0	0	0	0	0	0	0	0	0	0	0	0	0
A0A0P0V9X6	A0A0P0V9X6_ORYSJ	Os01g0827800 protein	Os01g0827800 OSNPB_010827800	Oryza sativa subsp. japonica (Rice)	abscisic acid-activated signaling pathway [GO:0009738]	cytoplasm [GO:0005737]; nucleus [GO:0005634]	abscisic acid binding [GO:0010427]; protein phosphatase inhibitor activity [GO:0004864]; signaling receptor activity [GO:0038023]	TFVVNPDPPLSVSFLLYRGKR	1	8.2	0.95481	-7.2733	0	0	0	0	0	0	0	0	0	0	0	0	0	0	0	0	0	0	0	0	7.22159	0	0	0	0	0	0	0	0	0	0	0	0	0	0	0
A0A0P0V9Y5	A0A0P0V9Y5_ORYSJ	Os01g0823550 protein	Os01g0823550 OSNPB_010823550	Oryza sativa subsp. japonica (Rice)		membrane [GO:0016020]		TPVPLKIKIFVWLMLK	1	5.4	0.94834	-5.0192	0	0	0	0	0	0	0	0	0	0	0	0	3.73671	0	0	0	0	0	0	0	0	0	0	0	0	0	0	0	0	0	0	0	0	0	0	0
A0A0P0VA71	A0A0P0VA71_ORYSJ	Os01g0843432 protein	Os01g0843432 OSNPB_010843432	Oryza sativa subsp. japonica (Rice)				GVARPKILLLPRPALR	1	7.9	0.91777	-1.806	0	0	0	0	0	0	0	0	0	0	0	0	0	0	0	0	0	0	0	0	0	0	0	0	0	0	0	0	0	0	0	0	0	0	0	0
A0A0P0VA75	A0A0P0VA75_ORYSJ	Os01g0834400 protein	Os01g0834400 OSNPB_010834400	Oryza sativa subsp. japonica (Rice)		CCAAT-binding factor complex [GO:0016602]	DNA-binding transcription activator activity, RNA polymerase II-specific [GO:0001228]; protein heterodimerization activity [GO:0046982]; sequence-specific DNA binding [GO:0043565]	IYLHKYREV	1	7.6	0.96302	-10.992	0	0	0	0	0	0	0	0	0	0	0	0	0	0	0	0	0	0	0	0	0	0	0	0	0	0	0	0	0	0	0	0	0	0	0	0
A0A0P0VAC4	A0A0P0VAC4_ORYSJ	Os01g0837800 protein	Os01g0837800 OSNPB_010837800	Oryza sativa subsp. japonica (Rice)		vacuolar membrane [GO:0005774]	monoatomic cation transmembrane transporter activity [GO:0008324]	VARSETLAIR	1	2.9	0.95962	-10.126	0	0	0	0	0	0	0	0	0	0	0	0	0	0	0	0	0	0	0	0	0	0	0	0	0	0	0	0	0	0	0	0	0	0	0	0
A0A0P0VAC5	A0A0P0VAC5_ORYSJ	Os01g0849301 protein	Os01g0849301 OSNPB_010849301	Oryza sativa subsp. japonica (Rice)				VATDGR	1	5.9	0.89883	-0.26785	0	0	0	0	0	0	0	0	9.31011	0	0	0	0	0	0	0	0	0	0	0	0	0	0	0	0	0	0	0	0	0	0	0	0	0	0	0
A0A0P0VAJ1	A0A0P0VAJ1_ORYSJ	Os01g0848350 protein	Os01g0848350 OSNPB_010848350	Oryza sativa subsp. japonica (Rice)				SVPNPMRDQISR	1	6.9	0.89858	-1.2916	0	0	0	0	0	0	0	0	0	0	0	0	0	0	0	1.72827	0	0	0	0	0	0	0	0	0	0	0	0	0	0	0	0	0	0	0	0
A0A0P0VAJ9	A0A0P0VAJ9_ORYSJ	Os01g0856850 protein	Os01g0856850 OSNPB_010856850	Oryza sativa subsp. japonica (Rice)		ribonucleoprotein complex [GO:1990904]; ribosome [GO:0005840]		LSSELVDAAKEGGGVIR	1	36.2	0.95125	-6.4891	0	0	0	0	0	0	0	0	0	0	0	0	0	0	0	0	0	0	4.42539	0	0	0	0	0	0	0	0	0	0	0	0	0	0	0	0	0
A0A0P0VAQ4	A0A0P0VAQ4_ORYSJ	Os01g0861200 protein	Os01g0861200 OSNPB_010861200	Oryza sativa subsp. japonica (Rice)	protein desumoylation [GO:0016926]	nucleus [GO:0005634]	deSUMOylase activity [GO:0016929]	HLKTQIIPK	1	2	0.901	-0.77555	0	0	0	0	0	0	0	0	0	0	0	0	0	0	0	0	0	0	0	0	0	2.58588	0	0	5.18816	0	0	0	0	0	0	0	0	0	0	0
A0A0P0VB21	A0A0P0VB21_ORYSJ	Os01g0876400 protein	Os01g0876400 OSNPB_010876400	Oryza sativa subsp. japonica (Rice)		membrane [GO:0016020]		MKEPVDQQTQLK	1	2.3	0.89698	-1.2916	0	0	0	0	0	0	0	0	0	0	0	0	0	0	0	0	0	0	0	0	0	0	0	0	0	0	0	0	0	0	0	6.2751	0	0	0	0
A0A0P0VB56	A0A0P0VB56_ORYSJ	DnaJ-like protein (Os01g0875700 protein)	Os01g0875700 P0698A10.28	Oryza sativa subsp. japonica (Rice)	protein folding [GO:0006457]	endoplasmic reticulum [GO:0005783]	unfolded protein binding [GO:0051082]	KVYSSGNSGGR	1	3.4	0.95797	-5.3584	0	0	0	0	0	0	0	0	0	0	0	0	0	0	0	0	0	4.78073	0	0	0	0	8.49961	0	0	0	0	0	0	0	0	0	0	0	0	0
A0A0P0VBC1	A0A0P0VBC1_ORYSJ	Os01g0889200 protein	Os01g0889200 OSNPB_010889200	Oryza sativa subsp. japonica (Rice)				KGPPGRR	1	6.1	0.96202	-5.6605	14.0931	14.3527	14.4404	11.8766	11.9934	11.9981	12.3409	12.3116	12.328	0	11.8213	11.7486	10.9569	11.2505	11.2911	11.9928	11.8141	11.9523	13.2553	13.0164	13.3597	11.7831	11.7492	11.7714	11.7684	11.9335	11.8439	10.9656	10.8827	10.9449	11.1262	11.284	11.1487	10.539	10.4937	10.5197
A0A0P0VBC3	A0A0P0VBC3_ORYSJ	Os01g0887550 protein	Os01g0887550 OSNPB_010887550	Oryza sativa subsp. japonica (Rice)				GLPIEI	1	11.5	0.89433	-0.26785	0	0	0	0	0	0	0	0	0	0	0	0	0	0	0	0	0	0	0	0	0	0	0	0	0	0	0	0	0	0	0	0	0	0	0	0
A0A0P0VBI4	A0A0P0VBI4_ORYSJ	Os01g0890600 protein	Os01g0890600 OSNPB_010890600	Oryza sativa subsp. japonica (Rice)	recognition of pollen [GO:0048544]	membrane [GO:0016020]	ATP binding [GO:0005524]; protein kinase activity [GO:0004672]	LAASELPNSR	1	1.6	0.90231	-0.45608	0	0	0	0	0	8.65428	0	0	0	0	9.24992	0	0	0	0	0	0	0	0	0	0	0	0	0	0	0	0	8.61143	0	0	0	0	0	0	0	0
A0A0P0VBL0	A0A0P0VBL0_ORYSJ	Os01g0894000 protein	Os01g0894000 OSNPB_010894000	Oryza sativa subsp. japonica (Rice)			hydrolase activity [GO:0016787]	VNANET	1	1.4	0.80603	0.016979	0	0	0	0	0	0	0	0	0	0	0	0	0	0	0	0	0	0	0	0	0	6.3083	0	0	6.19026	0	0	0	0	0	5.2916	0	0	0	0	0
A0A0P0VBL3	A0A0P0VBL3_ORYSJ	Os01g0897700 protein	Os01g0897700 OSNPB_010897700	Oryza sativa subsp. japonica (Rice)	actin nucleation [GO:0045010]	membrane [GO:0016020]	actin filament binding [GO:0051015]	LVDVKGTDGK	1	4.1	0.96058	-10.126	0	0	0	9.31263	0	0	0	0	0	0	0	0	0	0	0	0	0	0	0	0	0	0	0	0	0	0	0	0	0	0	0	0	0	0	0	0
A0A0P0VBM1	A0A0P0VBM1_ORYSJ	Os01g0897800 protein	Os01g0897800 OSNPB_010897800	Oryza sativa subsp. japonica (Rice)	sister chromatid cohesion [GO:0007062]	cohesin complex [GO:0008278]		TLFDEESGLGRK	1	1.7	0.93646	-4.3295	0	0	0	6.51148	0	0	0	0	0	0	0	0	0	0	0	0	0	0	0	0	0	0	0	0	0	0	0	0	0	0	0	0	0	0	0	0
A0A0P0VBP0	A0A0P0VBP0_ORYSJ	Os01g0900300 protein	Os01g0900300 OSNPB_010900300	Oryza sativa subsp. japonica (Rice)				LDAELVAARLER	1	3.6	0.89942	-1.2916	0	0	0	0	0	0	0	0	0	0	0	0	0	0	0	0	0	0	0	0	0	0	0	0	0	0	0	0	0	0	0	0	0	3.25443	0	0
A0A0P0VBP1	A0A0P0VBP1_ORYSJ	Os01g0895600 protein	Os01g0895600 OSNPB_010895600	Oryza sativa subsp. japonica (Rice)	ERAD pathway [GO:0036503]; protein folding [GO:0006457]	endoplasmic reticulum membrane [GO:0005789]	calcium ion binding [GO:0005509]; unfolded protein binding [GO:0051082]	KIKDVHAK	1	2.5	0.93235	-4.0525	4.02875	5.21921	0	0	0	0	0	0	0	0	0	0	0	0	0	0	0	0	0	0	0	4.45332	0	0	0	0	0	0	0	0	0	0	0	0	0	0
A0A0P0VBQ7	A0A0P0VBQ7_ORYSJ	Os01g0902100 protein	Os01g0902100 OSNPB_010902100	Oryza sativa subsp. japonica (Rice)	transmembrane transport [GO:0055085]	membrane [GO:0016020]	ABC-type transporter activity [GO:0140359]; ATP binding [GO:0005524]; ATP hydrolysis activity [GO:0016887]; ATPase-coupled transmembrane transporter activity [GO:0042626]	KTKFMLK	1	0.7	0.92049	-2.092	0	0	0	0	0	0	0	0	0	2.19478	0	0	0	0	0	0	0	0	0	0	0	0	0	0	0	0	0	0	0	0	0	0	0	0	0	0
A0A0P0VBU5	A0A0P0VBU5_ORYSJ	Os01g0910400 protein	Os01g0910400 OSNPB_010910400	Oryza sativa subsp. japonica (Rice)		membrane [GO:0016020]		FLWPHLTIWTK	1	5.8	0.94262	-4.5021	0	0	5.21762	0	0	0	0	0	0	0	0	0	0	0	0	0	0	0	0	0	0	0	0	0	0	0	0	0	0	0	0	0	0	0	0	0
A0A0P0VC15	A0A0P0VC15_ORYSJ	RNA helicase (EC 3.6.4.13)	Os01g0911100 OSNPB_010911100	Oryza sativa subsp. japonica (Rice)			ATP binding [GO:0005524]; hydrolase activity [GO:0016787]; mRNA binding [GO:0003729]; RNA helicase activity [GO:0003724]	SLIPFEK	1	1.5	0.95915	-5.4012	0	0	0	10.3761	10.196	10.0367	0	0	0	0	0	0	0	0	0	0	0	0	0	0	0	0	0	0	0	0	0	9.30743	0	0	0	0	0	0	0	0
A0A0P0VC36	A0A0P0VC36_ORYSJ	Os01g0909300 protein	Os01g0909300 OSNPB_010909300	Oryza sativa subsp. japonica (Rice)				KLLVSC	1	2.2	0.78465	0.016979	0	0	0	0	0	0	0	0	0	0	0	0	0	0	0	0	0	0	0	9.57786	0	0	0	0	0	0	0	0	0	0	0	0	0	0	0	0
A0A0P0VC60	A0A0P0VC60_ORYSJ	Exocyst subunit Exo70 family protein	Os01g0922050 OSNPB_010922050	Oryza sativa subsp. japonica (Rice)	exocytosis [GO:0006887]; protein transport [GO:0015031]	exocyst [GO:0000145]	phosphatidylinositol-4,5-bisphosphate binding [GO:0005546]	ELKILIQTRASR	1	3.1	0.87069	-0.054228	0	8.55017	0	0	0	0	0	0	0	8.36986	7.99842	0	0	0	0	0	0	0	0	0	0	0	0	0	0	0	0	0	0	0	0	0	0	0	0	0
A0A0P0VC66	A0A0P0VC66_ORYSJ	histidine kinase (EC 2.7.13.3)	Os01g0923700 OSNPB_010923700	Oryza sativa subsp. japonica (Rice)	cytokinin-activated signaling pathway [GO:0009736]; phosphorelay signal transduction system [GO:0000160]	plasma membrane [GO:0005886]	protein kinase activity [GO:0004672]	NGVVGNSTLGSLLHK	1	3.4	0.87955	-0.051747	0	0	0	0	0	0	0	0	0	0	0	0	0	0	0	0	0	0	0	0	0	0	0	0	0	0	0	0	0	0	0	0	0	0	0	0
A0A0P0VC79	A0A0P0VC79_ORYSJ	Mannosyl-oligosaccharide glucosidase (EC 3.2.1.106)	Os01g0921200 OSNPB_010921200	Oryza sativa subsp. japonica (Rice)	oligosaccharide metabolic process [GO:0009311]; protein N-linked glycosylation [GO:0006487]	endoplasmic reticulum membrane [GO:0005789]	Glc3Man9GlcNAc2 oligosaccharide glucosidase activity [GO:0004573]	QLDLISNSSILWTNYGLR	1	2.1	0.95393	-6.1038	0	0	0	0	0	7.81038	0	0	0	0	0	0	0	0	0	0	0	0	0	0	0	0	0	0	0	0	0	0	0	0	0	0	0	0	0	0
A0A0P0VCD7	A0A0P0VCD7_ORYSJ	Os01g0926450 protein	Os01g0926450 OSNPB_010926450	Oryza sativa subsp. japonica (Rice)				HVLLRHEHADLPPRDGVR	1	4.6	0.89429	-0.28538	0	0	0	0	0	0	0	0	0	0	0	8.77956	0	0	0	0	0	0	0	0	0	0	0	0	0	0	0	0	0	0	0	0	0	0	0	0
A0A0P0VCG6	A0A0P0VCG6_ORYSJ	Os01g0933075 protein	Os01g0933075 OSNPB_010933075	Oryza sativa subsp. japonica (Rice)				VAILLPLR	1	4.1	0.9284	-4.0525	0	0	0	0	0	0	0	0	0	0	0	0	0	0	0	0	0	0	0	0	0	0	0	0	0	0	0	0	0	0	0	0	0	0	0	0
A0A0P0VCH7	A0A0P0VCH7_ORYSJ	Os01g0936700 protein	Os01g0936700 OSNPB_010936700	Oryza sativa subsp. japonica (Rice)				ATPKEKAIDEEK	1	5.4	0.96115	-5.361	0	0	0	4.40926	0	0	0	0	0	0	0	0	0	0	4.38612	0	0	0	0	0	0	0	0	0	0	0	0	0	0	0	0	0	0	0	0	0
A0A0P0VCJ1	A0A0P0VCJ1_ORYSJ	Os01g0937800 protein (Putative xylanase inhibitor)	Os01g0937800 OsJ_04703 OSNPB_010937800 P0504E02.21	Oryza sativa subsp. japonica (Rice)	proteolysis [GO:0006508]; xylan catabolic process [GO:0045493]		aspartic-type endopeptidase activity [GO:0004190]; hydrolase activity, acting on glycosyl bonds [GO:0016798]	LPLIVPLIR	1	2.1	0.94648	-4.845	0	0	0	0	0	0	0	0	0	0	0	0	0	0	0	0	0	0	0	0	0	0	0	0	0	0	0	3.37865	0	0	0	0	0	0	0	0
A0A0P0VCP1	A0A0P0VCP1_ORYSJ	Os01g0937012 protein	Os01g0937012 OSNPB_010937012	Oryza sativa subsp. japonica (Rice)				HLLRPLQDLVPR	1	8.8	0.84544	-0.0059867	0	0	0	0	0	0	0	0	0	0	0	0	0	0	0	0	0	0	0	0	0	0	0	9.80834	0	0	0	0	0	0	0	0	0	0	0	0
A0A0P0VCR3	A0A0P0VCR3_ORYSJ	Os01g0949050 protein	Os01g0949050 OSNPB_010949050	Oryza sativa subsp. japonica (Rice)				GTHGSS	1	7.8	0.74444	0.016979	4.25187	0	0	0	0	0	0	5.82886	6.41827	0	0	0	0	0	0	0	0	0	0	5.93423	0	7.29048	0	6.1643	0	0	0	5.58833	0	0	0	5.86673	0	0	0	4.97517
A0A0P0VCU2	A0A0P0VCU2_ORYSJ	Os01g0941300 protein	Os01g0941300 OSNPB_010941300	Oryza sativa subsp. japonica (Rice)				RLGRWNR	1	3.2	0.96309	-5.6605	0	0	0	0	0	0	0	0	0	0	0	0	0	0	0	0	0	0	0	0	0	0	0	0	0	0	0	0	0	0	0	0	0	0	0	0
A0A0P0VCX6	A0A0P0VCX6_ORYSJ	Os01g0949900 protein	Os01g0949900 OSNPB_010949900	Oryza sativa subsp. japonica (Rice)				GEEVLCRR	1	13.6	0.93232	-4.0525	0	0	0	0	0	5.15563	0	0	0	0	0	0	0	0	0	0	0	0	0	0	0	0	0	0	0	0	0	0	0	0	0	0	0	5.02481	0	0
A0A0P0VCY6	A0A0P0VCY6_ORYSJ	Os01g0953100 protein	Os01g0953100	Oryza sativa subsp. japonica (Rice)		membrane [GO:0016020]		VLLLSSLSLQVFLLFTGGLR	1	2.8	0.94973	-6.366	0	0	0	0	0	0	0	0	0	0	0	0	0	0	0	0	0	0	0	0	0	6.89785	0	0	0	0	0	0	0	0	0	0	0	0	0	0
A0A0P0VD36	A0A0P0VD36_ORYSJ	Os01g0960300 protein	Os01g0960300 OSNPB_010960300	Oryza sativa subsp. japonica (Rice)	tRNA wobble uridine modification [GO:0002098]		flavin adenine dinucleotide binding [GO:0050660]	LTPLGRDIGLIDDR	1	2.7	0.91622	-1.3113	0	0	0	0	0	0	0	0	0	0	0	0	0	0	0	0	0	0	4.37927	0	0	0	0	0	0	0	3.47067	0	0	0	0	0	0	0	0	0
A0A0P0VD65	A0A0P0VD65_ORYSJ	Os01g0963800 protein	Os01g0963800 OSNPB_010963800	Oryza sativa subsp. japonica (Rice)				LLFHFHLAVLVVLPSLLPRAR	1	11.8	0.95439	-7.2733	0	0	0	0	0	0	0	0	0	0	0	0	0	0	0	0	0	0	0	4.45529	0	0	0	0	0	0	0	0	0	0	0	0	0	0	0	0
A0A0P0VD82	A0A0P0VD82_ORYSJ	non-specific serine/threonine protein kinase (EC 2.7.11.1)	Os01g0964400 OSNPB_010964400	Oryza sativa subsp. japonica (Rice)	recognition of pollen [GO:0048544]; response to other organism [GO:0051707]	membrane [GO:0016020]		WSASGS	1	1.3	0.73184	0.016979	0	0	0	0	0	7.34775	0	0	0	0	0	0	0	0	0	0	0	0	0	0	0	0	0	0	8.75862	0	7.89609	0	0	7.50263	0	7.48993	0	0	0	8.01
A0A0P0VD84	A0A0P0VD84_ORYSJ	Os01g0964333 protein	Os01g0964333 OSNPB_010964333	Oryza sativa subsp. japonica (Rice)				APRQTSARR	1	6.1	0.94221	-4.845	0	0	0	0	0	0	0	0	0	0	0	0	0	0	0	0	0	0	0	0	0	0	0	0	0	0	0	0	0	0	0	0	0	0	0	0
A0A0P0VDB0	A0A0P0VDB0_ORYSJ	Os01g0963900 protein	Os01g0963900 OSNPB_010963900	Oryza sativa subsp. japonica (Rice)				QSPSPP	1	6.4	0.73596	0.016979	0	0	9.55756	10.1268	8.78513	7.78829	9.33907	0	7.64429	7.72458	0	7.72635	0	0	0	0	0	0	0	9.15388	8.93614	0	8.58177	0	0	0	8.26782	0	8.86019	0	8.33226	9.14954	9.72023	0	9.11022	9.82477
A0A0P0VDD2	A0A0P0VDD2_ORYSJ	Os01g0973300 protein	Os01g0973300	Oryza sativa subsp. japonica (Rice)	Golgi to vacuole transport [GO:0006896]; intracellular protein transport [GO:0006886]; lytic vacuole organization [GO:0080171]; regulation of intracellular pH [GO:0051453]	membrane coat [GO:0030117]		MVLQVHFHHHLLPLK;VSFTNR	2	2.3	0.92153	-2.7506	0	0	0	0	0	0	0	0	0	0	0	0	0	7.72819	0	0	0	0	0	0	0	0	0	0	0	0	0	0	0	0	0	0	0	0	0	0
A0A0P0VDL4	A0A0P0VDL4_ORYSJ	Os02g0101750 protein	Os02g0101750 OSNPB_020101750	Oryza sativa subsp. japonica (Rice)				EMIPEGKCGSK	1	14.7	0.95782	-5.3584	0	0	0	0	0	0	6.06757	0	0	0	0	0	0	0	0	0	0	0	0	0	0	0	0	0	0	0	0	0	0	0	0	0	0	0	0	0
A0A0P0VDL5	A0A0P0VDL5_ORYSJ	Os02g0103100 protein	Os02g0103100 OSNPB_020103100	Oryza sativa subsp. japonica (Rice)		membrane [GO:0016020]		LLLLLFVVVVVVAVAGRR;LLLLLFVVVVVVAVAGRRR	2	13	0.96585	-14.004	5.18325	0	0	0	0	0	0	0	0	0	0	0	4.94172	0	2.72295	0	0	4.21715	0	0	4.74894	0	6.58165	0	0	0	0	4.10534	5.04614	0	0	0	0	0	0	0
A0A0P0VDS9	A0A0P0VDS9_ORYSJ	Os02g0110100 protein	Os02g0110100 OSNPB_020110100	Oryza sativa subsp. japonica (Rice)	regulation of flower development [GO:0009909]	nucleus [GO:0005634]		QIMYASRKATADTR	1	5	0.95867	-5.7422	0	0	0	0	0	0	0	0	0	0	0	0	0	0	0	0	0	0	3.13457	0	0	0	0	0	0	0	0	0	0	0	0	0	0	0	0	0
A0A0P0VDT6	A0A0P0VDT6_ORYSJ	Os02g0104700 protein	Os02g0104700 OSNPB_020104700	Oryza sativa subsp. japonica (Rice)			GTPase activity [GO:0003924]	KRHHQLR;LSYLRHEK;TVLCGRCK	3	8.1	0.965	-20.279	0	0	0	0	0	0	0	0	0	0	0	0	0	7.13299	0	0	0	0	0	0	0	0	0	0	0	0	0	0	0	0	0	0	8.54894	0	0	0
A0A0P0VDV3	A0A0P0VDV3_ORYSJ	Os02g0114033 protein	Os02g0114033 OSNPB_020114033	Oryza sativa subsp. japonica (Rice)	regulation of DNA-templated transcription [GO:0006355]	nucleus [GO:0005634]	ATP binding [GO:0005524]	QLKSIFQWRK	1	1.2	0.93914	-4.3786	0	0	0	0	0	0	0	0	0	0	0	0	0	0	0	0	0	0	0	0	0	0	0	0	0	0	0	0	0	0	0	0	0	0	0	0
A0A0P0VDZ0	A0A0P0VDZ0_ORYSJ	Os02g0114200 protein	Os02g0114200 OSNPB_020114200	Oryza sativa subsp. japonica (Rice)	proteolysis [GO:0006508]		serine-type carboxypeptidase activity [GO:0004185]	LTDWMR	1	4.7	0.73864	0.016979	0	0	0	0	0	0	0	0	0	0	0	0	0	0	0	0	0	0	0	0	0	0	0	0	0	0	0	0	0	0	0	0	0	0	0	0
A0A0P0VE04	A0A0P0VE04_ORYSJ	Os02g0116100 protein	Os02g0116100 OSNPB_020116100	Oryza sativa subsp. japonica (Rice)	RNA modification [GO:0009451]		RNA binding [GO:0003723]	EALDMRKQMLSR	1	2.3	0.86898	-0.053945	0	0	0	0	0	0	0	0	0	0	0	0	0	0	0	0	0	0	0	0	0	0	0	0	0	0	0	0	0	0	0	0	0	0	0	0
A0A0P0VE06	A0A0P0VE06_ORYSJ	Os02g0109400 protein	Os02g0109400 OSNPB_020109400	Oryza sativa subsp. japonica (Rice)		nucleus [GO:0005634]	histone H3K9 demethylase activity [GO:0032454]	ESLRKDGK;KLKEEHGIEPWTFEQK	2	6.3	0.90178	-0.16649	0	0	0	0	0	0	0	0	0	0	0	0	0	0	0	7.59373	0	0	0	0	0	0	0	0	0	0	0	0	0	0	0	0	0	0	0	0
A0A0P0VE10	A0A0P0VE10_ORYSJ	Os02g0119250 protein	Os02g0119250 OSNPB_020119250	Oryza sativa subsp. japonica (Rice)				DAEVELAHRRNILR	1	2.9	0.94746	-4.5245	0	0	5.96887	0	0	0	0	0	0	0	0	0	0	0	0	0	0	0	0	0	0	0	0	0	0	0	0	0	0	0	0	0	0	0	0	0
A0A0P0VE42	A0A0P0VE42_ORYSJ	Os02g0115650 protein	Os02g0115650 OSNPB_020115650	Oryza sativa subsp. japonica (Rice)				GQVPSSVPTGAR	1	8.2	0.95769	-5.361	0	0	0	0	0	0	0	0	0	0	0	0	0	0	0	0	0	0	0	0	0	0	0	0	0	0	0	0	0	0	0	0	6.42509	0	0	0
A0A0P0VEB8	A0A0P0VEB8_ORYSJ	Os02g0125350 protein	Os02g0125350 OSNPB_020125350	Oryza sativa subsp. japonica (Rice)				TLAGGGR	1	6.6	0.9195	-2.092	0	0	0	0	0	0	0	0	0	0	0	0	0	0	0	0	0	7.31134	0	0	0	0	0	0	0	0	0	0	0.280956	0	0	0	0	0	0	0
A0A0P0VED1	A0A0P0VED1_ORYSJ	Os02g0132800 protein	Os02g0132800 OSNPB_020132800	Oryza sativa subsp. japonica (Rice)	endoplasmic reticulum to Golgi vesicle-mediated transport [GO:0006888]	endoplasmic reticulum [GO:0005783]		CLYAQWSR	1	3.1	0.96028	-8.6739	0	0	0	0	0	0	0	13.1854	0	0	0	0	0	0	0	0	0	0	0	0	0	0	0	0	0	0	0	0	0	0	0	0	0	0	0	0
A0A0P0VEG6	A0A0P0VEG6_ORYSJ	Os02g0132950 protein	Os02g0132950 OSNPB_020132950	Oryza sativa subsp. japonica (Rice)				TPLDLIPRDVPRPR	1	15.6	0.95842	-5.7422	0	0	0	0	0	0	0	0	0	0	0	0	0	3.92191	0	0	0	0	0	0	0	0	0	0	0	0	0	0	0	0	0	0	0	0	0	0
A0A0P0VET5	A0A0P0VET5_ORYSJ	Os02g0157501 protein	Os02g0157501 OSNPB_020157501	Oryza sativa subsp. japonica (Rice)				FYGQLSPR	1	4.4	0.93225	-4.0525	0	0	0	0	0	0	0	0	0	0	0	0	0	0	0	0	0	0	0	0	0	0	0	0	0	0	0	7.79863	0	0	0	0	0	0	0	0
A0A0P0VEW2	A0A0P0VEW2_ORYSJ	Os02g0147800 protein	Os02g0147800 OSNPB_020147800	Oryza sativa subsp. japonica (Rice)			metal ion binding [GO:0046872]	ATRQNTPR;KQIMKYK	2	3.7	0.96304	-11.186	10.6393	0	11.1304	10.3202	0	0	0	0	0	0	0	0	0	10.2923	10.261	0	0	9.11684	0	12.6569	12.0238	10.4148	0	10.6473	0	0	10.6049	0	0	0	0	0	0	0	0	0
A0A0P0VEX2	A0A0P0VEX2_ORYSJ	Os02g0159100 protein	Os02g0159100 OSNPB_020159100	Oryza sativa subsp. japonica (Rice)		membrane [GO:0016020]		LPILITCFVGLRIRR	1	12.2	0.95784	-5.7541	0	0	0	0	0	0	0	0	0	0	0	0	0	0	0	0	0	0	0	0	0	0	0	0	0	0	0	0	0	0	0	0	0	0	0	0
A0A0P0VF40	A0A0P0VF40_ORYSJ	Os02g0162766 protein	Os02g0162766 OSNPB_020162766	Oryza sativa subsp. japonica (Rice)				VLSTVFPCIK;VTALLKAAVVKLK	2	3.5	0.95959	-9.7485	0	0	0	0	0	0	3.5358	0	0	0	0	0	0	0	0	0	0	0	0	0	0	0	3.35007	0	0	0	0	0	0	0	0	0	0	7.75181	0	8.04609
A0A0P0VF81	A0A0P0VF81_ORYSJ	Os02g0170900 protein	Os02g0170900 OSNPB_020170900	Oryza sativa subsp. japonica (Rice)				YKMAISFK	1	12.1	0.92878	-4.0525	0	0	0	0	0	0	0	0	0	0	0	0	0	0	0	0	6.19712	0	8.51392	0	0	0	0	0	0	0	0	0	0	0	0	0	0	0	0	0
A0A0P0VF92	A0A0P0VF92_ORYSJ	Os02g0167300 protein	Os02g0167300 OSNPB_020167300	Oryza sativa subsp. japonica (Rice)	microtubule-based process [GO:0007017]	microtubule [GO:0005874]	GTP binding [GO:0005525]; GTPase activity [GO:0003924]; structural constituent of cytoskeleton [GO:0005200]	GKMSTKEVDEQMLNVQNK	1	6	0.95626	-7.3215	0	0	0	0	0	0	0	0	0	0	0	0	0	0	0	0	0	0	0	0	0	0	0	0	0	0	0	0	0	0	0	0	0	0	0	0
A0A0P0VFA2	A0A0P0VFA2_ORYSJ	Os02g0168250 protein	Os02g0168250 OSNPB_020168250	Oryza sativa subsp. japonica (Rice)				ISDNLPATSR	1	7.8	0.95432	-5.2348	0	5.72225	0	0	5.91418	0	0	0	0	0	0	8.68618	0	8.95466	0	0	0	0	0	0	0	0	0	0	0	0	0	0	0	0	0	0	7.8708	0	0	0
A0A0P0VFB2	A0A0P0VFB2_ORYSJ	Os02g0174400 protein	Os02g0174400 OSNPB_020174400	Oryza sativa subsp. japonica (Rice)		membrane [GO:0016020]	ATP binding [GO:0005524]; protein kinase activity [GO:0004672]	NIIDKIIRGTAR;RAAGAAASVGHAGGAVPRQGVAVVR	2	4.9	0.9553	-5.8807	0	0	0	0	0	0	0	0	0	0	0	0	0	10.517	0	0	0	0	0	0	0	0	0	0	0	0	0	0	0	0	0	0	0	0	0	0
A0A0P0VFG1	A0A0P0VFG1_ORYSJ	Os02g0179400 protein	Os02g0179400 OSNPB_020179400	Oryza sativa subsp. japonica (Rice)				RPLPRFKPKPTPLSRFK	1	4.1	0.95127	-6.4891	0	0	0	0	0	0	0	10.1178	0	7.83876	0	0	0	0	0	0	0	0	0	0	0	0	0	0	0	0	0	0	0	0	0	0	0	0	0	0
A0A0P0VFG7	A0A0P0VFG7_ORYSJ	Os02g0173900 protein	Os02g0173900 OSNPB_020173900	Oryza sativa subsp. japonica (Rice)			oxidoreductase activity [GO:0016491]	KLMAGSANTVK	1	3.5	0.93312	-4.2103	0	0	0	0	0	0	0	0	0	0	0	0	8.40981	0	5.26989	0	0	0	0	0	0	9.88026	0	0	0	0	0	0	0	0	0	0	0	0	0	0
A0A0P0VFN7	A0A0P0VFN7_ORYSJ	UDP-glucose-fructose-phosphate glucosyltransferase	Os02g0184400 OSNPB_020184400	Oryza sativa subsp. japonica (Rice)			sucrose-phosphate synthase activity [GO:0046524]	SPAIGGKQEQK	1	1.8	0.95921	-5.3584	0	0	0	0	0	0	0	0	0	0	0	0	0	0	0	0	0	0	0	0	0	0	0	0	0	0	0	0	0	0	0	0	0	8.33239	0	0
A0A0P0VFR5	A0A0P0VFR5_ORYSJ	Os02g0183500 protein	Os02g0183500 OSNPB_020183500	Oryza sativa subsp. japonica (Rice)		membrane [GO:0016020]		LALPRRLLLLLLPR;RLLLLLLPR	2	2.7	0.96357	-9.3695	0	0	0	0	0	0	0	0	0	0	0	0	0	0	0	0	0	0	0	0	0	0	0	0	4.61123	0	0	0	5.29035	0	0	0	0	0	0	0
A0A0P0VFT7	A0A0P0VFT7_ORYSJ	Os02g0185500 protein	Os02g0185500 OSNPB_020185500	Oryza sativa subsp. japonica (Rice)	diterpenoid metabolic process [GO:0016101]		heme binding [GO:0020037]; iron ion binding [GO:0005506]; monooxygenase activity [GO:0004497]; oxidoreductase activity, acting on paired donors, with incorporation or reduction of molecular oxygen [GO:0016705]	KLCVVELLGARR;LVIKETLRLHPVLPLLLPR	2	6.4	0.95873	-7.6722	0	0	0	0	0	0	0	4.37872	0	0	0	3.46375	0	0	0	0	0	0	0	0	0	0	0	0	0	0	0	0	0	0	0	0	0	0	0	0
A0A0P0VFU5	A0A0P0VFU5_ORYSJ	Os02g0191901 protein	Os02g0191901 OSNPB_020191901	Oryza sativa subsp. japonica (Rice)				VATVRWSTWR	1	12.5	0.89292	-1.1654	0	0	0	0	0	0	0	0	0	4.1447	0	0	0	0	0	0	0	0	0	0	0	0	0	0	0	0	0	0	0	0	0	0	0	0	0	0
A0A0P0VFV3	A0A0P0VFV3_ORYSJ	Os02g0189632 protein	Os02g0189632 OSNPB_020189632	Oryza sativa subsp. japonica (Rice)				LTVLAVVVSSLAAATLVRALTG;MRVAQRR	2	25	0.95469	-5.9768	0	0	0	0	0	0	0	0	0	0	0	0	0	5.42041	5.70432	0	0	0	0	0	0	0	0	0	0	0	0	0	0	0	5.37051	0	0	0	0	0
A0A0P0VG31	DJC16_ORYSJ	DnaJ protein P58IPK homolog A (OsP58A) (Chaperone protein dnaJ C16) (OsDjC16)	P58A DJC16 Os02g0195300 LOC_Os02g10180 OJ1225_F07.10 OsJ_05745	Oryza sativa subsp. japonica (Rice)		endoplasmic reticulum lumen [GO:0005788]		NLVKKTK	1	1.5	0.96227	-5.6605	0	0	0	0	0	0	0	0	0	0	0	0	0	0	0	0	0	0	0	0	0	0	0	0	0	0	0	0	0	0	0	0	0	0	0	0
A0A0P0VG74	A0A0P0VG74_ORYSJ	Os02g0204300 protein	Os02g0204300 OSNPB_020204300	Oryza sativa subsp. japonica (Rice)	protein folding [GO:0006457]	cytoplasm [GO:0005737]	cyclosporin A binding [GO:0016018]; peptidyl-prolyl cis-trans isomerase activity [GO:0003755]	SLQRRSR	1	1.9	0.92168	-2.092	0	0	0	0	0	0	0	0	0	0	0	0	0	0	0	0	0	0	0	0	0	0	0	0	0	0	0	6.15785	0	0	0	0	0	0	0	0
A0A0P0VG75	A0A0P0VG75_ORYSJ	Os02g0203200 protein	Os02g0203200 OSNPB_020203200	Oryza sativa subsp. japonica (Rice)				SGGGGCAAAVER	1	6.1	0.89892	-0.83581	0	0	0	0	5.14889	0	0	0	0	6.40866	6.81737	0	0	0	0	0	0	0	0	0	0	0	0	0	0	0	0	0	5.41288	0	0	0	0	0	0	0
A0A0P0VG98	A0A0P0VG98_ORYSJ	Os02g0208675 protein	Os02g0208675 OSNPB_020208675	Oryza sativa subsp. japonica (Rice)				AVLVAALPGGEQVHRLLAAVAPR	1	5.9	0.96137	-5.6208	0	0	0	0	0	0	0	4.59694	0	0	0	0	0	0	4.90689	0	0	0	0	0	0	0	0	0	0	0	0	0	4.1102	0	0	0	0	0	0	0
A0A0P0VGF9	A0A0P0VGF9_ORYSJ	Os02g0216700 protein	Os02g0216700 OSNPB_020216700	Oryza sativa subsp. japonica (Rice)				LLHALLPLLPIAR	1	7.5	0.90392	-1.3005	0	0	0	0	0	0	0	0	0	0	0	0	0	0	0	0	0	0	0	0	0	0	0	0	0	0	0	0	0	0	0	0	0	0	0	0
A0A0P0VGM6	A0A0P0VGM6_ORYSJ	Os02g0222000 protein	Os02g0222000 OSNPB_020222000	Oryza sativa subsp. japonica (Rice)				VRVPRPLLR	1	2.3	0.94768	-4.845	0	0	0	0	0	0	0	0	0	0	0	0	0	0	0	0	0	0	0	0	0	0	0	0	0	0	0	0	0	0	0	0	0	0	0	0
A0A0P0VGM8	A0A0P0VGM8_ORYSJ	Os02g0226700 protein	Os02g0226700 OSNPB_020226700	Oryza sativa subsp. japonica (Rice)				GAEQLGRQGR	1	12.2	0.95515	-5.2348	0	0	0	0	0	0	0	0	0	0	0	0	0	0	0	0	0	0	0	0	0	0	0	0	0	0	0	0	0	0	0	0	0	0	0	6.16082
A0A0P0VGP9	A0A0P0VGP9_ORYSJ	Os02g0229501 protein	Os02g0229501 OSNPB_020229501	Oryza sativa subsp. japonica (Rice)		membrane [GO:0016020]		RDYRIHK	1	5.6	0.96271	-5.6605	3.97618	0	10.3207	0	0	0	0	0	0	0	0	0	0	0	0	0	0	0	0	0	0	0	0	0	0	0	0	0	0	0	0	0	0	0	0	0
A0A0P0VGU4	A0A0P0VGU4_ORYSJ	Os02g0231850 protein	Os02g0231850 OSNPB_020231850	Oryza sativa subsp. japonica (Rice)				LLLLLAVLI	1	15.3	0.94767	-4.845	5.27679	0	0	0	0	0	0	0	0	0	0	0	0	0	0	0	0	0	0	0	0	0	0	0	0	0	0	0	0	0	0	0	0	0	0	0
A0A0P0VGU9	A0A0P0VGU9_ORYSJ	Os02g0230625 protein	Os02g0230625 OSNPB_020230625	Oryza sativa subsp. japonica (Rice)				LAAVPPLPPPPLRLLRPRR	1	10.8	0.95685	-7.618	0	0	0	0	0	0	0	0	0	0	0	0	0	0	0	0	0	0	0	0	0	0	0	0	0	0	0	0	0	0	3.48452	0	0	0	0	0
A0A0P0VGZ0	A0A0P0VGZ0_ORYSJ	Os02g0244850 protein	Os02g0244850 OSNPB_020244850	Oryza sativa subsp. japonica (Rice)				LVPVVLVLRR	1	5.5	0.96159	-9.6924	0	0	0	0	0	0	0	0	0	0	0	0	0	0	0	0	0	0	0	0	0	0	0	0	0	0	0	0	0	0	0	0	0	0	0	0
A0A0P0VH05	A0A0P0VH05_ORYSJ	Phospholipid scramblase	Os02g0238500 OSNPB_020238500	Oryza sativa subsp. japonica (Rice)	plasma membrane phospholipid scrambling [GO:0017121]	plasma membrane [GO:0005886]	phospholipid scramblase activity [GO:0017128]	LKPLLSRANLLIAR;SPAKLKPLLSRANLLIAR;WHLWRR	3	7.8	0.95928	-8.6158	0	0	0	0	0	0	0	0	0	0	0	0	0	4.4595	0	0	0	0	0	0	0	0	0	7.95093	0	0	0	0	0	0	0	0	0	0	0	0
A0A0P0VH16	A0A0P0VH16_ORYSJ	Potassium channel	Os02g0245800 OSNPB_020245800	Oryza sativa subsp. japonica (Rice)		monoatomic ion channel complex [GO:0034702]	voltage-gated potassium channel activity [GO:0005249]	TEGLNQQVMLDCLPKGIR;YELFHVPREAWLLK	2	5.8	0.95617	-7.3366	0	0	0	0	0	0	0	0	5.25475	0	0	0	0	0	0	0	0	0	0	0	0	7.25805	0	0	0	0	0	0	0	0	0	3.75979	0	0	0	0
A0A0P0VH20	A0A0P0VH20_ORYSJ	Os02g0247950 protein	Os02g0247950 OSNPB_020247950	Oryza sativa subsp. japonica (Rice)				VTRTATATATLSAR	1	7.7	0.86667	-0.041866	0	0	0	0	0	0	0	0	0	0	0	0	0	0	0	0	0	0	0	0	0	0	0	0	0	0	0	0	0	0	0	0	0	0	0	0
A0A0P0VH56	A0A0P0VH56_ORYSJ	Os02g0254233 protein	Os02g0254233 OSNPB_020254233	Oryza sativa subsp. japonica (Rice)				GALLAAWRR;LAQHGHAR	2	8	0.96151	-8.8975	0	0	0	0	0	0	0	0	0	0	6.34596	5.37952	0	0	0	0	0	0	0	6.8282	0	0	0	0	0	0	2.89111	0	0	0	0	0	3.18123	0	0	0
A0A0P0VH98	A0A0P0VH98_ORYSJ	Os02g0258300 protein	Os02g0258300 OSNPB_020258300	Oryza sativa subsp. japonica (Rice)	regulation of defense response to fungus [GO:1900150]			RGFGMR	1	3	0.90503	-0.57824	0	0	0	0	0	0	0	0	0	7.83908	0	0	0	0	0	0	0	0	0	0	0	0	0	0	0	0	0	0	0	0	0	0	0	0	0	0
A0A0P0VHA7	A0A0P0VHA7_ORYSJ	Os02g0265200 protein	Os02g0265200 OSNPB_020265200	Oryza sativa subsp. japonica (Rice)				LGCCRR	1	3.8	0.76963	0.016979	0	0	0	0	0	0	0	0	0	0	0	0	0	0	0	0	0	0	5.7229	0	0	0	4.35297	4.49908	0	0	0	0	0	0	0	0	0	0	0	0
A0A0P0VHB5	A0A0P0VHB5_ORYSJ	Os02g0260700 protein	Os02g0260700 OSNPB_020260700	Oryza sativa subsp. japonica (Rice)				AQYPKSEER	1	2.5	0.89103	-0.26974	10.8636	5.95436	9.51025	10.492	10.2743	10.5407	9.02766	8.97522	8.14129	9.53169	9.76713	0	9.91773	10.1317	9.80287	8.15543	8.11567	9.18859	10.3153	10.7119	10.5535	10.5585	10.8881	10.6052	8.64983	8.65256	8.3906	9.84626	10.1818	10.1506	9.79508	0	9.60067	8.63655	8.61872	8.42492
A0A0P0VHE6	A0A0P0VHE6_ORYSJ	Reticulon-like protein	Os02g0265900 OSNPB_020265900	Oryza sativa subsp. japonica (Rice)		endoplasmic reticulum membrane [GO:0005789]		GPAKDKK	1	3.3	0.91519	-2.092	0	0	15.0746	0	0	0	0	0	0	0	0	0	0	0	0	0	0	0	0	0	0	0	0	0	0	0	0	0	0	0	0	0	0	0	0	0
A0A0P0VHE8	A0A0P0VHE8_ORYSJ	Os02g0270800 protein	Os02g0270800 OSNPB_020270800	Oryza sativa subsp. japonica (Rice)	proteolysis [GO:0006508]		serine-type endopeptidase activity [GO:0004252]	MSVEPSIITFTRGGSRSATFK	1	5.4	0.95451	-7.2733	0	0	0	0	0	0	0	0	0	0	0	0	0	0	0	0	0	3.86235	0	6.59734	0	0	0	0	0	0	0	0	0	0	0	0	0	0	0	0
A0A0P0VHI0	A0A0P0VHI0_ORYSJ	Os02g0276200 protein	Os02g0276200 OSNPB_020276200	Oryza sativa subsp. japonica (Rice)				DGDYKLVK;QTVFDAVALDYDK	2	11.8	0.96556	-13.607	0	0	0	0	0	0	0	0	0	0	6.56374	0	0	7.27212	0	8.82426	0	0	0	0	0	0	0	0	0	0	0	0	0	0	0	0	0	0	0	0
A0A0P0VHV6	A0A0P0VHV6_ORYSJ	Os02g0296400 protein	Os02g0296400 OSNPB_020296400	Oryza sativa subsp. japonica (Rice)	mRNA catabolic process [GO:0006402]; negative regulation of translation [GO:0017148]	CCR4-NOT core complex [GO:0030015]; membrane [GO:0016020]; P-body [GO:0000932]		LTSLGVIGALVKVDDPK	1	6.4	0.92034	-2.0583	0	0	0	0	2.95875	0	0	0	0	0	0	0	0	0	0	0	0	0	0	0	0	0	0	0	0	0	0	0	0	0	0	0	0	0	0	0
A0A0P0VHV9	A0A0P0VHV9_ORYSJ	Os02g0297666 protein	Os02g0297666 OSNPB_020297666	Oryza sativa subsp. japonica (Rice)				MAQLDEQSIEHRR	1	16	0.94574	-4.7964	0	0	0	0	0	0	0	0	0	0	0	0	0	0	0	0	0	0	0	0	0	0	0	0	0	0	0	0	0	0	0	0	0	0	0	0
A0A0P0VHX5	A0A0P0VHX5_ORYSJ	Os02g0300500 protein	Os02g0300500 OSNPB_020300500	Oryza sativa subsp. japonica (Rice)	defense response to other organism [GO:0098542]		ADP binding [GO:0043531]	IILQIIKPK	1	1	0.9007	-0.77555	0	0	0	0	0	0	0	0	0	0	0	0	0	0	0	0	0	0	0	0	0	0	0	0	3.84036	0	0	0	0	0	0	0	0	0	0	0
A0A0P0VHZ1	A0A0P0VHZ1_ORYSJ	Os02g0302150 protein	Os02g0302150 OSNPB_020302150	Oryza sativa subsp. japonica (Rice)				ELMWADGWR	1	6.7	0.94382	-4.845	0	0	0	0	0	0	0	0	0	0	0	0	0	0	0	0	0	0	0	0	0	0	0	0	0	0	0.958954	0	0	0	0	0	0	0	0	0
A0A0P0VI03	A0A0P0VI03_ORYSJ	Os02g0304400 protein	Os02g0304400 OSNPB_020304400	Oryza sativa subsp. japonica (Rice)				WLAVVSRGFRLMASYPT	1	10.5	0.95838	-5.2714	0	0	0	0	0	0	0	0	0	0	0	0	7.80226	0	0	0	0	0	0	0	8.21242	0	0	0	0	4.43209	0	0	0	0	0	0	0	0	0	0
A0A0P0VI08	A0A0P0VI08_ORYSJ	Os02g0307075 protein	Os02g0307075 OSNPB_020307075	Oryza sativa subsp. japonica (Rice)				LIHLYLLRCPLK	1	5.2	0.90046	-1.2916	0	0	0	0	0	0	0	0	0	0	0	0	0	0	0	0	0	0	4.01694	0	0	0	0	0	0	0	0	0	0	0	0	0	0	0	0	0
A0A0P0VI13	A0A0P0VI13_ORYSJ	Os02g0304701 protein	Os02g0304701 OSNPB_020304701	Oryza sativa subsp. japonica (Rice)				WGPGGG	1	4.3	0.76316	0.016979	0	0	0	0	0	0	0	6.65005	0	0	0	0	0	0	0	0	0	0	0	0	0	0	0	0	0	0	0	0	0	0	0	0	0	0	0	0
A0A0P0VI14	A0A0P0VI14_ORYSJ	Os02g0301800 protein	Os02g0301800 OSNPB_020301800	Oryza sativa subsp. japonica (Rice)	defense response [GO:0006952]; response to other organism [GO:0051707]		ADP binding [GO:0043531]	LVNETSARR	1	3.3	0.95925	-9.884	0	0	0	6.26307	0	0	0	0	0	8.37647	0	0	0	0	0	0	0	0	0	0	0	0	0	0	0	0	0	0	6.62695	0	0	0	0	0	0	0
A0A0P0VI96	A0A0P0VI96_ORYSJ	Os02g0315400 protein	Os02g0315400 OSNPB_020315400	Oryza sativa subsp. japonica (Rice)		oligosaccharyltransferase complex [GO:0008250]		LPPRPRQRPVHHRGALLR	1	8.7	0.95647	-7.3215	0	0	0	0	0	0	0	0	0	0	0	0	0	0	0	0	0	0	0	5.34575	0	0	0	0	0	0	0	0	0	0	0	0	0	0	0	0
A0A0P0VIF2	A0A0P0VIF2_ORYSJ	Os02g0332800 protein	Os02g0332800 OSNPB_020332800	Oryza sativa subsp. japonica (Rice)				RETDQVKR	1	2.1	0.93313	-4.0525	0	5.37163	0	0	0	0	0	0	0	0	0	0	0	0	0	0	0	0	10.1375	0	0	0	0	0	0	0	0	0	0	0	0	8.39077	0	0	0	0
A0A0P0VIF3	A0A0P0VIF3_ORYSJ	Os02g0326900 protein	Os02g0326900 OSNPB_020326900	Oryza sativa subsp. japonica (Rice)	regulation of transcription by RNA polymerase II [GO:0006357]	nucleus [GO:0005634]		CCWMLMV	1	1.5	0.92023	-2.092	0	0	0	0	0	0	0	0	0	0	0	0	0	0	0	0	0	0	0	0	0	0	0	0	0	0	0	0	0	0	0	0	0	0	0	0
A0A0P0VIL9	A0A0P0VIL9_ORYSJ	Os02g0453300 protein	Os02g0453300 OSNPB_020453300	Oryza sativa subsp. japonica (Rice)				RRSSLLLYR	1	7.6	0.96331	-10.992	0	0	0	0	0	0	0	0	0	0	0	0	0	0	0	0	0	0	0	0	0	0	0	0	0	0	0	9.26282	0	0	0	0	0	0	0	0
A0A0P0VIM7	A0A0P0VIM7_ORYSJ	Os02g0453300 protein	Os02g0453300 OSNPB_020453300	Oryza sativa subsp. japonica (Rice)				YGSGTV	1	5.3	0.90165	-0.26785	0	0	0	0	0	0	6.40189	0	0	0	0	0	0	0	0	0	0	0	0	0	0	0	0	0	0	14.1257	14.0841	0	0	0	0	0	0	0	0	0
A0A0P0VIN4	A0A0P0VIN4_ORYSJ	Os02g0458900 protein	Os02g0458900 OSNPB_020458900	Oryza sativa subsp. japonica (Rice)				AQGRLHGAR	1	2.4	0.94381	-4.845	0	0	0	0	0	0	0	0	0	0	0	0	0	0	0	0	0	0	0	0	0	0	0	0	0	9.43731	5.70802	0	0	0	0	0	0	0	0	0
A0A0P0VIP7	A0A0P0VIP7_ORYSJ	Os02g0460600 protein	Os02g0460600 OSNPB_020460600	Oryza sativa subsp. japonica (Rice)				QSGINSR	1	14.6	0.95954	-5.4012	0	0	0	0	0	0	0	0	0	0	0	0	0	0	0	0	0	0	0	0	0	0	0	0	0	0	0	0	0	0	0	0	10.4699	0	0	0
A0A0P0VIU9	A0A0P0VIU9_ORYSJ	Inositol-tetrakisphosphate 1-kinase (EC 2.7.1.134)	Os02g0466400 OSNPB_020466400	Oryza sativa subsp. japonica (Rice)	inositol trisphosphate metabolic process [GO:0032957]		ATP binding [GO:0005524]; inositol tetrakisphosphate 1-kinase activity [GO:0047325]; inositol-1,3,4-trisphosphate 5-kinase activity [GO:0052726]; inositol-1,3,4-trisphosphate 6-kinase activity [GO:0052725]; magnesium ion binding [GO:0000287]	IASIPSIR	1	2.1	0.92754	-4.0525	0	0	0	0	0	0	0	13.0811	0	12.0006	0	0	0	0	0	0	0	0	11.6256	11.573	11.4216	0	0	0	12.6402	12.74	0	0	0	12.0091	0	0	12.0365	0	0	0
A0A0P0VIW3	A0A0P0VIW3_ORYSJ	Os02g0470600 protein	Os02g0470600 OSNPB_020470600	Oryza sativa subsp. japonica (Rice)				VDCRAWWRYAVLAGLR	1	2.5	0.95371	-6.2369	0	0	0	0	0	0	0	0	0	6.03714	0	0	0	0	0	0	0	0	0	0	0	0	5.8507	0	0	0	0	0	5.48742	5.97391	0	0	0	5.8587	0	0
A0A0P0VIZ5	A0A0P0VIZ5_ORYSJ	Os02g0476400 protein	Os02g0476400 OSNPB_020476400	Oryza sativa subsp. japonica (Rice)	defense response to other organism [GO:0098542]		ADP binding [GO:0043531]	LALITKCADLTHVR;LKLRST	2	3.2	0.92031	-2.998	0	0	0	0	0	0	0	0	0	0	0	0	0	0	0	0	0	0	0	0	0	0	0	0	3.66551	0	0	0	0	0	0	0	0	0	0	0
A0A0P0VJ14	A0A0P0VJ14_ORYSJ	Os02g0478450 protein	Os02g0478450 OSNPB_020478450	Oryza sativa subsp. japonica (Rice)				ASGHPQGPPHPR;QLPPSGARPVR	2	22.1	0.95105	-6.2825	0	0	0	0	0	0	0	0	0	0	0	0	0	0	0	0	0	0	0	0	0	0	0	0	0	0	0	0	0	0	0	8.25304	0	0	0	0
A0A0P0VJ49	A0A0P0VJ49_ORYSJ	Os02g0479900 protein	Os02g0479900 OSNPB_020479900	Oryza sativa subsp. japonica (Rice)				IIALVNPRLQIIFVR	1	8.5	0.9159	-1.3232	0	0	0	0	0	0	0	0	0	0	0	0	0	0	0	0	10.3029	0	0	0	0	0	0	0	0	0	0	0	0	0	0	0	0	0	0	0
A0A0P0VJ63	A0A0P0VJ63_ORYSJ	dCTP pyrophosphatase 1 (EC 3.6.1.12)	Os02g0479300 OSNPB_020479300	Oryza sativa subsp. japonica (Rice)	dCTP catabolic process [GO:0006253]; DNA protection [GO:0042262]	cytosol [GO:0005829]	dCTP diphosphatase activity [GO:0047840]; magnesium ion binding [GO:0000287]	HTYYSSR	1	4.7	0.96009	-5.4012	0	0	0	0	0	0	0	0	0	0	0	0	0	0	0	0	0	0	0	0	0	0	0	0	0	0	0	0	7.95344	0	0	0	0	0	0	0
A0A0P0VJA7	A0A0P0VJA7_ORYSJ	Hexosyltransferase (EC 2.4.1.-)	Os02g0498700 OsJ_06821 OSNPB_020498700	Oryza sativa subsp. japonica (Rice)	homogalacturonan biosynthetic process [GO:0010289]	Golgi membrane [GO:0000139]	polygalacturonate 4-alpha-galacturonosyltransferase activity [GO:0047262]	GALPVVAGVVLVLLVVAAR	1	3.6	0.95141	-6.4003	0	0	0	0	0	0	0	0	0	0	0	0	0	0	0	0	7.42021	0	0	0	0	0	0	0	0	0	0	0	0	0	5.73311	0	0	0	4.66135	0
A0A0P0VJB9	A0A0P0VJB9_ORYSJ	Os02g0499575 protein	Os02g0499575 OSNPB_020499575	Oryza sativa subsp. japonica (Rice)				PISGALFIIDCNR	1	13.3	0.90314	-1.3005	0	0	0	0	0	0	0	0	0	0	0	0	0	0	0	0	0	0	0	0	0	0	0	0	0	0	0	0	0	0	0	0	0	0	0	0
A0A0P0VJD4	A0A0P0VJD4_ORYSJ	Os02g0509000 protein	Os02g0509000 OSNPB_020509000	Oryza sativa subsp. japonica (Rice)				YIVVRCFYRK	1	3.4	0.94031	-4.3786	0	0	0	0	0	0	0	0	0	0	0	0	0	0	0	0	0	0	0	0	0	0	0	0	0	3.00979	0	0	0	0	0	0	0	0	0	0
A0A0P0VJD7	A0A0P0VJD7_ORYSJ	Os02g0508500 protein	Os02g0508500 OSNPB_020508500	Oryza sativa subsp. japonica (Rice)				CDWPSCPWVCLLSKTSR	1	6.3	0.9505	-6.4891	0	0	0	0	0	0	0	0	5.03655	4.66021	0	0	0	0	0	0	0	0	0	0	0	0	0	0	0	0	0	0	0	0	0	0	0	0	0	0
A0A0P0VJE9	A0A0P0VJE9_ORYSJ	Os02g0499800 protein	Os02g0499800 OSNPB_020499800	Oryza sativa subsp. japonica (Rice)				ILGRVLVKVR	1	2.5	0.94053	-4.3786	0	0	0	0	0	0	0	0	0	0	0	0	0	0	0	0	0	0	0	0	3.5741	0	0	0	0	0	0	0	0	2.48153	0	0	0	0	0	0
A0A0P0VJF3	A0A0P0VJF3_ORYSJ	DNA polymerase epsilon catalytic subunit (EC 2.7.7.7)	Os02g0511901 OSNPB_020511901	Oryza sativa subsp. japonica (Rice)	DNA repair [GO:0006281]; DNA replication [GO:0006260]	epsilon DNA polymerase complex [GO:0008622]	4 iron, 4 sulfur cluster binding [GO:0051539]; DNA binding [GO:0003677]; DNA-directed DNA polymerase activity [GO:0003887]; zinc ion binding [GO:0008270]	LLRIVSDILHHFK	1	1.8	0.83522	-0.026705	0	0	0	0	0	0	0	0	0	0	9.49829	0	0	0	0	0	0	0	0	0	0	0	0	0	0	0	0	0	0	0	0	0	0	0	0	0
A0A0P0VJG5	A0A0P0VJG5_ORYSJ	Os02g0504800 protein	Os02g0504800 OSNPB_020504800	Oryza sativa subsp. japonica (Rice)	fatty acid biosynthetic process [GO:0006633]		acyl-[acyl-carrier-protein] desaturase activity [GO:0045300]; metal ion binding [GO:0046872]	QVEKTIQYLIGSGMDPR	1	5.3	0.95155	-6.4891	0	0	0	0	0	0	0	0	0	0	0	0	0	0	0	0	0	0	0	0	0	0	0	0	0	0	0	0	0	0	0	0	0	0	0	0
A0A0P0VJI2	A0A0P0VJI2_ORYSJ	Os02g0514712 protein	Os02g0514712 OSNPB_020514712	Oryza sativa subsp. japonica (Rice)				ELPLRWPRR	1	4.3	0.94282	-4.845	0	0	0	0	0	0	0	0	0	0	0	0	0	0	0	0	0	0	0	0	0	0	0	0	0	0	0	0	0	0	0	0	0	0	0	0
A0A0P0VJJ4	A0A0P0VJJ4_ORYSJ	Os02g0517476 protein	Os02g0517476 OSNPB_020517476	Oryza sativa subsp. japonica (Rice)				AVGVGRRR	1	6.3	0.96026	-9.7685	0	0	0	0	0	0	0	0	0	0	14.2611	0	0	0	0	0	0	0	0	0	0	0	0	0	0	0	0	0	0	14.4782	0	0	0	0	0	0
A0A0P0VJJ6	A0A0P0VJJ6_ORYSJ	Os02g0515401 protein	Os02g0515401 OSNPB_020515401	Oryza sativa subsp. japonica (Rice)				ALIFLRVGLLLQLGGR	1	9.7	0.92098	-1.806	0	0	0	0	0	0	0	0	0	0	0	0	0	0	0	0	0	0	0	0	0	0	0	0	0	0	0	0	0	5.42797	0	0	0	0	0	0
A0A0P0VJN5	A0A0P0VJN5_ORYSJ	Os02g0519801 protein	Os02g0519801 OSNPB_020519801	Oryza sativa subsp. japonica (Rice)				LGIEIQGESRSR	1	11	0.89828	-1.2916	0	0	0	0	0	0	0	0	0	0	0	0	0	0	0	0	0	0	0	0	0	0	0	0	0	0	0	0	0	0	0	0	0	0	0	1.51046
A0A0P0VJQ7	A0A0P0VJQ7_ORYSJ	Os02g0525900 protein	Os02g0525900 OSNPB_020525900	Oryza sativa subsp. japonica (Rice)	phenylpropanoid metabolic process [GO:0009698]		4-coumarate-CoA ligase activity [GO:0016207]; ATP binding [GO:0005524]; trans-cinnamate-CoA ligase activity [GO:0106290]	VTIFYTAPTLVR	1	2.7	0.89847	-1.2916	0	0	0	0	0	0	0	0	0	0	0	0	0	0	0	0	0	0	0	0	0	0	0	0	0	0	0	0	0	0	0	0	0	0	0	0
A0A0P0VJU7	A0A0P0VJU7_ORYSJ	Poly [ADP-ribose] polymerase (PARP) (EC 2.4.2.-)	Os02g0530600 OSNPB_020530600	Oryza sativa subsp. japonica (Rice)	response to stress [GO:0006950]		NAD+ ADP-ribosyltransferase activity [GO:0003950]	KLPNKVLLWCGTR	1	5.3	0.9621	-5.7314	0	0	0	0	0	0	0	0	0	0	0	0	0	0	0	0	4.15064	0	0	4.87288	0	0	0	0	0	0	0	0	0	0	0	0	0	0	0	0
A0A0P0VJV3	A0A0P0VJV3_ORYSJ	Os02g0524300 protein	Os02g0524300 OSNPB_020524300	Oryza sativa subsp. japonica (Rice)	translation [GO:0006412]	ribonucleoprotein complex [GO:1990904]; ribosome [GO:0005840]	structural constituent of ribosome [GO:0003735]	GIVIARRNAGINTTFR	1	16.2	0.94763	-5.0192	0	0	0	0	0	0	0	0	4.2837	0	0	0	0	0	0	0	0	0	0	0	0	0	0	0	0	0	0	0	0	0	0	0	0	0	0	0
A0A0P0VJX9	A0A0P0VJX9_ORYSJ	Os02g0527600 protein	Os02g0527600 OSNPB_020527600	Oryza sativa subsp. japonica (Rice)	cell communication [GO:0007154]; signaling [GO:0023052]		ATP binding [GO:0005524]; protein serine/threonine kinase activity [GO:0004674]	SLLFKTLADTISLPCRVVR	1	2.4	0.95758	-7.618	0	0	0	0	0	0	0	0	0	0	0	0	7.76984	0	0	0	0	0	0	0	0	0	0	0	0	0	0	0	0	0	0	0	0	0	0	0
A0A0P0VJZ6	A0A0P0VJZ6_ORYSJ	Os02g0529850 protein	Os02g0529850 OSNPB_020529850	Oryza sativa subsp. japonica (Rice)				TMSAMIRSILFRLARPLR	1	6.2	0.95616	-7.3215	0	0	0	0	0	0	0	0	0	0	0	0	0	0	0	0	0	0	0	0	0	0	0	0	0	0	0	0	3.75596	0	0	0	0	0	7.47662	0
A0A0P0VK58	A0A0P0VK58_ORYSJ	U-box domain-containing protein (EC 2.3.2.27) (RING-type E3 ubiquitin transferase PUB)	Os02g0548700	Oryza sativa subsp. japonica (Rice)	protein ubiquitination [GO:0016567]		ubiquitin protein ligase activity [GO:0061630]	SLLAQCPALPPLRKLR	1	3.8	0.953	-6.2369	0	0	0	0	0	0	6.99977	0	7.49761	0	6.33944	0	0	0	0	0	0	0	0	0	0	0	0	0	0	0	0	0	0	0	0	0	0	0	0	0
A0A0P0VK64	A0A0P0VK64_ORYSJ	Protein FAR1-RELATED SEQUENCE	Os02g0542200 OSNPB_020542200	Oryza sativa subsp. japonica (Rice)		nucleus [GO:0005634]	DNA-binding transcription factor activity [GO:0003700]; sequence-specific DNA binding [GO:0043565]; zinc ion binding [GO:0008270]	DYLKSDVDIISFLK	1	1.8	0.95938	-5.7422	0	0	0	0	0	0	0	0	0	0	0	0	0	0	0	0	0	0	0	0	3.84278	0	0	0	0	0	0	0	0	0	0	0	0	0	0	0
A0A0P0VKE4	A0A0P0VKE4_ORYSJ	Os02g0558200 protein	Os02g0558200 OSNPB_020558200	Oryza sativa subsp. japonica (Rice)				ITQTDTVILIVPPR	1	11	0.91577	-1.3113	0	0	0	0	0	0	0	0	0	0	0	0	0	0	0	0	0	0	0	0	0	0	0	0	0	0	0	0	6.53601	0	0	0	0	0	0	0
A0A0P0VKF9	A0A0P0VKF9_ORYSJ	Os02g0561666 protein	Os02g0561666 OSNPB_020561666	Oryza sativa subsp. japonica (Rice)				NARLKYNF	1	4.4	0.95998	-9.7685	0	0	10.3601	0	0	0	0	0	0	0	0	0	0	0	0	0	0	0	0	0	0	0	0	0	0	0	0	0	0	0	0	0	0	0	0	0
A0A0P0VKM7	A0A0P0VKM7_ORYSJ	Os02g0567850 protein	Os02g0567850 OSNPB_020567850	Oryza sativa subsp. japonica (Rice)				APLAATNQILRK	1	8.1	0.83582	0.0078641	0	0	0	0	8.97005	0	0	0	0	0	0	0	0	0	0	0	7.75942	0	0	0	9.21267	8.91958	0	0	7.23314	0	0	0	0	8.41528	0	0	0	0	6.28983	0
A0A0P0VKQ2	A0A0P0VKQ2_ORYSJ	Os02g0563300 protein	Os02g0563300 OSNPB_020563300	Oryza sativa subsp. japonica (Rice)				HGRRLPLLLLR	1	8.2	0.94052	-4.5021	0	0	0	0	0	0	0	0	0	0	0	0	0	0	0	3.12532	0	0	0	0	0	0	0	0	0	0	0	0	0	0	0	0	0	0	0	0
A0A0P0VKR7	A0A0P0VKR7_ORYSJ	Os02g0576100 protein	Os02g0576100 OSNPB_020576100	Oryza sativa subsp. japonica (Rice)				TISMNKGKRPPHRPPSR	1	18.1	0.95193	-6.4891	0	0	0	0	0	0	0	0	4.52463	0	0	0	6.45996	0	0	0	0	0	0	0	0	3.02638	0	0	0	0	0	0	0	0	0	0	0	0	0	0
A0A0P0VKU1	A0A0P0VKU1_ORYSJ	Os02g0578500 protein	Os02g0578500 OSNPB_020578500	Oryza sativa subsp. japonica (Rice)	regulation of DNA-templated transcription [GO:0006355]	nucleus [GO:0005634]	sequence-specific DNA binding [GO:0043565]	GLRPAALVPLPR	1	3.7	0.89855	-1.2916	0	0	0	0	0	2.55871	0	0	0	0	0	0	0	0	0	0	0	0	0	0	0	0	0	0	0	0	0	0	0	0	0	0	0	0	0	0
A0A0P0VL03	A0A0P0VL03_ORYSJ	Os02g0578000 protein	Os02g0578000 OSNPB_020578000	Oryza sativa subsp. japonica (Rice)				SIGWWKR	1	5.6	0.92101	-2.092	0	0	0	0	0	0	0	0	0	0	0	7.45195	0	0	0	0	0	0	0	0	0	0	0	0	0	0	0	0	0	0	0	0	0	0	0	0
A0A0P0VL07	A0A0P0VL07_ORYSJ	Os02g0586700 protein	Os02g0586700 OSNPB_020586700	Oryza sativa subsp. japonica (Rice)				RPTPLRLPRLLLHR	1	4.9	0.95793	-5.7422	0	0	0	0	0	0	0	0	0	0	0	0	0	0	0	0	0	0	4.46519	0	0	0	0	0	0	0	0	0	0	0	0	0	0	0	0	0
A0A0P0VL15	A0A0P0VL15_ORYSJ	Os02g0589700 protein	Os02g0589700 OSNPB_020589700	Oryza sativa subsp. japonica (Rice)	lipid metabolic process [GO:0006629]		O-acyltransferase activity [GO:0008374]	ASIPLVVVQLLLLLLPLPLR	1	6.2	0.95054	-6.366	0	0	0	0	0	0	0	0	0	0	0	0	0	0	0	0	0	0	0	0	0	0	0	0	0	0	0	0	0	0	0	4.31796	4.30093	0	3.95634	0
A0A0P0VL20	A0A0P0VL20_ORYSJ	Os02g0587700 protein	Os02g0587700 OSNPB_020587700	Oryza sativa subsp. japonica (Rice)			nucleic acid binding [GO:0003676]; RNA-DNA hybrid ribonuclease activity [GO:0004523]	GFRWLLDQLYLLYALTLNYK	1	19.6	0.95727	-7.5837	0	0	0	0	0	0	0	0	0	0	0	0	0	0	0	0	0	0	0	0	0	0	0	0	0	0	0	0	0	0	0	0	0	0	0	0
A0A0P0VL34	A0A0P0VL34_ORYSJ	Os02g0591600 protein	Os02g0591600 OSNPB_020591600	Oryza sativa subsp. japonica (Rice)				IAARPQR	1	5	0.92099	-2.092	0	0	0	0	0	0	0	0	0	0	0	11.7539	0	0	0	0	0	0	0	0	0	0	0	0	0	0	0	0	0	0	0	0	0	0	0	0
A0A0P0VL48	A0A0P0VL48_ORYSJ	Os02g0594651 protein	Os02g0594651 OSNPB_020594651	Oryza sativa subsp. japonica (Rice)				RKLQETASLSAGIR	1	4	0.89279	-0.086031	0	0	0	0	0	0	0	0	0	0	0	0	0	0	0	0	0	0	0	0	0	0	0	0	0	0	0	0	0	0	0	0	0	0	0	0
A0A0P0VL62	A0A0P0VL62_ORYSJ	Os02g0586100 protein	Os02g0586100 OSNPB_020586100	Oryza sativa subsp. japonica (Rice)				GYWGDCHRCC	1	14.3	0.89406	-1.1654	0	0	0	0	0	0	0	0	0	0	0	0	0	0	0	0	0	0	0	4.84539	0	0	0	0	0	0	0	0	0	0	0	0	0	0	0	0
A0A0P0VL82	A0A0P0VL82_ORYSJ	Os02g0588850 protein	Os02g0588850 OSNPB_020588850	Oryza sativa subsp. japonica (Rice)				VATMGKHR	1	10.8	0.95995	-9.0935	0	0	0	0	0	0	0	0	0	0	0	0	0	0	0	0	0	0	0	0	0	0	0	0	0	0	0	10.06	0	0	0	0	0	0	8.93047	0
A0A0P0VLG2	A0A0P0VLG2_ORYSJ	Os02g0603066 protein	Os02g0603066 OSNPB_020603066	Oryza sativa subsp. japonica (Rice)				GAEAAQVVQER	1	4.2	0.95169	-5.0595	0	0	0	0	9.49452	0	0	0	0	0	0	0	0	0	0	0	0	0	0	0	0	0	0	0	0	0	0	0	0	9.03119	0	0	0	0	0	10.2876
A0A0P0VLJ9	A0A0P0VLJ9_ORYSJ	Os02g0613150 protein	Os02g0613150 OSNPB_020613150	Oryza sativa subsp. japonica (Rice)				IALPYSCRCALWSIR	1	6.9	0.9176	-1.3232	0	0	0	0	0	0	0	0	0	0	0	0	0	0	0	0	0	0	0	0	0	0	0	0	0	0	0	0	0	0	0	0	0	0	0	0
A0A0P0VLL4	A0A0P0VLL4_ORYSJ	non-specific serine/threonine protein kinase (EC 2.7.11.1)	Os02g0615500 OSNPB_020615500	Oryza sativa subsp. japonica (Rice)		membrane [GO:0016020]	ATP binding [GO:0005524]; protein kinase activity [GO:0004672]	RTDLLLLSFGKQFPR	1	1.7	0.95789	-5.7541	0	0	0	0	0	0	0	0	0	0	0	6.05942	0	0	0	0	0	0	0	0	0	0	0	0	0	0	0	0	0	0	0	0	0	0	0	0
A0A0P0VLN1	A0A0P0VLN1_ORYSJ	Os02g0614732 protein	Os02g0614732 OSNPB_020614732	Oryza sativa subsp. japonica (Rice)				TFRPATAVAARRTR	1	7.8	0.89001	-0.086031	0	0	0	0	0	0	0	0	0	0	0	0	0	0	0	0	0	0	0	0	10.8642	0	0	0	0	0	0	0	0	0	0	0	0	0	0	0
A0A0P0VLN8	A0A0P0VLN8_ORYSJ	Os02g0617300 protein	Os02g0617300 OSNPB_020617300	Oryza sativa subsp. japonica (Rice)	regulation of microtubule polymerization or depolymerization [GO:0031110]; regulation of supramolecular fiber organization [GO:1902903]	cytoplasm [GO:0005737]; intracellular non-membrane-bounded organelle [GO:0043232]	tubulin binding [GO:0015631]	IINDEDGGLQKR;LHEALEAAAR	2	3.3	0.89804	-0.83736	0	8.08651	0	0	9.06824	0	0	0	0	0	0	5.58925	0	0	0	8.12526	0	0	0	0	7.67235	0	0	0	0	0	0	0	0	0	0	0	0	9.34964	9.08762	0
A0A0P0VLR3	A0A0P0VLR3_ORYSJ	Os02g0617700 protein	Os02g0617700 OSNPB_020617700	Oryza sativa subsp. japonica (Rice)	mRNA catabolic process [GO:0006402]		polyribonucleotide nucleotidyltransferase activity [GO:0004654]; RNA binding [GO:0003723]	EIEVGRTYKGVVSSIK	1	5	0.94779	-5.0192	0	0	0	0	0	0	0	0	0	0	0	0	0	0	0	0	0	0	0	0	0	0	0	0	0	0	0	6.50741	0	0	0	0	0	0	0	0
A0A0P0VLX5	A0A0P0VLX5_ORYSJ	Os02g0630650 protein	Os02g0630650 OSNPB_020630650	Oryza sativa subsp. japonica (Rice)				VTHIIHTLR	1	16.7	0.94373	-4.845	0	0	0	0	0	0	0	0	0	0	0	0	0	0	0	0	0	0	0	0	0	0	0	0	0	0	0	0	0	0	0	0	0	4.17241	0	0
A0A0P0VM13	A0A0P0VM13_ORYSJ	Glycosyltransferase (EC 2.4.1.-)	Os02g0634100 OSNPB_020634100	Oryza sativa subsp. japonica (Rice)			UDP-glucosyltransferase activity [GO:0035251]	ALGLDLLTPR	1	1.8	0.8927	-1.1654	0	0	0	0	0	0	0	0	0	0	0	0	0	0	0	0	0	0	0	0	0	0	0	0	0	0	0	0	0	0	0	0	2.13855	0	0	0
A0A0P0VM16	A0A0P0VM16_ORYSJ	Protein FAR1-RELATED SEQUENCE	Os02g0623000 OSNPB_020623000	Oryza sativa subsp. japonica (Rice)	regulation of DNA-templated transcription [GO:0006355]	nucleus [GO:0005634]	zinc ion binding [GO:0008270]	VMNKLLEDMK	1	2.8	0.89224	-1.1654	0	0	0	0	0	0	0	0	0	0	0	0	0	0	0	0	0	0	0	0	0	0	0	0	0	0	0	0	0	0	0	0	0	0	0	0
A0A0P0VM36	A0A0P0VM36_ORYSJ	Os02g0626100 protein	Os02g0626100 OSNPB_020626100	Oryza sativa subsp. japonica (Rice)			catalytic activity [GO:0003824]	EELGCVFLTGEK	1	3.7	0.8941	-0.7139	0	0	0	0	11.6806	0	0	11.8151	0	0	0	0	0	0	0	0	0	0	0	0	0	0	0	0	0	0	0	0	0	0	0	0	0	0	0	0
A0A0P0VMD3	A0A0P0VMD3_ORYSJ	Os02g0652100 protein	Os02g0652100 OSNPB_020652100	Oryza sativa subsp. japonica (Rice)		nucleus [GO:0005634]	DNA-binding transcription factor activity [GO:0003700]; sequence-specific DNA binding [GO:0043565]	SEVDVLDDGYKWR	1	8	0.9034	-1.3005	0	0	0	0	0	0	0	0	0	0	0	0	0	0	0	0	0	0	0	7.01625	0	0	0	0	0	0	0	0	0	0	0	0	6.40255	0	0	0
A0A0P0VMI0	A0A0P0VMI0_ORYSJ	Os02g0659700 protein	Os02g0659700 OSNPB_020659700	Oryza sativa subsp. japonica (Rice)		chloroplast [GO:0009507]	fatty acyl-[ACP] hydrolase activity [GO:0016297]	GAKFVVKVTLHIK	1	8.9	0.96097	-5.7314	0	0	0	0	0	0	0	0	0	0	0	0	0	0	0	0	0	0	0	0	0	0	0	0	0	2.7422	0	0	0	0	0	0	0	0	0	0
A0A0P0VMK5	A0A0P0VMK5_ORYSJ	Trehalose 6-phosphate phosphatase (EC 3.1.3.12)	Os02g0661100 OSNPB_020661100	Oryza sativa subsp. japonica (Rice)	trehalose biosynthetic process [GO:0005992]		trehalose-phosphatase activity [GO:0004805]	NKVFEFVKLK	1	2.9	0.96153	-10.801	0	0	0	0	0	0	0	0	0	0	0	0	0	0	0	0	0	0	9.64514	0	0	0	0	0	0	8.12122	0	0	0	0	0	0	0	0	0	0
A0A0P0VMR4	A0A0P0VMR4_ORYSJ	Os02g0669900 protein	Os02g0669900 OSNPB_020669900	Oryza sativa subsp. japonica (Rice)				ALAPILEVGRRSYHPR;LSTKIR	2	5.2	0.95421	-7.2486	0	0	0	0	0	0	0	0	0	0	0	0	0	0	0	0	0	9.75029	0	0	0	0	0	0	0	0	0	0	0	0	0	0	0	0	0	0
A0A0P0VMS6	A0A0P0VMS6_ORYSJ	Os02g0665600 protein	Os02g0665600 OSNPB_020665600	Oryza sativa subsp. japonica (Rice)				SSGGTYIARR	1	8.1	0.96217	-9.6924	0	0	0	0	0	0	0	0	0	0	0	0	0	0	0	0	0	0	0	0	0	0	0	0	0	0	0	0	0	0	0	9.84005	0	0	0	0
A0A0P0VMU6	A0A0P0VMU6_ORYSJ	Os02g0672150 protein	Os02g0672150 OSNPB_020672150	Oryza sativa subsp. japonica (Rice)				VLLLQLPR	1	8	0.93301	-4.0525	0	0	0	0	0	0	0	0	0	0	0	0	0	0	0	0	0	0	0	0	0	0	0	0	0	0	0	5.05311	0	0	0	0	0	0	0	0
A0A0P0VN51	A0A0P0VN51_ORYSJ	Os02g0688200 protein	Os02g0688200 OSNPB_020688200	Oryza sativa subsp. japonica (Rice)		membrane [GO:0016020]	enzyme inhibitor activity [GO:0004857]	VLLVIIHLLLLK	1	5.4	0.89958	-1.2916	3.32265	0	0	0	0	0	0	0	0	0	0	0	0	0	0	0	0	0	0	0	0	0	0	0	0	0	0	0	0	0	0	0	0	0	0	0
A0A0P0VN58	A0A0P0VN58_ORYSJ	Os02g0691650 protein	Os02g0691650 OSNPB_020691650	Oryza sativa subsp. japonica (Rice)				LVVREQR	1	5	0.94767	-4.9855	0	0	0	0	0	0	0	0	0	0	0	0	0	0	0	0	0	0	0	0	0	0	0	0	0	0	0	0	0	0	0	0	0	0	0	0
A0A0P0VN79	A0A0P0VN79_ORYSJ	CAAX prenyl protease (EC 3.4.24.84)	Os02g0680400 OSNPB_020680400	Oryza sativa subsp. japonica (Rice)	CAAX-box protein processing [GO:0071586]	endoplasmic reticulum membrane [GO:0005789]	metal ion binding [GO:0046872]; metalloendopeptidase activity [GO:0004222]	AFEFQADAFAK	1	3.3	0.89905	-1.2889	0	0	0	4.46395	0	0	0	0	0	0	0	0	0	0	0	0	0	0	0	0	0	0	0	0	0	0	0	0	0	0	0	0	0	0	0	0
A0A0P0VN97	A0A0P0VN97_ORYSJ	Os02g0693650 protein	Os02g0693650 OSNPB_020693650	Oryza sativa subsp. japonica (Rice)				LAPRHGRATQQ	1	6.1	0.9583	-5.3188	0	0	0	0	0	0	0	0	0	0	0	0	0	0	0	0	0	0	0	0	0	10.1995	0	0	0	0	0	0	0	0	0	0	0	0	0	0
A0A0P0VNA6	A0A0P0VNA6_ORYSJ	Os02g0687800 protein	Os02g0687800 OSNPB_020687800	Oryza sativa subsp. japonica (Rice)				VHGQQQWLIQWLLSRSLPSLLWQR	1	13.7	0.95852	-5.2713	0	0	0	0	0	0	0	0	0	0	0	0	0	0	0	0	0	3.58316	0	0	0	0	0	0	0	0	3.46454	0	4.42687	0	0	0	0	0	0	0
A0A0P0VND6	A0A0P0VND6_ORYSJ	Os02g0699400 protein	Os02g0699400 OSNPB_020699400	Oryza sativa subsp. japonica (Rice)	guanosine tetraphosphate metabolic process [GO:0015969]			TMLQWEEQVRR	1	2	0.93345	-4.3268	0	0	0	0	0	0	0	0	0	0	0	0	0	0	0	0	0	0	0	4.81895	0	6.30036	0	0	0	0	0	0	0	0	0	0	0	0	0	0
A0A0P0VND7	A0A0P0VND7_ORYSJ	Os02g0701800 protein	Os02g0701800 OSNPB_020701800	Oryza sativa subsp. japonica (Rice)				REQKTK	1	1.2	0.91686	-1.6867	0	0	0	0	0	0	0	0	0	0	0	0	0	0	0	0	0	0	0	0	0	0	0	0	0	0	0	0	0	0	0	0	8.7269	0	0	0
A0A0P0VNG0	A0A0P0VNG0_ORYSJ	Os02g0696200 protein	Os02g0696200 OSNPB_020696200	Oryza sativa subsp. japonica (Rice)				QEVAHRQRR;QPHLLDRR	2	10.4	0.96139	-8.8975	0	0	5.09293	0	0	0	0	4.43456	0	0	0	0	0	0	0	0	0	0	0	0	0	0	0	4.88723	0	0	0	0	0	0	0	0	0	0	0	0
A0A0P0VNH0	A0A0P0VNH0_ORYSJ	Os02g0703050 protein	Os02g0703050 OSNPB_020703050	Oryza sativa subsp. japonica (Rice)				DGLWAERTASER;NGGGGR	2	15.5	0.89776	-1.2916	0	0	0	0	0	0	0	0	0	0	0	0	0	0	0	0	0	0	0	0	0	0	8.4219	0	0	0	0	0	6.4897	0	0	0	0	0	0	0
A0A0P0VNK3	A0A0P0VNK3_ORYSJ	Os02g0689133 protein	Os02g0689133 OSNPB_020689133	Oryza sativa subsp. japonica (Rice)				MGCSSR	1	5.9	0.69737	0.016979	0	0	0	0	0	0	0	0	0	0	0	0	0	0	0	0	0	0	0	0	0	0	0	0	0	0	0	0	0	0	0	0	0	0	0	0
A0A0P0VNL6	A0A0P0VNL6_ORYSJ	Os02g0706500 protein	Os02g0706500 OSNPB_020706500	Oryza sativa subsp. japonica (Rice)			ATP binding [GO:0005524]; ATP hydrolysis activity [GO:0016887]	ESSMPKFPLSR	1	9.4	0.89869	-1.2889	0	0	0	0	0	0	0	0	0	0	0	0	0	0	0	0	0	0	6.7305	0	0	0	0	0	0	0	0	0	0	0	0	0	0	0	0	0
A0A0P0VNP8	A0A0P0VNP8_ORYSJ	Os02g0709100 protein	Os02g0709100 OSNPB_020709100	Oryza sativa subsp. japonica (Rice)		membrane [GO:0016020]		IPRLPLLLK;LPLLLKIAAATAAGALALIVAAGLRR	2	8.2	0.96391	-11.518	0	0	0	7.02137	0	0	0	0	0	9.10813	0	8.62972	0	0	0	0	0	0	0	0	0	0	0	0	6.40512	0	3.79192	0	0	0	0	0	0	0	7.65528	0
A0A0P0VNQ1	A0A0P0VNQ1_ORYSJ	Os02g0709400 protein	Os02g0709400 OSNPB_020709400	Oryza sativa subsp. japonica (Rice)	proteolysis [GO:0006508]		calcium-dependent cysteine-type endopeptidase activity [GO:0004198]	ALLEREERK	1	0.9	0.9631	-10.992	0	0	0	0	0	0	0	0	0	0	0	0	0	0	0	0	0	0	0	0	0	0	0	0	0	0	0	0	0	0	0	0	0	0	0	0
A0A0P0VNR6	A0A0P0VNR6_ORYSJ	Os02g0703700 protein	Os02g0703700 OSNPB_020703700	Oryza sativa subsp. japonica (Rice)				IRANTESTVR	1	2.9	0.95992	-10.126	0	0	0	0	0	0	0	0	0	0	0	0	0	0	0	0	0	0	0	0	0	0	0	0	0	0	9.981	0	0	0	0	0	0	0	0	0
A0A0P0VNU3	A0A0P0VNU3_ORYSJ	Os02g0705551 protein	Os02g0705551 OSNPB_020705551	Oryza sativa subsp. japonica (Rice)				ALHICMQGKKR	1	9.5	0.93884	-4.5021	0	0	0	0	0	0	0	0	0	0	0	0	0	0	0	0	0	0	0	0	0	0	0	0	0	0	0	0	0	0	0	0	0	0	0	0
A0A0P0VNU6	A0A0P0VNU6_ORYSJ	Os02g0712000 protein	Os02g0712000 OSNPB_020712000	Oryza sativa subsp. japonica (Rice)	photoinhibition [GO:0010205]	chloroplast [GO:0009507]	peptidase activity [GO:0008233]	QARACR;VPLEYVKYTDRYR	2	1.7	0.95194	-6.7431	0	0	0	0	0	0	0	0	0	0	0	0	0	0	0	10.8189	10.5366	0	0	0	0	0	0	0	0	0	0	0	0	0	0	0	7.23016	0	0	0
A0A0P0VNY9	A0A0P0VNY9_ORYSJ	Os02g0728100 protein	Os02g0728100 OSNPB_020728100	Oryza sativa subsp. japonica (Rice)	proteolysis [GO:0006508]		serine-type peptidase activity [GO:0008236]	MLVAPPWKR	1	1.7	0.90149	-0.77926	0	0	0	0	0	0	0	0	0	0	0	0	0	0	0	0	0	0	0	0	0	0	0	0	0	0	0	0	0	0	0	0	0	0	0	0
A0A0P0VNZ9	A0A0P0VNZ9_ORYSJ	Os02g0722250 protein	Os02g0722250 OSNPB_020722250	Oryza sativa subsp. japonica (Rice)		cytoplasm [GO:0005737]; nucleus [GO:0005634]	ATP binding [GO:0005524]; protein tyrosine kinase activity [GO:0004713]	SLSEYLNKR	1	1.9	0.94349	-4.845	0	0	0	0	0	0	0	0	5.99813	0	0	0	0	0	0	0	0	0	0	0	0	0	0	0	0	0	0	0	0	0	0	0	0	0	0	0
A0A0P0VP13	A0A0P0VP13_ORYSJ	Os02g0730725 protein	Os02g0730725 OSNPB_020730725	Oryza sativa subsp. japonica (Rice)				LGLVPLILR	1	9.3	0.94745	-4.845	0	0	0	0	0	0	0	0	0	0	0	0	0	0	0	0	0	0	0	0	0	0	0	0	0	0	0	0	0	0	0	0	0	0	0	0
A0A0P0VP22	A0A0P0VP22_ORYSJ	Os02g0732250 protein	Os02g0732250 OSNPB_020732250	Oryza sativa subsp. japonica (Rice)				LSVLFLAK	1	7.5	0.92992	-4.0525	2.53217	0	0	0	0	0	0	0	0	0	0	0	0	0	0	0	0	0	0	0	0	0	0	0	0	0	0	0	0	0	0	0	0	0	0	0
A0A0P0VP31	A0A0P0VP31_ORYSJ	Os02g0732700 protein	Os02g0732700 OSNPB_020732700	Oryza sativa subsp. japonica (Rice)		nucleus [GO:0005634]		ALRCLRHALR	1	1.2	0.96128	-10.801	0	0	0	0	0	0	0	0	0	0	0	0	0	0	0	0	0	0	0	0	0	0	0	8.538	0	0	0	0	0	0	0	0	0	0	0	0
A0A0P0VP34	A0A0P0VP34_ORYSJ	Os02g0716025 protein	Os02g0716025 OSNPB_020716025	Oryza sativa subsp. japonica (Rice)				SRSCVAR	1	7.1	0.92115	-2.092	0	0	0	0	0	0	0	0	0	0	0	0	0	0	0	0	0	0	0	0	0	0	0	4.85479	0	0	0	0	0	0	0	0	0	0	0	0
A0A0P0VP89	A0A0P0VP89_ORYSJ	Os02g0734733 protein	Os02g0734733 OSNPB_020734733	Oryza sativa subsp. japonica (Rice)				QWRGQLRLPR	1	9.2	0.96187	-10.801	0	0	0	0	0	0	0	0	0	0	0	0	0	0	0	0	0	0	0	0	0	0	0	0	0	0	0	0	0	0	0	0	0	0	0	0
A0A0P0VPC1	A0A0P0VPC1_ORYSJ	Os02g0739000 protein	Os02g0739000 OSNPB_020739000	Oryza sativa subsp. japonica (Rice)			ATP binding [GO:0005524]; helicase activity [GO:0004386]; hydrolase activity [GO:0016787]	KVSQLKK	1	1.7	0.96256	-5.6605	0	0	0	9.72855	0	0	0	0	0	0	0	0	0	0	0	0	0	0	0	0	0	0	0	0	0	0	0	0	0	0	0	0	0	0	0	0
A0A0P0VPE1	A0A0P0VPE1_ORYSJ	Os02g0743600 protein	Os02g0743600 OSNPB_020743600	Oryza sativa subsp. japonica (Rice)			phosphatidic acid binding [GO:0070300]	RPPAEETHLSAGHGR	1	9.7	0.91857	-1.3232	0	0	0	0	0	0	0	0	0	0	0	0	0	0	0	0	0	0	0	0	0	0	0	0	0	0	0	0	0	0	0	0	0	0	0	0
A0A0P0VPJ7	A0A0P0VPJ7_ORYSJ	Os02g0745200 protein	Os02g0745200 OSNPB_020745200	Oryza sativa subsp. japonica (Rice)				RTTTTLALHK	1	13	0.96192	-9.6924	0	0	0	0	0	0	8.60981	0	0	0	0	0	8.8544	8.84875	0	0	0	0	0	0	0	0	0	0	0	0	0	0	0	0	0	0	0	0	0	0
A0A0P0VPN3	A0A0P0VPN3_ORYSJ	Os02g0744800 protein	Os02g0744800 OSNPB_020744800	Oryza sativa subsp. japonica (Rice)				TLSLCSDSNR	1	8.1	0.89222	-1.1654	0	0	0	0	0	0	0	0	0	1.14555	0	0	0	0	0	0	0	0	0	0	0	0	0	0	0	0	0	0	0	0	0	0	0	0	0	0
A0A0P0VPQ9	A0A0P0VPQ9_ORYSJ	Os02g0759800 protein	Os02g0759800 OSNPB_020759800	Oryza sativa subsp. japonica (Rice)	mRNA splicing, via spliceosome [GO:0000398]	spliceosomal complex [GO:0005681]		GLFTAQPTLSTLYRPK;KEQELR	2	5.6	0.96114	-5.5974	0	0	0	0	0	0	0	0	0	0	3.72192	0	0	0	0	0	0	0	0	0	0	0	0	0	0	0	0	0	0	0	0	0	0	0	0	0
A0A0P0VPR4	A0A0P0VPR4_ORYSJ	Os02g0744682 protein	Os02g0744682 OSNPB_020744682	Oryza sativa subsp. japonica (Rice)				EHDHRHDHARHHR	1	15.1	0.89655	-1.1172	0	8.53559	8.34016	0	0	0	0	0	0	0	0	0	0	0	0	0	0	0	0	0	0	0	0	0	0	0	0	0	0	0	0	0	0	0	0	0
A0A0P0VPS8	A0A0P0VPS8_ORYSJ	Dehydration-responsive element binding protein 3 (Os02g0752800 protein)	Os02g0752800 OJ1288_G09.10	Oryza sativa subsp. japonica (Rice)		nucleus [GO:0005634]	DNA-binding transcription factor activity [GO:0003700]; transcription cis-regulatory region binding [GO:0000976]	ALAGAFLRPRGQPMK;QRHWGK	2	6.2	0.95589	-5.7541	0	0	0	0	0	0	0	0	0	0	0	0	0	0	0	0	0	0	0	0	0	0	0	0	0	0	0	0	0	0	0	0	0	0	0	0
A0A0P0VPZ3	A0A0P0VPZ3_ORYSJ	Os02g0772650 protein	Os02g0772650 OSNPB_020772650	Oryza sativa subsp. japonica (Rice)				TGLAGRFR	1	12.9	0.96019	-9.0935	0	0	0	0	0	0	0	0	0	0	0	0	0	0	0	0	0	0	0	0	0	0	0	0	0	0	0	0	0	0	0	0	0	0	0	0
A0A0P0VPZ7	A0A0P0VPZ7_ORYSJ	Os02g0772000 protein	Os02g0772000 OSNPB_020772000	Oryza sativa subsp. japonica (Rice)	regulation of DNA-templated transcription elongation [GO:0032784]; regulation of transcription by RNA polymerase II [GO:0006357]; transcription elongation-coupled chromatin remodeling [GO:0140673]			LIPRIDLQALANK;VTVKLIPRIDLQALANK	2	4.9	0.96254	-11.003	0	0	0	0	0	0	0	0	0	0	0	0	0	0	0	2.50861	0	0	0	0	2.67773	0	0	0	0	4.27337	0	0	0	0	0	0	0	0	0	0
A0A0P0VQ08	A0A0P0VQ08_ORYSJ	Os02g0770300 protein	Os02g0770300 OSNPB_020770300	Oryza sativa subsp. japonica (Rice)				HIFLLYLEKKALR	1	17.8	0.9599	-5.7314	0	0	0	0	0	0	0	0	0	0	0	0	0	0	0	0	0	0	0	0	0	0	0	0	0	0	0	0	0	0	0	0	0	0	0	0
A0A0P0VQ67	A0A0P0VQ67_ORYSJ	Os02g0765950 protein	Os02g0765950 OSNPB_020765950	Oryza sativa subsp. japonica (Rice)				ANVGAAS	1	9.3	0.92116	-2.092	0	0	0	0	0	0	0	0	0	0	0	9.28501	0	0	0	0	0	0	0	0	0	0	0	0	0	0	0	0	0	0	0	0	0	0	0	0
A0A0P0VQA0	A0A0P0VQA0_ORYSJ	Os02g0760200 protein	Os02g0760200 OSNPB_020760200	Oryza sativa subsp. japonica (Rice)				RLLDVLRPRIESHLK	1	4.2	0.95632	-5.7541	0	0	0	0	0	0	0	0	0	0	0	0	0	0	0	0	0	0	0	0	4.27068	0	0	0	0	0	0	0	0	0	0	0	0	0	0	0
A0A0P0VQA5	A0A0P0VQA5_ORYSJ	Os02g0779000 protein	Os02g0779000 OSNPB_020779000	Oryza sativa subsp. japonica (Rice)	proteolysis [GO:0006508]		serine-type endopeptidase activity [GO:0004252]	ISSVSS	1	0.9	0.88763	-0.26785	0	0	0	0	0	0	0	0	0	0	0	0	0	8.32369	0	0	8.2054	0	0	0	8.17313	0	0	0	0	0	0	0	0	0	0	0	0	0	9.01575	0
A0A0P0VQK6	A0A0P0VQK6_ORYSJ	Os02g0791500 protein	Os02g0791500 OSNPB_020791500	Oryza sativa subsp. japonica (Rice)				QQLGYKPTTNLDVGLKKFVK	1	8.7	0.95685	-7.5837	0	0	0	0	0	0	0	0	0	0	0	0	0	0	0	0	0	0	0	0	0	8.39288	0	0	0	0	0	0	0	0	0	0	0	0	3.56462	0
A0A0P0VQP0	A0A0P0VQP0_ORYSJ	Alpha-1,6-mannosyl-glycoprotein 2-beta-N-acetylglucosaminyltransferase (EC 2.4.1.143) (Beta-1,2-N-acetylglucosaminyltransferase II) (GlcNAc-T II) (Mannoside acetylglucosaminyltransferase 2) (N-glycosyl-oligosaccharide-glycoprotein N-acetylglucosaminyltransferase II)	Os02g0798100 OsJ_08734 OSNPB_020798100	Oryza sativa subsp. japonica (Rice)	oligosaccharide biosynthetic process [GO:0009312]; protein glycosylation [GO:0006486]	Golgi membrane [GO:0000139]; Golgi stack [GO:0005795]	alpha-1,6-mannosylglycoprotein 2-beta-N-acetylglucosaminyltransferase activity [GO:0008455]; metal ion binding [GO:0046872]	SAAHFGK	1	1.6	0.96001	-5.4012	0	8.77923	0	0	0	0	0	0	0	0	0	0	0	0	0	0	0	0	0	0	0	0	0	0	0	0	0	0	0	0	0	10.6638	0	0	0	0
A0A0P0VQP6	A0A0P0VQP6_ORYSJ	Plasma membrane ATPase (EC 7.1.2.1)	Os02g0797300 OSNPB_020797300	Oryza sativa subsp. japonica (Rice)	proton export across plasma membrane [GO:0120029]; proton transmembrane transport [GO:1902600]; regulation of intracellular pH [GO:0051453]	plasma membrane [GO:0005886]	ATP binding [GO:0005524]; ATP hydrolysis activity [GO:0016887]; P-type proton-exporting transporter activity [GO:0008553]	VDQAALTGESMPVNK	1	1.7	0.91825	-1.3232	0	0	0	0	0	0	0	0	0	0	0	0	0	0	0	0	0	0	0	0	0	0	0	0	0	0	0	4.24853	0	0	0	0	0	0	0	0
A0A0P0VQV8	A0A0P0VQV8_ORYSJ	Os02g0797425 protein	Os02g0797425 OSNPB_020797425	Oryza sativa subsp. japonica (Rice)				HRFHTSAVLAEQR	1	12	0.8375	-0.026705	0	0	0	0	0	0	0	0	0	0	0	0	0	0	0	0	0	0	0	9.33541	0	0	0	0	0	0	0	0	0	0	0	0	0	0	0	0
A0A0P0VQX5	A0A0P0VQX5_ORYSJ	Os02g0806350 protein	Os02g0806350 OSNPB_020806350	Oryza sativa subsp. japonica (Rice)				LLGLLLLLHR	1	2.2	0.95422	-5.2348	0	0	0	0	0	0	0	0	0	0	0	0	0	0	0	0	0	0	0	0	0	0	6.66178	0	0	0	0	0	0	0	0	0	0	0	0	0
A0A0P0VR01	A0A0P0VR01_ORYSJ	Os02g0808350 protein	Os02g0808350 OSNPB_020808350	Oryza sativa subsp. japonica (Rice)				QKHVPASSR	1	7.3	0.96123	-10.317	0	0	0	0	0	0	0	0	0	0	0	7.92908	0	0	7.77057	0	0	0	0	0	0	0	0	0	0	0	0	0	8.0114	0	0	0	0	0	7.77564	0
A0A0P0VR91	A0A0P0VR91_ORYSJ	Os02g0803250 protein	Os02g0803250 OSNPB_020803250	Oryza sativa subsp. japonica (Rice)		NatC complex [GO:0031417]		LYGRDLSCDVISR	1	2.3	0.90319	-1.3005	0	0	0	0	0	0	0	0	0	0	0	0	0	0	0	0	0	0	0	0	0	6.91719	0	0	0	0	0	0	0	0	0	0	0	0	0	0
A0A0P0VRE9	A0A0P0VRE9_ORYSJ	Os02g0822500 protein	Os02g0822500 OSNPB_020822500	Oryza sativa subsp. japonica (Rice)		membrane [GO:0016020]		SFSDSS	1	1.6	0.71141	0.016979	0	0	0	5.39187	0	0	0	0	0	0	0	0	0	0	0	0	0	0	0	0	0	0	0	0	0	0	0	0	0	0	0	0	0	0	5.74902	0
A0A0P0VRG2	A0A0P0VRG2_ORYSJ	Os02g0825650 protein	Os02g0825650 OSNPB_020825650	Oryza sativa subsp. japonica (Rice)				YRKGALVGTK	1	10.9	0.95406	-5.2348	0	0	0	0	0	0	0	0	0	0	0	0	0	0	0	0	0	0	0	0	7.84109	0	0	0	0	0	0	0	0	0	0	0	0	0	0	0
A0A0P0VRG6	A0A0P0VRG6_ORYSJ	Os02g0825367 protein	Os02g0825367 OSNPB_020825367	Oryza sativa subsp. japonica (Rice)				EFIQIQNLQILENRRQQFR	1	21.8	0.90206	-0.50221	0	0	0	0	5.11948	0	0	0	0	0	0	0	0	0	0	0	0	0	9.05113	0	0	0	0	0	0	0	0	0	0	0	0	0	0	0	0	0
A0A0P0VRH8	A0A0P0VRH8_ORYSJ	Os02g0827500 protein	Os02g0827500 OSNPB_020827500	Oryza sativa subsp. japonica (Rice)	lipid transport [GO:0006869]		lipid binding [GO:0008289]	TDGSSKVR	1	1.3	0.96125	-9.0935	0	0	0	0	0	0	0	0	0	0	0	0	0	0	0	0	0	0	0	0	0	0	0	0	0	0	0	0	0	8.91654	0	0	0	0	0	0
A0A0P0VRL7	A0A0P0VRL7_ORYSJ	Os02g0831300 protein	Os02g0831300 OSNPB_020831300	Oryza sativa subsp. japonica (Rice)		nucleus [GO:0005634]		TLDFAMTR	1	1.6	0.96176	-9.5092	0	0	0	0	0	0	0	0	0	0	0	0	0	0	0	0	0	0	0	0	0	0	0	0	0	0	0	0	0	0	8.38137	0	0	0	0	0
A0A0P0VRM2	A0A0P0VRM2_ORYSJ	Os02g0828600 protein	Os02g0828600 OSNPB_020828600	Oryza sativa subsp. japonica (Rice)				MNTRATR	1	15.9	0.94802	-4.9855	0	0	0	0	0	0	0	0	0	0	0	0	0	0	0	0	0	0	11.0865	0	0	0	0	0	0	0	0	0	0	0	0	0	0	0	0	0
A0A0P0VRM5	A0A0P0VRM5_ORYSJ	Os02g0831000 protein	Os02g0831000 OSNPB_020831000	Oryza sativa subsp. japonica (Rice)				STVLRLVK	1	6.3	0.89886	-0.15812	0	0	0	6.74362	0	0	0	0	0	0	0	0	0	0	0	0	0	0	0	0	0	0	0	0	0	0	0	0	0	0	0	0	0	0	0	0
A0A0P0VRR6	A0A0P0VRR6_ORYSJ	Os02g0833975 protein	Os02g0833975 OSNPB_020833975	Oryza sativa subsp. japonica (Rice)				LLQLVEARRRPR	1	8.9	0.9409	-4.5048	0	0	0	0	0	0	0	0	0	0	0	0	0	0	0	0	0	0	0	0	0	0	0	0	0	0	0	0	0	0	0	0	0	0	0	0
A0A0P0VRV8	A0A0P0VRV8_ORYSJ	Os03g0102775 protein	Os03g0102775 OSNPB_030102775	Oryza sativa subsp. japonica (Rice)				HVHRVRPLLHVERHR	1	13	0.8497	-0.028782	0	0	0	0	0	0	0	0	0	0	0	0	0	0	0	0	0	0	0	0	0	0	0	0	0	0	0	0	0	0	0	0	0	0	0	0
A0A0P0VRX9	A0A0P0VRX9_ORYSJ	Os03g0102366 protein	Os03g0102366 OSNPB_030102366	Oryza sativa subsp. japonica (Rice)	negative regulation of translation [GO:0017148]	CCR4-NOT core complex [GO:0030015]		ILLVAVRIIQR	1	2.7	0.89838	-1.2889	0	0	0	0	0	0	0	0	0	0	0	0	0	0	0	0	0	0	0	0	0	0	0	0	0	0	0	0	0	0	0	0	0	0	0	0
A0A0P0VS05	A0A0P0VS05_ORYSJ	Os03g0107850 protein	Os03g0107850 OSNPB_030107850	Oryza sativa subsp. japonica (Rice)				VGEQGAGVRER	1	6.4	0.94458	-4.6438	0	0	0	0	0	9.29941	0	0	0	0	0	0	0	0	0	8.67486	0	0	0	0	0	0	0	0	0	0	0	0	0	0	0	0	0	0	0	0
A0A0P0VS07	A0A0P0VS07_ORYSJ	Os02g0831100 protein	Os02g0831100 OSNPB_020831100	Oryza sativa subsp. japonica (Rice)				QRRLNNPR	1	2.1	0.96077	-9.7685	0	0	0	0	0	0	0	0	0	0	0	0	0	0	0	0	0	0	0	0	0	0	9.76823	0	0	0	0	0	0	0	0	0	0	0	0	0
A0A0P0VS74	A0A0P0VS74_ORYSJ	Os03g0114950 protein	Os03g0114950 OSNPB_030114950	Oryza sativa subsp. japonica (Rice)				ESEGRHISLR	1	5.8	0.89212	-1.1654	0	0	0	0	0	0	0	0	0	0	0	0	0	0	0	0	0	0	6.80671	0	0	0	0	0	0	0	0	0	0	0	0	0	0	0	0	0
A0A0P0VSB4	A0A0P0VSB4_ORYSJ	Os03g0119500 protein	Os03g0119500 OSNPB_030119500	Oryza sativa subsp. japonica (Rice)				VPIAIFSWFPFISTFQTRLLFNQAFSR	1	61.4	0.89137	-0.91802	0	0	0	0	0	0	0	0	0	0	0	0	0	0	0	0	0	0	0	0	0	8.0289	0	0	0	0	0	0	0	0	0	0	0	0	0	0
A0A0P0VSB9	A0A0P0VSB9_ORYSJ	[RNA-polymerase]-subunit kinase (EC 2.7.11.23)	Os03g0118400 OSNPB_030118400	Oryza sativa subsp. japonica (Rice)			ATP binding [GO:0005524]; protein serine/threonine kinase activity [GO:0004674]	FMDSCPEFAKNPTLIKSYLYQILR	1	14.6	0.95803	-5.2713	0	0	0	0	0	0	0	0	0	0	0	0	0	0	0	0	0	0	0	0	0	0	0	0	0	0	0	0	0	0	0	0	0	0	0	0
A0A0P0VSJ1	A0A0P0VSJ1_ORYSJ	Transcription repressor (Ovate family protein)	Os03g0126450 OSNPB_030126450	Oryza sativa subsp. japonica (Rice)	negative regulation of DNA-templated transcription [GO:0045892]	nucleus [GO:0005634]		IGTAARPHRRGR	1	3.6	0.87093	-0.05374	0	0	0	0	0	0	0	0	0	0	0	0	0	0	0	0	0	0	0	0	0	0	0	8.40386	0	0	0	0	0	0	0	0	0	0	0	0
A0A0P0VSL4	A0A0P0VSL4_ORYSJ	Os03g0130200 protein	Os03g0130200 OSNPB_030130200	Oryza sativa subsp. japonica (Rice)				APLARQR	1	1.4	0.94779	-4.9855	0	0	0	0	0	0	0	0	0	0	0	0	0	0	0	11.9253	0	0	0	0	0	0	0	0	0	0	0	0	0	0	0	0	0	10.5504	0	0
A0A0P0VSR7	A0A0P0VSR7_ORYSJ	Os03g0140500 protein	Os03g0140500 OSNPB_030140500	Oryza sativa subsp. japonica (Rice)		plasma membrane [GO:0005886]; plasmodesma [GO:0009506]		ALLLLLLHVAVVVVLR	1	5.7	0.94896	-5.0192	0	0	0	0	0	0	0	0	0	0	0	0	0	0	0	0	0	0	0	4.92491	4.43149	0	0	0	0	0	0	0	0	0	0	0	0	0	0	0
A0A0P0VST2	A0A0P0VST2_ORYSJ	Os03g0138600 protein	Os03g0138600 OSNPB_030138600	Oryza sativa subsp. japonica (Rice)				AKETESWMPRSK;DGAPPAPPPLPLRLLLLLRALLR;QWPHPLRPPGGR;TWVEERLKICR	4	5.8	0.95184	-6.7871	0	0	0	0	0	0	9.65505	0	0	0	0	0	4.05033	0	0	0	0	0	0	6.37201	0	0	0	0	0	0	0	0	0	0	0	0	0	0	0	0
A0A0P0VSW3	A0A0P0VSW3_ORYSJ	Os03g0131900 protein	Os03g0131900 OSNPB_030131900	Oryza sativa subsp. japonica (Rice)				EYLVEWR	1	1.8	0.91875	-2.092	0	0	0	0	0	0	0	0	0	0	0	0	0	0	0	0	0	7.28457	0	0	0	10.1258	0	9.92683	0	0	0	0	0	0	0	0	0	0	0	0
A0A0P0VSW9	A0A0P0VSW9_ORYSJ	Glycosyltransferase (EC 2.4.2.-)	Os03g0129800 OSNPB_030129800	Oryza sativa subsp. japonica (Rice)	cell wall organization [GO:0071555]	Golgi membrane [GO:0000139]	glycosyltransferase activity [GO:0016757]	TASTTTAARSR	1	2.6	0.95823	-5.3584	0	0	0	0	0	0	0	0	0	0	0	0	0	0	0	0	0	0	0	0	0	0	0	0	0	0	0	0	0	0	0	0	0	0	0	0
A0A0P0VT18	A0A0P0VT18_ORYSJ	Os03g0151000 protein	Os03g0151000 OSNPB_030151000	Oryza sativa subsp. japonica (Rice)				ARLITAQKPNTTK	1	6.6	0.90299	-0.44226	0	0	0	0	0	0	0	0	0	0	0	0	0	0	0	0	0	0	0	11.2345	0	0	0	0	0	0	0	0	0	0	0	0	0	0	0	0
A0A0P0VT35	A0A0P0VT35_ORYSJ	Os03g0145751 protein	Os03g0145751 OSNPB_030145751	Oryza sativa subsp. japonica (Rice)				IVVVKLRVAPLLK;KLLPWLPLGKLR	2	18.2	0.96259	-5.6281	0	0	0	0	0	0	0	0	0	0	0	0	0	0	0	0	0	2.76852	0	0	0	5.5701	0	5.78879	2.93059	0	3.43189	0	0	0	0	0	0	3.51576	0	0
A0A0P0VT38	A0A0P0VT38_ORYSJ	Os03g0146900 protein	Os03g0146900 OSNPB_030146900	Oryza sativa subsp. japonica (Rice)				LAGTNTF;MASWLEVQAQQHLYHR	2	5.7	0.95905	-5.4012	0	0	0	0	0	0	0	0	0	7.83908	0	0	0	0	0	0	0	0	0	0	0	0	0	0	0	0	0	0	0	0	0	0	0	0	0	0
A0A0P0VTA2	A0A0P0VTA2_ORYSJ	Os03g0150901 protein	Os03g0150901 OSNPB_030150901	Oryza sativa subsp. japonica (Rice)				VGIVLVLRSVQEPER	1	6.2	0.95791	-5.7541	0	0	0	0	0	0	0	0	0	0	0	0	0	0	6.33	0	0	0	0	0	0	0	0	0	0	0	0	0	0	0	0	0	0	0	0	0
A0A0P0VTC4	A0A0P0VTC4_ORYSJ	Os03g0162725 protein	Os03g0162725 OSNPB_030162725	Oryza sativa subsp. japonica (Rice)				VDVLRPR	1	1.3	0.89348	-0.62784	0	0	0	0	0	0	0	0	0	0	0	0	0	8.63441	0	0	0	0	0	0	0	0	0	0	0	0	0	0	0	0	0	0	0	0	0	0
A0A0P0VTM0	A0A0P0VTM0_ORYSJ	Os03g0170450 protein	Os03g0170450 OSNPB_030170450	Oryza sativa subsp. japonica (Rice)				SVVAIRAIANQLNK	1	14.6	0.91694	-1.3113	0	0	0	0	0	0	0	0	0	0	0	0	0	0	0	0	0	0	0	0	0	0	0	0	0	0	0	0	3.17532	0	0	0	0	0	0	0
A0A0P0VTM1	A0A0P0VTM1_ORYSJ	Os03g0170400 protein	Os03g0170400 OSNPB_030170400	Oryza sativa subsp. japonica (Rice)				VTSKTSLSSVPSTFK	1	13.3	0.91786	-1.3232	0	0	0	0	0	0	0	0	0	0	0	0	0	0	6.04601	0	0	0	0	0	0	0	0	0	0	0	0	0	0	0	0	0	0	0	0	0
A0A0P0VTN8	A0A0P0VTN8_ORYSJ	Os03g0170900 protein	Os03g0170900 OSNPB_030170900	Oryza sativa subsp. japonica (Rice)		plasma membrane [GO:0005886]		GNAALPTK	1	2.8	0.92936	-4.0525	0	0	0	0	0	0	0	0	0	0	0	0	0	0	0	0	0	0	0	0	0	0	0	0	0	0	0	0	0	0	0	0	0	0	0	0
A0A0P0VTP7	A0A0P0VTP7_ORYSJ	Os03g0163150 protein	Os03g0163150 OSNPB_030163150	Oryza sativa subsp. japonica (Rice)				AWVISGCGSGWLF	1	15.3	0.94914	-4.5137	0	0	0	0	0	0	0	0	0	0	0	0	0	0	0	0	0	0	0	0	4.27984	0	0	0	0	0	0	0	0	0	0	0	0	0	0	0
A0A0P0VTT6	A0A0P0VTT6_ORYSJ	Os03g0167500 protein	Os03g0167500 OSNPB_030167500	Oryza sativa subsp. japonica (Rice)				RDRPRIPEAR	1	2.9	0.96148	-10.801	0	0	0	0	0	0	0	0	0	0	0	0	0	0	0	0	0	0	0	0	0	0	0	0	0	0	0	0	0	0	0	0	0	0	0	0
A0A0P0VTW1	A0A0P0VTW1_ORYSJ	Os03g0179900 protein	Os03g0179900 OSNPB_030179900	Oryza sativa subsp. japonica (Rice)	lipid oxidation [GO:0034440]		metal ion binding [GO:0046872]; oxidoreductase activity, acting on single donors with incorporation of molecular oxygen, incorporation of two atoms of oxygen [GO:0016702]	NADHGRKNR	1	2.4	0.96258	-10.992	0	0	0	0	0	0	0	0	0	10.2054	0	0	0	0	0	0	0	0	0	0	0	0	0	0	0	0	0	0	0	0	0	0	0	0	0	0
A0A0P0VTX6	A0A0P0VTX6_ORYSJ	Os03g0185950 protein	Os03g0185950 OSNPB_030185950	Oryza sativa subsp. japonica (Rice)				HGGGER	1	5.6	0.71779	0.016979	0	0	0	0	0	0	0	0	0	0	0	0	0	0	0	12.8367	12.4865	0	0	0	0	0	0	0	0	0	0	0	0	0	0	0	0	0	0	0
A0A0P0VTY6	A0A0P0VTY6_ORYSJ	Flavin-containing monooxygenase (EC 1.-.-.-)	Os03g0182000 OSNPB_030182000	Oryza sativa subsp. japonica (Rice)			flavin adenine dinucleotide binding [GO:0050660]; N,N-dimethylaniline monooxygenase activity [GO:0004499]; NADP binding [GO:0050661]	LPRPPQVQLPR	1	2	0.89842	-1.2889	0	5.16338	0	0	0	0	0	0	0	0	0	0	0	0	0	0	0	0	0	0	0	0	0	0	0	0	0	0	0	0	0	0	6.96521	0	0	0
A0A0P0VU40	A0A0P0VU40_ORYSJ	Os03g0187100 protein	Os03g0187100 OSNPB_030187100	Oryza sativa subsp. japonica (Rice)				GAKPKLKR	1	1	0.92245	-4.0525	0	2.32392	0	0	0	0	0	0	0	0	0	0	0	0	0	0	0	0	0	0	0	0	0	0	0	0	0	0	0	0	0	0	0	0	0	0
A0A0P0VU50	A0A0P0VU50_ORYSJ	Os03g0183050 protein	Os03g0183050 OSNPB_030183050	Oryza sativa subsp. japonica (Rice)				TARRRPR	1	3.3	0.91672	-2.092	0	0	0	0	8.43463	0	0	0	0	0	0	0	0	0	0	0	0	3.25514	0	0	0	0	0	0	0	0	0	0	0	0	0	0	0	0	0	0
A0A0P0VU64	A0A0P0VU64_ORYSJ	Os03g0195475 protein	Os03g0195475 OSNPB_030195475	Oryza sativa subsp. japonica (Rice)				YHARTILRVQLGQIGLLR	1	6.7	0.95595	-7.3215	0	0	0	0	0	0	0	0	0	0	0	0	0	0	0	0	0	0	0	0	0	0	0	0	0	0	0	0	0	0	0	0	0	0	3.02258	0
A0A0P0VU92	A0A0P0VU92_ORYSJ	Os03g0198900 protein	Os03g0198900 OSNPB_030198900	Oryza sativa subsp. japonica (Rice)	methylation [GO:0032259]; mRNA modification [GO:0016556]	nucleus [GO:0005634]; RNA N6-methyladenosine methyltransferase complex [GO:0036396]	methyltransferase activity [GO:0008168]; nucleic acid binding [GO:0003676]	AKDLLEFLPRMIK	1	3	0.88379	-0.070871	0	0	0	0	0	0	0	0	0	0	0	0	0	0	0	0	0	0	0	0	0	0	0	0	0	0	0	0	0	0	0	0	0	0	0	0
A0A0P0VUD4	A0A0P0VUD4_ORYSJ	Os03g0199050 protein	Os03g0199050 OSNPB_030199050	Oryza sativa subsp. japonica (Rice)				SPSPRGRPR	1	6.4	0.9622	-10.317	0	0	0	0	0	0	0	0	0	0	0	0	0	0	0	0	0	0	9.76158	0	0	0	0	0	0	0	0	0	0	0	0	0	0	0	0	0
A0A0P0VUH8	A0A0P0VUH8_ORYSJ	Os03g0205400 protein	Os03g0205400 OSNPB_030205400	Oryza sativa subsp. japonica (Rice)	nucleotide-excision repair [GO:0006289]	nucleus [GO:0005634]	DNA endonuclease activity [GO:0004520]; metal ion binding [GO:0046872]; single-stranded DNA binding [GO:0003697]	ARKLEELAAQIK;SGRNHSDGK	2	1.6	0.94816	-4.8992	0	9.34447	0	0	0	0	0	0	0	0	0	0	0	0	7.58368	0	0	0	0	0	0	0	0	0	0	0	0	0	0	0	0	0	0	0	0	0
A0A0P0VUI2	A0A0P0VUI2_ORYSJ	Os03g0197825 protein	Os03g0197825 OSNPB_030197825	Oryza sativa subsp. japonica (Rice)				VVVHAR	1	6.1	0.78304	0.016979	0	0	0	0	0	0	0	0	0	0	0	0	0	0	0	0	0	7.1633	0	0	0	0	0	0	0	0	0	0	0	0	0	0	0	0	0	0
A0A0P0VUJ1	A0A0P0VUJ1_ORYSJ	Os03g0207900 protein	Os03g0207900 OSNPB_030207900	Oryza sativa subsp. japonica (Rice)		Set1C/COMPASS complex [GO:0048188]		VHAVIPIPGGTVVK	1	2.9	0.86572	-0.03779	0	0	0	0	0	0	0	0	0	0	0	0	0	0	0	0	0	0	0	0	0	0	0	0	0	0	0	0	0	0	0	0	0	0	0	0
A0A0P0VUN6	A0A0P0VUN6_ORYSJ	Os03g0213300 protein	Os03g0213300 OSNPB_030213300	Oryza sativa subsp. japonica (Rice)				LIQQILPAIPAKVLK	1	4.6	0.95659	-5.7541	0	0	0	0	0	0	0	0	0	0	0	0	0	0	0	0	0	0	0	0	0	0	0	0	0	0	0	0	0	0	0	0	0	0	0	0
A0A0P0VUP9	A0A0P0VUP9_ORYSJ	Glucosidase II subunit alpha	Os03g0216600 OSNPB_030216600	Oryza sativa subsp. japonica (Rice)	polysaccharide catabolic process [GO:0000272]		carbohydrate binding [GO:0030246]; hydrolase activity, hydrolyzing O-glycosyl compounds [GO:0004553]	IADKGRK	1	0.8	0.90481	-0.15798	0	0	0	0	0	0	0	0	0	0	0	0	0	0	0	0	0	0	0	0	0	0	0	0	0	0	0	0	0	0	0	0	0	0	0	0
A0A0P0VUS0	A0A0P0VUS0_ORYSJ	Os03g0211500 protein	Os03g0211500 OSNPB_030211500	Oryza sativa subsp. japonica (Rice)				GSGSSSKLQDK	1	3.5	0.94425	-4.6438	9.88915	9.41739	0	8.16471	0	7.95158	0	0	0	0	0	3.66914	0	3.7823	8.54709	8.87912	0	3.11235	0	3.67661	0	10.0262	0	0	0	10.1131	0	8.6215	0	0	8.34864	0	0	7.89591	0	7.83067
A0A0P0VV16	A0A0P0VV16_ORYSJ	Os03g0218300 protein	Os03g0218300 OSNPB_030218300	Oryza sativa subsp. japonica (Rice)				EFPKGFR	1	1.1	0.94682	-4.9855	0	0	0	0	0	0	0	0	0	0	0	0	0	0	0	0	0	0	0	0	0	8.72887	0	0	0	0	0	0	0	0	0	0	0	0	0	0
A0A0P0VV37	A0A0P0VV37_ORYSJ	Os03g0232050 protein	Os03g0232050 OSNPB_030232050	Oryza sativa subsp. japonica (Rice)				ALNPCKIHPRNK	1	6.4	0.89296	-1.0999	0	0	0	0	0	9.33172	0	0	0	0	0	0	0	0	0	0	0	0	0	0	0	0	0	0	0	0	0	0	0	0	0	0	0	0	0	0
A0A0P0VV55	A0A0P0VV55_ORYSJ	Os03g0236425 protein	Os03g0236425 OSNPB_030236425	Oryza sativa subsp. japonica (Rice)				AAPPVLRQSKLPPSHGLR	1	6.2	0.95655	-7.3215	0	0	0	0	0	0	0	0	0	0	0	0	0	0	0	0	0	0	0	6.14963	0	0	0	0	0	0	0	0	0	0	0	0	0	0	0	0
A0A0P0VV64	A0A0P0VV64_ORYSJ	Os03g0233251 protein	Os03g0233251 OSNPB_030233251	Oryza sativa subsp. japonica (Rice)				RPGLLVVLLPRHLQLRGAQR;RRPGLLVVLLPRHLQLR	2	8.7	0.96598	-14.073	0	0	0	0	0	0	0	5.224	0	0	0	0	0	0	0	0	2.90631	0	0	0	0	0	0	0	0	0	0	0	0	0	0	0	0	0	0	0
A0A0P0VV67	A0A0P0VV67_ORYSJ	Os03g0237267 protein	Os03g0237267 OSNPB_030237267	Oryza sativa subsp. japonica (Rice)				LQQRPRRQR	1	10.8	0.96274	-10.992	0	0	0	0	0	0	0	0	0	0	0	0	0	0	0	0	0	0	8.92858	0	9.18577	0	0	0	0	0	0	0	0	0	0	0	0	0	0	0
A0A0P0VV83	A0A0P0VV83_ORYSJ	Os03g0233750 protein	Os03g0233750 OSNPB_030233750	Oryza sativa subsp. japonica (Rice)				DAPGSSG	1	3.6	0.93358	-4.2417	0	0	7.36658	0	0	0	0	0	0	0	0	0	0	0	0	0	0	0	0	0	6.79064	0	0	7.13484	0	0	0	6.03459	0	8.57543	0	0	0	0	0	6.98379
A0A0P0VVC1	A0A0P0VVC1_ORYSJ	Os03g0241100 protein	Os03g0241100 OSNPB_030241100	Oryza sativa subsp. japonica (Rice)		nucleus [GO:0005634]	DNA binding [GO:0003677]	RRAGGVVASAAYK	1	2.1	0.94969	-4.5137	4.13225	0	0	0	0	0	0	0	0	0	0	0	0	0	0	0	0	0	0	0	0	0	0	0	0	0	0	0	0	0	0	0	0	0	0	0
A0A0P0VVF6	A0A0P0VVF6_ORYSJ	Os03g0246800 protein	Os03g0246800 OSNPB_030246800	Oryza sativa subsp. japonica (Rice)	protein transport [GO:0015031]			ASLVQMLVIVFRR	1	2.6	0.94512	-4.7964	3.40531	0	0	0	0	0	0	0	0	0	0	0	0	0	0	0	0	0	0	0	0	0	0	0	0	0	0	0	0	0	0	0	0	0	0	0
A0A0P0VVK0	A0A0P0VVK0_ORYSJ	Autophagy-related protein 9	Os03g0248000 OSNPB_030248000	Oryza sativa subsp. japonica (Rice)	autophagy [GO:0006914]; lipid transport [GO:0006869]	phagophore assembly site membrane [GO:0034045]		SQKLCVVRDLSEHDIIMR	1	3	0.95629	-7.3215	0	0	0	0	0	0	0	0	0	0	0	0	0	0	0	0	0	3.86285	0	0	0	0	0	0	0	0	0	0	0	0	0	0	0	0	0	0
A0A0P0VVM7	A0A0P0VVM7_ORYSJ	Os03g0247600 protein	Os03g0247600 OSNPB_030247600	Oryza sativa subsp. japonica (Rice)		membrane [GO:0016020]		PSLHQSGPSESEKKAFQK	1	25.7	0.95568	-7.3215	0	0	0	0	6.28099	0	0	0	0	0	0	0	0	0	0	0	0	0	0	0	0	0	0	0	0	0	0	0	0	0	0	0	0	0	0	0
A0A0P0VVN6	A0A0P0VVN6_ORYSJ	Os03g0259001 protein	Os03g0259001 OSNPB_030259001	Oryza sativa subsp. japonica (Rice)				FLCVKD	1	8.1	0.90031	-0.57824	0	0	0	0	0	8.74829	0	0	0	0	0	0	0	0	0	0	0	0	0	0	0	0	0	0	0	0	0	0	0	0	0	0	0	0	0	0
A0A0P0VVN7	A0A0P0VVN7_ORYSJ	Os03g0264800 protein	Os03g0264800 OSNPB_030264800	Oryza sativa subsp. japonica (Rice)	sister chromatid cohesion [GO:0007062]		ATP binding [GO:0005524]; ATP hydrolysis activity [GO:0016887]	QVLVHEVEKQKIMK	1	1.4	0.95729	-5.7422	0	0	0	0	0	0	0	0	0	0	0	0	3.68134	0	0	0	0	0	2.66394	0	0	0	0	0	0	0	0	0	0	0	0	0	0	0	0	0
A0A0P0VVQ8	A0A0P0VVQ8_ORYSJ	Os03g0264075 protein	Os03g0264075 OSNPB_030264075	Oryza sativa subsp. japonica (Rice)				AEAAAGTAHGGGR;RRHGDGR	2	7.1	0.91951	-2.4805	0	9.46669	9.54381	9.74182	0	9.84262	9.06075	8.94717	8.88503	0	0	7.19918	0	10.3205	0	0	0	8.56788	0	0	0	0	10.5106	10.2303	9.0965	9.38014	9.29356	0	0	0	0	0	0	0	9.82488	0
A0A0P0VVT6	A0A0P0VVT6_ORYSJ	Os03g0265633 protein	Os03g0265633 OSNPB_030265633	Oryza sativa subsp. japonica (Rice)				ELVTTGSRSR	1	8.3	0.96013	-10.126	0	0	0	0	0	0	0	0	0	0	0	0	0	0	0	0	0	0	0	0	0	0	0	0	0	0	0	0	0	0	0	0	0	0	0	0
A0A0P0VW07	A0A0P0VW07_ORYSJ	Os03g0266800 protein	Os03g0266800 OSNPB_030266800	Oryza sativa subsp. japonica (Rice)		membrane [GO:0016020]	ATP binding [GO:0005524]; protein serine/threonine kinase activity [GO:0004674]	HRYLVNLR	1	2.3	0.92291	-4.0525	0	0	0	7.75061	0	0	0	0	0	0	0	0	0	0	0	0	0	0	0	0	0	0	0	0	0	0	0	0	0	0	0	0	0	0	0	0
A0A0P0VW97	A0A0P0VW97_ORYSJ	Os03g0270700 protein	Os03g0270700 OSNPB_030270700	Oryza sativa subsp. japonica (Rice)				SCHQCCR	1	5.6	0.91667	-2.092	0	0	0	0	0	0	0	0	0	0	0	0	0	0	0	0	0	0	0	0	0	0	0	0	0	0	0	0	0	0	0	0	0	0	0	0
A0A0P0VWC2	A0A0P0VWC2_ORYSJ	Os03g0292900 protein	Os03g0292900 OSNPB_030292900	Oryza sativa subsp. japonica (Rice)	intracellular protein transport [GO:0006886]		small GTPase binding [GO:0031267]	ACIKLMKVLIILQDK	1	4.8	0.95611	-5.7541	0	0	0	0	0	0	0	0	0	0	0	2.90693	0	0	0	0	0	0	0	0	0	0	0	0	0	0	0	0	0	0	0	0	0	0	0	0
A0A0P0VWD7	A0A0P0VWD7_ORYSJ	Os03g0295666 protein	Os03g0295666 OSNPB_030295666	Oryza sativa subsp. japonica (Rice)				KNVTLYYDR	1	11	0.95902	-9.884	0	0	0	0	0	0	0	0	0	0	0	0	0	0	0	0	0	0	0	0	0	0	0	0	0	0	0	0	0	0	0	0	0	0	0	0
A0A0P0VWD8	A0A0P0VWD8_ORYSJ	Os03g0294200 protein	Os03g0294200 OSNPB_030294200	Oryza sativa subsp. japonica (Rice)	fructose 2,6-bisphosphate metabolic process [GO:0006003]; fructose metabolic process [GO:0006000]		6-phosphofructo-2-kinase activity [GO:0003873]; ATP binding [GO:0005524]	GESYLDVIQRLEPVIIELERQR;LAIVLVGLPARGKTFTAAK	2	9.4	0.96589	-12.219	0	0	0	0	0	0	0	8.06091	0	0	0	0	0	0	0	0	0	0	0	0	5.59747	0	0	0	0	0	0	0	0	0	0	0	0	0	0	0
A0A0P0VWG7	A0A0P0VWG7_ORYSJ	Os03g0301500 protein	Os03g0301500 OSNPB_030301500	Oryza sativa subsp. japonica (Rice)	regulation of DNA-templated transcription [GO:0006355]		DNA binding [GO:0003677]; metal ion binding [GO:0046872]; mRNA binding [GO:0003729]	FAHGLQELRPVIR	1	3.1	0.90592	-1.3005	0	0	0	0	0	0	0	0	0	0	0	0	0	0	0	0	0	0	0	0	0	0	5.64212	0	0	0	0	0	0	0	0	0	0	0	0	0
A0A0P0VWK1	A0A0P0VWK1_ORYSJ	Phytochrome	Os03g0309200 OSNPB_030309200	Oryza sativa subsp. japonica (Rice)	detection of visible light [GO:0009584]; red, far-red light phototransduction [GO:0009585]; regulation of DNA-templated transcription [GO:0006355]		phosphorelay sensor kinase activity [GO:0000155]; photoreceptor activity [GO:0009881]; protein homodimerization activity [GO:0042803]	CYARMKELAYIYQEIK	1	1.4	0.95344	-6.2369	0	0	0	0	0	0	0	0	0	0	0	0	0	0	0	0	0	0	0	0	0	0	0	0	0	0	0	0	0	0	0	0	0	0	0	0
A0A0P0VWN6	A0A0P0VWN6_ORYSJ	Os03g0318150 protein	Os03g0318150 OSNPB_030318150	Oryza sativa subsp. japonica (Rice)				EVVKSWIGR	1	5.8	0.96162	-10.317	0	0	0	0	0	0	0	0	0	0	0	0	0	0	0	0	0	0	0	0	0	0	0	0	0	0	0	0	9.14486	0	0	0	0	0	0	0
A0A0P0VWW1	A0A0P0VWW1_ORYSJ	Os03g0323200 protein	Os03g0323200 OSNPB_030323200	Oryza sativa subsp. japonica (Rice)	biosynthetic process [GO:0009058]			VDNGGK	1	1.5	0.78776	0.016979	0	0	0	0	0	0	0	0	0	0	0	0	0	0	0	9.18383	0	0	0	0	0	0	0	0	0	0	0	0	0	0	0	0	0	0	0	0
A0A0P0VWW4	A0A0P0VWW4_ORYSJ	Arogenate dehydratase (EC 4.2.1.91)	Os03g0286200 OSNPB_030286200	Oryza sativa subsp. japonica (Rice)	L-phenylalanine biosynthetic process [GO:0009094]	chloroplast stroma [GO:0009570]	arogenate dehydratase activity [GO:0047769]; prephenate dehydratase activity [GO:0004664]	RPLRITDDSFSTPSK	1	6.6	0.95777	-5.7541	0	0	0	0	0	0	0	0	0	0	0	0	0	0	0	0	0	0	0	0	0	0	0	0	0	0	0	0	0	0	0	0	0	0	0	0
A0A0P0VX44	A0A0P0VX44_ORYSJ	Os03g0332500 protein	Os03g0332500 OSNPB_030332500	Oryza sativa subsp. japonica (Rice)	ribosomal large subunit assembly [GO:0000027]; translation [GO:0006412]	cytosolic large ribosomal subunit [GO:0022625]	structural constituent of ribosome [GO:0003735]	TKPRCIAR	1	3.4	0.95989	-9.0935	0	0	8.07948	0	0	0	0	0	0	0	0	0	0	0	0	0	0	0	0	0	0	0	0	0	0	0	0	0	0	0	0	0	0	0	0	0
A0A0P0VX46	A0A0P0VX46_ORYSJ	non-specific serine/threonine protein kinase (EC 2.7.11.1)	Os03g0335900 OSNPB_030335900	Oryza sativa subsp. japonica (Rice)		cytoplasm [GO:0005737]; nucleus [GO:0005634]	ATP binding [GO:0005524]; eukaryotic translation initiation factor 2alpha kinase activity [GO:0004694]	TSNLELIIEPLK	1	3.2	0.89805	-1.2916	0	0	0	0	0	0	0	0	0	0	0	0	0	0	0	0	0	0	0	0	0	0	0	0	0	0	0	0	0	0	0	7.05615	0	0	0	0
A0A0P0VX70	A0A0P0VX70_ORYSJ	Os03g0298400 protein	Os03g0298400 OSNPB_030298400	Oryza sativa subsp. japonica (Rice)			ATP binding [GO:0005524]; ATP hydrolysis activity [GO:0016887]	KIEFPLPDIKTR;VTHADFKK	2	13.7	0.93227	-4.1067	0	0	0	0	0	8.92893	0	0	0	0	0	0	0	0	0	0	0	0	0	0	0	0	9.62956	0	0	0	0	0	0	0	0	0	0	0	0	0
A0A0P0VX81	A0A0P0VX81_ORYSJ	Os03g0300801 protein	Os03g0300801 OSNPB_030300801	Oryza sativa subsp. japonica (Rice)				RPDGLGGR	1	1.3	0.96294	-9.5092	0	0	0	0	0	0	0	0	0	8.16415	0	0	0	0	0	0	0	0	0	0	0	0	0	0	0	0	0	0	0	0	0	0	0	0	0	0
A0A0P0VXA3	A0A0P0VXA3_ORYSJ	Os03g0303300 protein	Os03g0303300 OSNPB_030303300	Oryza sativa subsp. japonica (Rice)				LINAPKRK	1	3.9	0.93283	-4.0525	0	0	0	0	0	0	0	0	0	0	0	0	0	0	0	0	0	0	0	0	0	0	7.04538	0	0	0	0	0	0	0	0	0	0	0	0	0
A0A0P0VXA7	A0A0P0VXA7_ORYSJ	Os03g0344400 protein	Os03g0344400 OSNPB_030344400	Oryza sativa subsp. japonica (Rice)				RPKPNRRLHLWPR	1	5.8	0.96118	-5.7314	0	0	0	0	0	0	0	0	0	0	0	0	0	0	0	0	0	2.12668	0	0	0	0	0	0	0	0	0	0	0	0	0	0	0	0	0	0
A0A0P0VXD1	A0A0P0VXD1_ORYSJ	Os03g0345901 protein	Os03g0345901 OSNPB_030345901	Oryza sativa subsp. japonica (Rice)		membrane [GO:0016020]		AVVRVGVVLLVLLVR;LLLLLFLLCFLLRLGLLLR;VGVVLLVLLVR;VGVVLLVLLVRRR	4	12.9	0.96366	-18.813	0	8.18602	0	0	0	0	0	0	0	0	0	4.29146	0	0	0	0	0	3.34639	1.88432	4.60098	0	0	5.62026	0	0	0	4.2933	0	0	0	0	0	0	0	0	0
A0A0P0VXH3	A0A0P0VXH3_ORYSJ	Chromatin-remodeling ATPase INO80 (EC 3.6.4.-)	Os03g0352450 OSNPB_030352450	Oryza sativa subsp. japonica (Rice)	chromatin remodeling [GO:0006338]; DNA repair [GO:0006281]	Ino80 complex [GO:0031011]	ATP binding [GO:0005524]; DNA binding [GO:0003677]; hydrolase activity [GO:0016787]	VEETFLNGTLDLR	1	2.8	0.90558	-1.3005	0	0	0	0	0	0	0	0	0	0	0	0	0	8.63565	0	0	0	0	0	0	0	0	0	0	0	0	0	0	0	0	0	0	0	0	0	0
A0A0P0VXN0	A0A0P0VXN0_ORYSJ	Os03g0320800 protein	Os03g0320800 OSNPB_030320800	Oryza sativa subsp. japonica (Rice)				KLKYLDLR	1	1.7	0.95884	-9.7685	0	8.13812	8.28156	8.20447	7.88564	7.9292	0	8.09445	0	0	0	0	0	0	0	0	0	0	0	7.60192	7.40403	7.97894	0	0	0	0	0	0	0	0	0	0	0	5.98591	6.31099	0
A0A0P0VXR2	A0A0P0VXR2_ORYSJ	Os03g0361600 protein	Os03g0361600 OSNPB_030361600	Oryza sativa subsp. japonica (Rice)	diterpenoid biosynthetic process [GO:0016102]		magnesium ion binding [GO:0000287]; terpene synthase activity [GO:0010333]	SLHLRELKALTLWWK;TPRRLEAMR	2	5.4	0.96371	-9.3814	0	0	0	7.4945	0	0	0	0	0	0	0	0	0	0	0	0	0	0	0	0	0	0	0	0	0	0	0	7.62051	0	0	0	0	6.60125	0	0	0
A0A0P0VXU4	A0A0P0VXU4_ORYSJ	Os03g0331100 protein	Os03g0331100 OSNPB_030331100	Oryza sativa subsp. japonica (Rice)				GDDPSG	1	5.2	0.7641	0.016979	3.63564	0	0	0	0	5.78094	0	0	0	0	0	0	0	0	0	0	4.76877	0	0	0	0	0	0	0	0	0	0	0	0	0	0	0	0	0	0	0
A0A0P0VXV5	A0A0P0VXV5_ORYSJ	Os03g0334300 protein	Os03g0334300 OSNPB_030334300	Oryza sativa subsp. japonica (Rice)		chloroplast [GO:0009507]		LIKPGHPPR	1	3.6	0.94376	-4.845	0	0	0	0	0	0	0	0	0	0	0	0	0	0	0	0	0	0	0	0	0	0	0	0	0	0	0	0	0	0	0	0	0	0	0	0
A0A0P0VY27	A0A0P0VY27_ORYSJ	Os03g0337200 protein	Os03g0337200 OSNPB_030337200	Oryza sativa subsp. japonica (Rice)				LGSVKAKK	1	10.8	0.95977	-9.7685	0	0	0	0	0	0	0	0	0	10.1537	0	0	0	0	0	0	0	0	0	0	0	0	0	0	0	0	0	0	0	0	0	0	0	0	0	0
A0A0P0VY29	A0A0P0VY29_ORYSJ	Os03g0336500 protein	Os03g0336500 OSNPB_030336500	Oryza sativa subsp. japonica (Rice)				LPLPLPLPLLPK;TPSRLPLPLPLPLLPK;TPSRLPLPLPLPLLPKR	3	7.2	0.96557	-13.656	0	0	0	0	0	0	0	0	0	0	0	3.72465	0	0	0	0	0	0	0	6.01939	0	3.77495	0	0	0	0	3.50868	0	0	0	3.66414	0	0	0	0	0
A0A0P0VY34	A0A0P0VY34_ORYSJ	Os03g0339150 protein	Os03g0339150 OSNPB_030339150	Oryza sativa subsp. japonica (Rice)				NLESKDAITEK	1	9.9	0.94489	-4.6438	0	0	0	0	0	0	0	0	0	0	0	0	0	0	0	0	0	0	0	0	0	0	0	0	0	0	0	0	0	0	0	0	0	0	9.03436	0
A0A0P0VY42	A0A0P0VY42_ORYSJ	Os03g0379650 protein	Os03g0379650 OSNPB_030379650	Oryza sativa subsp. japonica (Rice)				KHVIKLVLALTK	1	15.6	0.95943	-5.361	0	0	0	0	0	0	0	0	0	0	0	0	0	0	4.27456	0	0	0	0	0	0	0	0	0	0	0	0	0	0	0	0	0	0	0	0	0
A0A0P0VY76	A0A0P0VY76_ORYSJ	Os03g0388300 protein	Os03g0388300 OSNPB_030388300	Oryza sativa subsp. japonica (Rice)				TEVAERPVARQK	1	13.2	0.8941	-0.42562	0	0	0	0	0	0	0	0	0	0	0	0	0	0	0	0	0	0	0	0	0	0	0	0	0	0	0	0	0	0	0	0	0	0	0	0
A0A0P0VY87	A0A0P0VY87_ORYSJ	Os03g0387850 protein	Os03g0387850 OSNPB_030387850	Oryza sativa subsp. japonica (Rice)		membrane [GO:0016020]		LLGFILKRK	1	5	0.92041	-3.9887	0	0	0	0	0	0	0	0	0	0	0	0	0	0	0	0	0	0	0	3.72727	0	0	0	0	2.68293	0	0	0	0	0	0	0	0	0	0	0
A0A0P0VY92	A0A0P0VY92_ORYSJ	Os03g0389000 protein	Os03g0389000 OSNPB_030389000	Oryza sativa subsp. japonica (Rice)	proteolysis [GO:0006508]	cytoplasm [GO:0005737]	cysteine-type endopeptidase activity [GO:0004197]	LAGVPLLRPRR	1	2.6	0.93356	-4.3268	0	0	0	0	0	0	0	0	0	0	0	0	0	0	0	0	0	0	0	3.59503	0	0	0	0	0	0	0	0	0	0	0	0	0	0	0	0
A0A0P0VYD5	A0A0P0VYD5_ORYSJ	Os03g0356498 protein	Os03g0356498 OSNPB_030356498	Oryza sativa subsp. japonica (Rice)				ALLVDAVGTLVVPAQPTAKVYKSIGEK	1	29.3	0.89216	-0.91802	0	0	0	0	0	0	4.16631	0	0	0	0	0	0	0	0	0	0	0	0	0	0	0	0	0	0	0	0	0	0	0	0	0	3.14096	0	0	0
A0A0P0VYF2	A0A0P0VYF2_ORYSJ	Os03g0395000 protein	Os03g0395000 OSNPB_030395000	Oryza sativa subsp. japonica (Rice)	heme oxidation [GO:0006788]		heme oxygenase (decyclizing) activity [GO:0004392]	EKLNELSKHWSR	1	10.4	0.94493	-4.5048	0	0	0	0	0	0	0	0	0	0	0	0	0	0	0	0	0	0	0	6.12844	0	0	0	0	0	0	0	0	0	0	0	0	0	0	0	0
A0A0P0VYG3	A0A0P0VYG3_ORYSJ	Os03g0400500 protein	Os03g0400500 OSNPB_030400500	Oryza sativa subsp. japonica (Rice)				DEIARYIVSKNLPIR	1	8.3	0.95812	-5.7541	0	0	0	0	0	0	0	0	0	0	0	0	0	0	0	0	0	0	0	0	9.17015	0	0	0	0	0	0	0	0	0	0	0	0	0	0	0
A0A0P0VYH2	A0A0P0VYH2_ORYSJ	sucrose synthase (EC 2.4.1.13)	Os03g0401300 OSNPB_030401300	Oryza sativa subsp. japonica (Rice)	sucrose metabolic process [GO:0005985]		sucrose synthase activity [GO:0016157]	WISAQMNR	1	2.5	0.96233	-9.5092	0	0	0	0	0	0	0	0	0	8.90533	0	0	0	0	0	0	0	0	0	0	0	0	0	0	0	0	0	0	0	0	0	0	0	0	0	0
A0A0P0VYH9	A0A0P0VYH9_ORYSJ	Os03g0360000 protein	Os03g0360000 OSNPB_030360000	Oryza sativa subsp. japonica (Rice)				TTLPRCPGMSSTLPR	1	8.4	0.87727	-0.055823	0	0	0	0	0	0	0	0	0	0	0	0	0	0	0	0	0	0	0	0	0	0	0	0	0	0	0	0	0	0	0	0	0	0	0	0
A0A0P0VYI9	A0A0P0VYI9_ORYSJ	Os03g0401500 protein	Os03g0401500 OSNPB_030401500	Oryza sativa subsp. japonica (Rice)				RAGRPALARQR	1	9.6	0.95813	-5.3188	9.71407	0	0	0	9.40516	9.39292	9.69625	9.5647	0	0	8.74329	0	0	0	8.86774	0	0	0	9.64514	0	0	0	2.0596	0	7.83466	0	0	0	8.82906	0	0	0	0	0	0	0
A0A0P0VYN9	A0A0P0VYN9_ORYSJ	Os03g0367650 protein	Os03g0367650 OSNPB_030367650	Oryza sativa subsp. japonica (Rice)		membrane [GO:0016020]		VRLQLQELKILSLVLK	1	18	0.95194	-6.2369	0	0	0	0	0	0	0	0	0	0	0	0	0	0	0	0	0	0	0	0	0	0	0	0	0	0	0	0	5.55505	0	0	0	0	4.85215	4.74147	5.25754
A0A0P0VYU2	A0A0P0VYU2_ORYSJ	Os03g0420300 protein	Os03g0420300 OSNPB_030420300	Oryza sativa subsp. japonica (Rice)				GAPATK	1	3.3	0.81498	0.016979	0	0	0	0	0	0	0	0	0	0	0	0	0	0	0	0	0	2.26237	0	0	0	0	0	0	0	0	0	0	0	0	0	0	0	0	0	0
A0A0P0VYV9	A0A0P0VYV9_ORYSJ	Os03g0381800 protein	Os03g0381800 OSNPB_030381800	Oryza sativa subsp. japonica (Rice)				DPILFDRPLATATAAFPWLVGK	1	16.8	0.94469	-4.6011	0	0	0	0	0	0	0	0	0	0	0	0	0	0	0	0	0	0	0	0	0	0	0	0	0	0	0	0	0	0	0	0	0	6.6522	0	0
A0A0P0VYY3	A0A0P0VYY3_ORYSJ	Os03g0426900 protein	Os03g0426900 OSNPB_030426900	Oryza sativa subsp. japonica (Rice)			ATP binding [GO:0005524]; ATP hydrolysis activity [GO:0016887]	AVIKLEMER;RRCIQILSR	2	2.5	0.96511	-20.264	0	0	0	8.60199	8.80597	0	0	0	0	0	0	0	0	0	0	0	0	0	0	0	0	0	0	0	0	0	0	0	0	0	0	0	0	0	8.39498	8.55532
A0A0P0VYY4	A0A0P0VYY4_ORYSJ	Os03g0384850 protein	Os03g0384850 OSNPB_030384850	Oryza sativa subsp. japonica (Rice)				WTKQIK	1	2.3	0.81416	0.016979	0	0	0	0	0	0	0	0	0	0	0	0	0	5.70058	0	0	0	0	0	0	0	7.83048	0	0	0	0	0	0	0	0	0	0	0	0	0	0
A0A0P0VZ23	A0A0P0VZ23_ORYSJ	Os03g0390900 protein	Os03g0390900 OSNPB_030390900	Oryza sativa subsp. japonica (Rice)	plant organ development [GO:0099402]	chloroplast membrane [GO:0031969]		RHAPSPLLSR	1	4.8	0.95516	-5.2348	0	0	0	8.66295	0	0	0	0	0	0	0	0	0	0	0	0	0	0	0	0	0	0	0	0	0	0	0	0	0	0	0	0	0	0	0	0
A0A0P0VZ28	A0A0P0VZ28_ORYSJ	Os03g0429800 protein	Os03g0429800 OSNPB_030429800	Oryza sativa subsp. japonica (Rice)			2 iron, 2 sulfur cluster binding [GO:0051537]; FAD binding [GO:0071949]; iron ion binding [GO:0005506]; oxidoreductase activity [GO:0016491]	WYRPLKLKQVLHLK	1	1.1	0.85856	-0.014825	0	0	0	9.14731	0	0	0	0	0	0	0	0	0	0	0	0	0	0	0	0	0	0	0	0	0	0	0	0	0	0	0	0	0	0	0	0
A0A0P0VZ70	A0A0P0VZ70_ORYSJ	Os03g0393700 protein	Os03g0393700 OSNPB_030393700	Oryza sativa subsp. japonica (Rice)	proteolysis [GO:0006508]		serine-type carboxypeptidase activity [GO:0004185]	KLKWDGLK	1	7.7	0.95965	-9.7685	0	0	0	0	0	0	0	0	0	0	0	0	0	0	0	0	0	0	0	0	0	0	11.8987	0	0	0	0	0	0	0	0	0	0	0	0	0
A0A0P0VZC0	A0A0P0VZC0_ORYSJ	Os03g0399900 protein	Os03g0399900 OSNPB_030399900	Oryza sativa subsp. japonica (Rice)			carbohydrate binding [GO:0030246]	EYDVTVAPQR	1	9.9	0.95482	-5.2348	0	0	0	0	0	0	0	0	0	0	0	0	6.13237	0	0	0	0	0	0	0	0	0	0	0	0	0	0	0	0	0	0	0	0	0	0	0
A0A0P0VZC2	A0A0P0VZC2_ORYSJ	Os03g0400600 protein	Os03g0400600 OSNPB_030400600	Oryza sativa subsp. japonica (Rice)				CRGWRPRR	1	9.5	0.95954	-9.7685	0	0	0	0	0	0	0	0	0	0	0	0	0	0	0	0	0	0	0	0	0	0	0	0	0	0	0	0	0	0	0	0	0	0	0	0
A0A0P0VZD3	A0A0P0VZD3_ORYSJ	Os03g0402600 protein	Os03g0402600 OSNPB_030402600	Oryza sativa subsp. japonica (Rice)				LLPLPLQLAMNPR	1	9	0.90709	-1.3005	0	2.92556	0	0	0	0	0	0	0	0	0	0	0	0	0	0	0	0	0	0	0	0	0	0	0	0	0	0	0	0	0	0	0	0	0	0
A0A0P0VZG5	A0A0P0VZG5_ORYSJ	Os03g0422900 protein	Os03g0422900 OSNPB_030422900	Oryza sativa subsp. japonica (Rice)	defense response [GO:0006952]; response to other organism [GO:0051707]		ADP binding [GO:0043531]	LGSFLSQEPR	1	3.2	0.95482	-5.2348	0	0	0	0	6.92647	0	0	0	0	0	0	0	0	0	0	0	0	0	0	0	0	0	0	0	0	0	0	0	0	0	0	0	7.24669	0	0	0
A0A0P0VZK8	A0A0P0VZK8_ORYSJ	Os03g0416350 protein	Os03g0416350 OSNPB_030416350	Oryza sativa subsp. japonica (Rice)				YMRLGK	1	8.5	0.80804	0.016979	0	0	0	0	0	0	0	0	0	0	0	0	0	0	0	0	0	0	0	0	0	4.54948	0	0	0	0	0	0	0	0	0	0	0	0	0	0
A0A0P0VZP7	A0A0P0VZP7_ORYSJ	Os03g0431800 protein	Os03g0431800 OSNPB_030431800	Oryza sativa subsp. japonica (Rice)				EEYLINSTPK	1	1.5	0.96121	-10.542	0	0	0	0	0	0	0	0	0	0	0	0	0	0	0	0	0	0	0	0	0	0	0	0	0	0	0	0	0	0	0	0	0	0	0	0
A0A0P0VZS7	A0A0P0VZS7_ORYSJ	Os03g0586099 protein	Os03g0586099 OSNPB_030586099	Oryza sativa subsp. japonica (Rice)				LPATGGCFPR	1	8	0.96109	-10.542	0	0	0	0	8.74204	0	0	0	0	0	0	0	0	0	0	0	0	0	0	0	0	0	0	0	0	0	0	0	0	0	0	0	0	0	0	0
A0A0P0VZU9	A0A0P0VZU9_ORYSJ	Os03g0594600 protein	Os03g0594600 OSNPB_030594600	Oryza sativa subsp. japonica (Rice)				SADVAS	1	3.3	0.80717	0.016979	0	0	7.39909	0	0	0	0	0	0	0	0	0	0	0	0	0	0	0	0	0	0	0	0	0	0	0	0	0	0	0	0	0	0	0	0	0
A0A0P0VZV6	A0A0P0VZV6_ORYSJ	Os03g0556200 protein	Os03g0556200 OSNPB_030556200	Oryza sativa subsp. japonica (Rice)				RRAPPSISAAR	1	13.3	0.95858	-5.3584	0	0	0	0	0	0	0	0	0	0	0	0	0	0	0	0	0	0	0	0	0	0	0	0	0	0	0	5.98982	0	0	0	0	0	0	0	0
A0A0P0VZZ3	A0A0P0VZZ3_ORYSJ	Os03g0598001 protein	Os03g0598001 OSNPB_030598001	Oryza sativa subsp. japonica (Rice)				RDAMHGQRR	1	6.4	0.94391	-4.845	0	0	7.76686	7.80729	0	0	0	0	0	0	0	7.40608	0	7.11987	0	0	0	0	6.73403	0	0	7.98579	0	0	0	0	0	0	6.68187	0	7.47525	7.51901	0	7.46197	7.23132	7.0258
A0A0P0W000	A0A0P0W000_ORYSJ	Os03g0596900 protein	Os03g0596900 OSNPB_030596900	Oryza sativa subsp. japonica (Rice)	chromatin organization [GO:0006325]		DNA binding [GO:0003677]	KKPADLKFLHNVLFGR	1	4.3	0.95362	-6.2369	0	0	0	0	0	0	0	0	0	0	0	0	0	0	0	0	0	0	0	0	0	0	3.07006	0	0	0	0	0	0	0	0	0	0	0	0	0
A0A0P0W079	A0A0P0W079_ORYSJ	Os03g0618433 protein	Os03g0618433 OSNPB_030618433	Oryza sativa subsp. japonica (Rice)		membrane [GO:0016020]		SANPPG	1	5.4	0.89559	-0.26785	0	0	5.29506	0	0	0	0	0	0	0	0	0	0	0	0	0	0	0	0	0	0	0	0	0	0	0	0	0	0	0	0	5.51327	0	0	0	0
A0A0P0W087	A0A0P0W087_ORYSJ	Os03g0616700 protein	Os03g0616700 OSNPB_030616700	Oryza sativa subsp. japonica (Rice)		nucleus [GO:0005634]	nuclear export signal receptor activity [GO:0005049]	LSQCFDK	1	1.1	0.91743	-2.092	0	0	0	0	0	0	0	0	0	0	0	5.85262	0	0	0	0	0	0	0	0	0	0	0	0	0	0	0	0	0	0	0	0	0	0	0	0
A0A0P0W094	A0A0P0W094_ORYSJ	Os03g0621600 protein	Os03g0621600 OSNPB_030621600	Oryza sativa subsp. japonica (Rice)			DNA binding [GO:0003677]	QNQPEK	1	1.1	0.80995	0.016979	0	0	0	0	0	0	0	0	0	0	0	0	0	0	0	0	0	0	0	0	0	0	0	0	0	0	0	0	0	0	0	0	0	0	6.32684	0
A0A0P0W0G5	A0A0P0W0G5_ORYSJ	Os03g0632950 protein	Os03g0632950 OSNPB_030632950	Oryza sativa subsp. japonica (Rice)		membrane [GO:0016020]		IVVVLLLLVVR	1	5.6	0.89849	-1.2889	0	0	0	0	0	0	0	0	0	0	0	0	0	0	0	0	0	0	2.85535	0	0	0	0	0	0	0	0	0	0	0	0	0	0	0	0	0
A0A0P0W0L8	A0A0P0W0L8_ORYSJ	Os03g0598650 protein	Os03g0598650 OSNPB_030598650	Oryza sativa subsp. japonica (Rice)				TDSSST	1	3.6	0.81279	0.016979	0	4.47625	0	0	0	0	0	0	0	0	0	0	0	0	0	0	0	0	0	0	0	0	0	0	0	0	0	6.02976	0	0	0	0	0	0	0	0
A0A0P0W0R5	A0A0P0W0R5_ORYSJ	Os03g0648450 protein	Os03g0648450 OSNPB_030648450	Oryza sativa subsp. japonica (Rice)				ALNSLGTSRHLIVLIIR	1	14.4	0.95047	-6.4891	0	0	0	0	0	0	0	0	0	0	0	0	0	0	0	0	0	0	0	3.97471	0	0	0	0	0	0	0	0	0	0	0	0	0	0	0	0
A0A0P0W0S4	A0A0P0W0S4_ORYSJ	Os03g0610200 protein	Os03g0610200 OSNPB_030610200	Oryza sativa subsp. japonica (Rice)				VVVVHLRK	1	6.9	0.96007	-8.66	0	0	0	0	0	0	0	0	0	0	0	0	0	0	0	0	0	0	0	0	0	0	0	0	0	0	9.53959	0	0	0	0	0	0	0	0	0
A0A0P0W0S7	A0A0P0W0S7_ORYSJ	Os03g0606466 protein	Os03g0606466 OSNPB_030606466	Oryza sativa subsp. japonica (Rice)				GGYLLLVREREIR	1	11.3	0.87888	-0.070871	0	0	0	0	0	0	0	0	0	0	0	0	0	0	0	0	0	0	10.9596	0	0	0	0	0	0	0	0	0	0	0	0	0	0	0	0	0
A0A0P0W1A8	A0A0P0W1A8_ORYSJ	Os03g0672950 protein	Os03g0672950 OSNPB_030672950	Oryza sativa subsp. japonica (Rice)				DVDVLPVER	1	1.6	0.96139	-10.733	0	0	0	0	0	0	0	0	0	0	0	0	0	0	0	0	0	0	0	0	0	0	0	0	9.07237	0	0	0	0	0	0	0	0	0	0	0
A0A0P0W1B6	A0A0P0W1B6_ORYSJ	Os03g0661600 protein	Os03g0661600 OSNPB_030661600	Oryza sativa subsp. japonica (Rice)	defense response [GO:0006952]	membrane [GO:0016020]		QQSRPLLTKKTK	1	4.3	0.94387	-4.5048	0	0	0	0	0	0	0	0	0	0	0	0	0	0	0	0	0	0	0	0	0	0	0	0	0	0	0	0	0	0	0	0	0	0	0	0
A0A0P0W1D0	A0A0P0W1D0_ORYSJ	Os03g0676200 protein	Os03g0676200 OSNPB_030676200	Oryza sativa subsp. japonica (Rice)		membrane [GO:0016020]		RAAPQPRP	1	10.7	0.96074	-8.66	0	0	0	0	0	0	0	0	7.63227	0	0	0	0	0	0	0	0	0	0	0	0	0	0	0	0	0	2.89544	0	0	0	0	0	0	0	0	0
A0A0P0W1G0	A0A0P0W1G0_ORYSJ	DNA-directed RNA polymerase (EC 2.7.7.6)	Os03g0646800 OSNPB_030646800	Oryza sativa subsp. japonica (Rice)	DNA-templated transcription [GO:0006351]	DNA-directed RNA polymerase complex [GO:0000428]	DNA binding [GO:0003677]; DNA-directed 5'-3' RNA polymerase activity [GO:0003899]; ribonucleoside binding [GO:0032549]	SLAVQIGR	1	4.1	0.93193	-4.0525	0	6.65349	6.95292	0	0	5.86718	6.65464	7.32921	6.10963	0	0	5.39873	5.85701	0	4.88884	0	7.31624	0	8.16651	0	7.53247	7.4596	7.25993	0	0	0	7.31497	6.18275	5.47395	0	5.60072	7.32508	0	8.12169	6.07635	7.00955
A0A0P0W1I3	A0A0P0W1I3_ORYSJ	Os03g0669900 protein	Os03g0669900 OSNPB_030669900	Oryza sativa subsp. japonica (Rice)				GVYLALITKPR	1	2.2	0.8988	-1.2889	0	0	0	0	0	0	0	0	0	0	0	0	0	0	0	0	0	0	0	3.87607	0	0	0	0	0	0	0	0	0	0	0	0	0	0	0	0
A0A0P0W1I4	A0A0P0W1I4_ORYSJ	Os03g0651201 protein	Os03g0651201 OSNPB_030651201	Oryza sativa subsp. japonica (Rice)				TYGVSFWK	1	5.8	0.96342	-9.5092	0	7.44211	0	0	0	0	0	0	0	0	0	0	0	0	0	0	0	0	0	0	0	0	0	0	0	0	0	0	0	0	0	0	0	0	0	0
A0A0P0W1J7	A0A0P0W1J7_ORYSJ	Os03g0651950 protein	Os03g0651950 OSNPB_030651950	Oryza sativa subsp. japonica (Rice)				LASSVERR	1	4.4	0.92617	-4.0525	0	0	0	0	0	0	0	0	0	0	0	0	0	0	0	0	0	4.37671	0	0	0	0	0	0	0	0	0	0	0	0	0	0	0	7.72233	0	0
A0A0P0W1K7	A0A0P0W1K7_ORYSJ	Os03g0659900 protein	Os03g0659900 OSNPB_030659900	Oryza sativa subsp. japonica (Rice)		intracellular organelle [GO:0043229]; membrane [GO:0016020]		VVSFWR	1	1	0.80952	0.016979	0	0	0	0	0	0	0	0	0	0	0	0	0	0	3.89259	0	0	0	0	0	0	0	0	0	0	0	0	0	0	0	0	0	0	0	0	0
A0A0P0W1M7	A0A0P0W1M7_ORYSJ	Nuclear transcription factor Y subunit	Os03g0696300 OSNPB_030696300	Oryza sativa subsp. japonica (Rice)		nucleus [GO:0005634]	DNA binding [GO:0003677]; DNA-binding transcription factor activity [GO:0003700]	HQHAMRRAR	1	12.3	0.94819	-4.845	0	0	0	0	0	0	0	0	0	0	0	0	0	0	0	0	0	0	0	0	3.31197	0	0	0	0	0	0	0	0	0	0	0	0	0	0	0
A0A0P0W1P3	A0A0P0W1P3_ORYSJ	Os03g0653201 protein	Os03g0653201 OSNPB_030653201	Oryza sativa subsp. japonica (Rice)				TKELAVLVGRGATTR	1	10.8	0.95485	-5.7541	0	0	0	0	0	0	0	3.89937	0	0	0	0	0	0	0	0	0	0	0	0	0	0	0	0	0	0	0	0	0	0	0	0	0	0	0	0
A0A0P0W1U2	A0A0P0W1U2_ORYSJ	Os03g0700450 protein	Os03g0700450 OSNPB_030700450	Oryza sativa subsp. japonica (Rice)				ALEVAVPDLPHLRPPRLQLR	1	7.7	0.95612	-7.5837	0	0	0	0	0	0	0	0	0	0	0	0	0	0	0	0	0	0	0	0	0	0	0	0	0	7.91522	0	0	0	0	0	0	0	0	0	0
A0A0P0W1X8	A0A0P0W1X8_ORYSJ	Os03g0689544 protein	Os03g0689544 OSNPB_030689544	Oryza sativa subsp. japonica (Rice)				TGSRKQER	1	3	0.93349	-4.0525	0	0	0	0	0	0	0	0	0	6.45579	0	5.90024	0	0	0	0	0	0	0	8.32881	0	0	0	0	0	0	0	0	0	0	0	0	0	0	0	0
A0A0P0W241	A0A0P0W241_ORYSJ	Os03g0712700 protein	Os03g0712700 OSNPB_030712700	Oryza sativa subsp. japonica (Rice)				FPVTRAPIWI	1	18.9	0.89333	-1.1654	0	0	0	0	0	0	0	0	0	0	0	0	0	0	0	0	0	0	0	0	0	0	0	0	0	0	0	0	0	0	0	0	0	0	0	0
A0A0P0W250	A0A0P0W250_ORYSJ	Os03g0714601 protein	Os03g0714601 OSNPB_030714601	Oryza sativa subsp. japonica (Rice)				IGGIKYIGDTLLRCLPLAPIPK	1	27.5	0.95381	-5.8188	0	0	0	0	0	3.70421	0	0	0	0	0	0	0	0	0	0	0	0	0	0	0	5.50233	0	0	0	0	0	0	0	0	0	0	0	0	0	0
A0A0P0W2C7	A0A0P0W2C7_ORYSJ	Os03g0719500 protein	Os03g0719500 OSNPB_030719500	Oryza sativa subsp. japonica (Rice)				EELPKLPPVR	1	1.7	0.95449	-5.2348	0	0	0	0	0	0	0	0	0	0	8.89297	0	0	0	8.05431	0	0	0	0	0	0	0	0	0	0	0	0	0	0	0	0	0	0	0	0	0
A0A0P0W2I6	A0A0P0W2I6_ORYSJ	Os03g0724800 protein	Os03g0724800 OSNPB_030724800	Oryza sativa subsp. japonica (Rice)				ALLLPPRHARPQILPRLR	1	9.8	0.95448	-6.1038	0	0	0	0	0	0	0	0	2.85427	0	0	0	0	0	0	0	0	0	0	0	0	3.39493	0	0	2.86084	0	0	0	0	0	0	0	0	0	0	0
A0A0P0W2T0	A0A0P0W2T0_ORYSJ	Os03g0735601 protein	Os03g0735601 OSNPB_030735601	Oryza sativa subsp. japonica (Rice)				LGVRRPGRVVAR	1	5.9	0.9443	-4.5048	0	0	0	0	0	0	0	0	0	0	0	0	0	0	0	0	0	0	0	0	0	0	0	0	0	0	0	0	0	0	0	0	0	0	0	0
A0A0P0W2X3	A0A0P0W2X3_ORYSJ	Os03g0746500 protein	Os03g0746500 OSNPB_030746500	Oryza sativa subsp. japonica (Rice)			ATP binding [GO:0005524]; helicase activity [GO:0004386]; hydrolase activity [GO:0016787]	SIYMLKRR	1	7	0.96089	-9.7685	0	0	0	8.34256	0	0	0	0	0	0	0	0	0	0	0	0	0	0	0	0	0	0	0	0	0	0	0	0	0	0	0	0	0	0	0	0
A0A0P0W347	A0A0P0W347_ORYSJ	Os03g0726900 protein	Os03g0726900 OSNPB_030726900	Oryza sativa subsp. japonica (Rice)	DNA repair [GO:0006281]; interstrand cross-link repair [GO:0036297]; protein monoubiquitination [GO:0006513]	Fanconi anaemia nuclear complex [GO:0043240]; nucleus [GO:0005634]	ubiquitin protein ligase activity [GO:0061630]	RVVALSPPPPVGIPWR	1	4.3	0.94366	-4.8439	0	0	0	0	0	0	0	0	0	0	0	0	0	0	0	0	0	0	0	0	0	0	0	0	0	0	0	0	0	0	0	0	0	0	0	0
A0A0P0W3D2	A0A0P0W3D2_ORYSJ	Os03g0735200 protein	Os03g0735200 OSNPB_030735200	Oryza sativa subsp. japonica (Rice)	RNA modification [GO:0009451]	intracellular membrane-bounded organelle [GO:0043231]	RNA binding [GO:0003723]	AALQHLPR	1	2.4	0.96098	-9.5092	0	0	0	0	0	0	0	0	0	0	0	0	0	0	0	0	0	0	0	0	0	0	0	0	0	0	0	0	0	0	0	0	0	0	0	0
A0A0P0W3N7	A0A0P0W3N7_ORYSJ	Alpha N-terminal protein methyltransferase 1 (EC 2.1.1.244) (X-Pro-Lys N-terminal protein methyltransferase 1)	Os03g0780900 OSNPB_030780900	Oryza sativa subsp. japonica (Rice)			methyltransferase activity [GO:0008168]	KPGARGGGRIPK	1	2.9	0.89627	-1.1006	0	0	0	0	0	0	0	0	10.1453	0	0	8.93899	0	0	0	0	0	0	0	0	0	0	0	0	0	0	0	0	0	0	0	0	0	0	0	0
A0A0P0W3R6	A0A0P0W3R6_ORYSJ	Os03g0779400 protein	Os03g0779400 OSNPB_030779400	Oryza sativa subsp. japonica (Rice)				ATKMSRVGTVMR;VGTVMR;YGIVTKRHIVFIK	3	6.8	0.88904	-0.32101	0	0	0	0	0	0	0	0	0	9.19207	0	0	0	0	0	0	0	0	9.22038	0	0	0	0	8.84093	0	0	0	0	0	0	0	8.62848	8.61353	0	0	0
A0A0P0W3W0	A0A0P0W3W0_ORYSJ	Os03g0757051 protein	Os03g0757051 OSNPB_030757051	Oryza sativa subsp. japonica (Rice)				QGVGPERVASR	1	9.2	0.95854	-5.3584	0	0	0	0	0	0	0	0	0	0	0	0	0	0	0	0	0	0	8.11707	0	0	0	0	0	0	0	0	0	0	0	0	0	0	0	0	0
A0A0P0W3W5	A0A0P0W3W5_ORYSJ	Os03g0785401 protein	Os03g0785401 OSNPB_030785401	Oryza sativa subsp. japonica (Rice)				AVPVASKL	1	5.4	0.96075	-8.66	0	0	0	0	0	0	0	0	0	0	0	0	0	0	0	0	0	0	0	0	9.30836	0	0	0	0	0	0	0	0	0	0	0	0	0	0	0
A0A0P0W3X8	A0A0P0W3X8_ORYSJ	Os03g0785100 protein	Os03g0785100 OSNPB_030785100	Oryza sativa subsp. japonica (Rice)				LDRGTPPPRRPR	1	11.9	0.94472	-4.5048	0	0	0	0	0	0	0	0	0	0	0	0	0	0	0	0	0	0	0	0	0	0	0	0	0	0	0	4.35973	0	0	0	0	0	0	0	0
A0A0P0W468	A0A0P0W468_ORYSJ	FRIGIDA-like protein	Os03g0794900 OSNPB_030794900	Oryza sativa subsp. japonica (Rice)	cell differentiation [GO:0030154]; flower development [GO:0009908]			AVNFAYEAGLQEK	1	5.5	0.90501	-1.3005	0	0	0	0	0	0	0	0	0	0	0	0	0	0	0	0	0	0	0	0	0	0	0	0	0	0	0	0	0	0	0	0	0	0	0	0
A0A0P0W4C7	A0A0P0W4C7_ORYSJ	Os03g0789600 protein	Os03g0789600 OSNPB_030789600	Oryza sativa subsp. japonica (Rice)				TKPGSKPPKDLK	1	37.5	0.89098	-0.42562	0	0	0	0	0	0	0	0	0	0	0	0	0	0	0	0	0	0	0	0	0	0	0	0	0	0	0	0	0	0	0	0	0	0	0	0
A0A0P0W4N1	A0A0P0W4N1_ORYSJ	Os03g0806100 protein	Os03g0806100 OSNPB_030806100	Oryza sativa subsp. japonica (Rice)				NVGWPLPLQHVAVLRLRPR	1	8.4	0.90283	-0.50249	0	0	0	0	0	0	0	0	0	0	0	0	0	0	0	0	0	0	0	0	0	7.55198	0	0	0	0	0	0	0	0	0	0	0	0	0	0
A0A0P0W4N5	A0A0P0W4N5_ORYSJ	Os03g0793550 protein	Os03g0793550 OSNPB_030793550	Oryza sativa subsp. japonica (Rice)				KLLLPDTLAKVISLLLK	1	23.3	0.95044	-6.4891	0	0	0	0	0	0	0	0	0	0	0	0	0	0	0	0	0	0	0	0	0	0	0	0	0	0	0	0	0	0	0	0	0	0	0	0
A0A0P0W4U1	A0A0P0W4U1_ORYSJ	Os03g0799050 protein	Os03g0799050 OSNPB_030799050	Oryza sativa subsp. japonica (Rice)				VLARPGPLLQRR	1	7.2	0.93655	-4.3295	0	0	0	0	0	2.33588	0	0	9.18262	0	0	0	0	0	0	0	0	0	0	0	0	0	0	0	0	0	0	0	0	0	0	0	0	0	0	0
A0A0P0W502	A0A0P0W502_ORYSJ	Os03g0805733 protein	Os03g0805733 OSNPB_030805733	Oryza sativa subsp. japonica (Rice)				LARVEVAHR	1	7.1	0.90046	-0.77555	0	0	5.46182	0	0	0	0	0	0	0	0	0	0	0	5.07219	0	0	0	0	0	0	0	0	0	0	0	0	0	0	0	0	0	0	0	0	0
A0A0P0W565	A0A0P0W565_ORYSJ	protein-serine/threonine phosphatase (EC 3.1.3.16)	Os03g0809700 OSNPB_030809700	Oryza sativa subsp. japonica (Rice)			metal ion binding [GO:0046872]; myosin phosphatase activity [GO:0017018]	SVNHPDVGSR	1	4.9	0.95428	-5.2348	0	0	0	0	0	0	0	0	0	0	0	0	0	0	0	0	0	0	0	0	0	0	0	0	0	0	0	0	0	8.2572	0	0	0	0	0	0
A0A0P0W581	A0A0P0W581_ORYSJ	Os03g0833500 protein	Os03g0833500 OSNPB_030833500	Oryza sativa subsp. japonica (Rice)				KNTRPPPPLIRIADQPR	1	7.3	0.9516	-6.4891	0	0	0	0	0	0	0	0	0	0	0	0	0	0	0	0	0	0	0	0	0	0	0	0	0	0	0	0	7.17931	0	0	0	0	0	0	0
A0A0P0W5F7	A0A0P0W5F7_ORYSJ	Os03g0842700 protein	Os03g0842700 OSNPB_030842700	Oryza sativa subsp. japonica (Rice)		membrane [GO:0016020]		QVVTRYTLLSKALR	1	16.3	0.95904	-5.7422	0	0	0	0	0	0	0	0	0	0	0	0	0	0	0	0	6.79546	0	0	0	0	0	0	0	0	0	0	0	0	0	0	0	0	0	0	0
A0A0P0W5H2	A0A0P0W5H2_ORYSJ	Os03g0824800 protein	Os03g0824800 OSNPB_030824800	Oryza sativa subsp. japonica (Rice)				QVRHLR	1	5.5	0.79747	0.016979	0	0	0	0	0	0	0	0	0	0	0	0	0	0	0	0	0	0	0	0	0	0	0	0	0	0	0	0	0	0	0	0	0	0	0	0
A0A0P0W5I4	A0A0P0W5I4_ORYSJ	Os03g0810700 protein	Os03g0810700 OSNPB_030810700	Oryza sativa subsp. japonica (Rice)	mitochondrion organization [GO:0007005]; small GTPase-mediated signal transduction [GO:0007264]	mitochondrial outer membrane [GO:0005741]	calcium ion binding [GO:0005509]; GTP binding [GO:0005525]; GTPase activity [GO:0003924]	ATRSIKPR	1	4	0.92432	-4.0525	0	0	0	0	0	0	0	0	0	0	0	0	0	0	0	0	0	3.1719	0	0	0	0	0	0	0	0	0	0	0	0	0	0	0	0	0	0
A0A0P0W5K3	A0A0P0W5K3_ORYSJ	Os03g0825600 protein	Os03g0825600 OSNPB_030825600	Oryza sativa subsp. japonica (Rice)				DPGVRGAPPPADAR	1	11.9	0.8676	-0.041866	0	0	0	0	0	0	0	0	0	0	0	0	0	0	0	0	0	0	0	0	9.65353	0	0	0	0	0	0	0	0	0	0	0	0	0	0	0
A0A0P0W5R1	A0A0P0W5R1_ORYSJ	Os03g0853350 protein	Os03g0853350 OSNPB_030853350	Oryza sativa subsp. japonica (Rice)				GALASALRLLLLLPGPLRR;VHGVRR	2	21.4	0.95824	-8.1962	0	0	0	0	0	11.7944	0	0	0	0	0	0	0	0	0	0	0	0	0	0	0	0	0	0	0	0	0	0	0	0	0	0	0	0	0	0
A0A0P0W5R8	A0A0P0W5R8_ORYSJ	Os03g0834300 protein	Os03g0834300 OSNPB_030834300	Oryza sativa subsp. japonica (Rice)				GVLLLGNAVAVRLVKHLGAK	1	16.5	0.95703	-7.5837	0	0	0	0	0	0	0	0	0	0	0	0	0	0	0	0	0	0	0	0	0	0	0	0	0	0	0	0	4.72197	0	0	6.32611	0	0	0	0
A0A0P0W5T6	A0A0P0W5T6_ORYSJ	Os03g0860700 protein	Os03g0860700 OSNPB_030860700	Oryza sativa subsp. japonica (Rice)	actin filament organization [GO:0007015]; vesicle transport along actin filament [GO:0030050]	actin cytoskeleton [GO:0015629]; cytoplasm [GO:0005737]; membrane [GO:0016020]; myosin complex [GO:0016459]; vesicle [GO:0031982]	actin filament binding [GO:0051015]; ATP binding [GO:0005524]; calmodulin binding [GO:0005516]; microfilament motor activity [GO:0000146]	CYLVLSNYKRMMK;ISGAAIRTYLLERSR;NSTHETFAEK	3	4.3	0.96382	-11.574	0	0	0	0	0	0	0	0	0	0	0	0	0	0	0	0	0	0	0	0	0	0	0	0	0	0	0	0	0	0	0	0	0	0	0	0
A0A0P0W5Z6	A0A0P0W5Z6_ORYSJ	Os04g0109900 protein	Os04g0109900 OSNPB_040109900	Oryza sativa subsp. japonica (Rice)	protein glycosylation [GO:0006486]	Golgi apparatus [GO:0005794]; membrane [GO:0016020]	glycosyltransferase activity [GO:0016757]	IPAAEVERLRR	1	2.7	0.89658	-0.29652	0	0	0	0	0	0	0	0	0	0	0	8.54778	0	0	0	0	0	0	0	0	0	0	0	0	0	0	0	0	0	0	0	0	0	0	0	0
A0A0P0W613	A0A0P0W613_ORYSJ	Os04g0111100 protein	Os04g0111100 OSNPB_040111100	Oryza sativa subsp. japonica (Rice)	defense response to other organism [GO:0098542]		ADP binding [GO:0043531]	LVVFPKLK	1	0.7	0.96178	-9.0935	0	0	0	0	0	0	0	0	10.559	0	0	0	0	0	0	0	0	0	0	0	0	0	0	0	0	0	0	0	0	9.82629	0	0	0	0	0	0
A0A0P0W618	A0A0P0W618_ORYSJ	Os04g0107650 protein	Os04g0107650 OSNPB_040107650	Oryza sativa subsp. japonica (Rice)				VLLEPVRHR	1	1.3	0.94799	-4.845	0	0	0	0	0	0	0	0	0	0	0	0	0	0	0	0	0	0	0	0	0	0	0	0	0	0	0	0	0	0	0	0	0	0	0	0
A0A0P0W641	A0A0P0W641_ORYSJ	Os03g0854300 protein	Os03g0854300 OSNPB_030854300	Oryza sativa subsp. japonica (Rice)				GGSKHK	1	5	0.15217	0.016979	17.1593	0	0	0	0	0	0	0	0	0	0	0	0	0	0	0	0	0	0	0	0	0	0	0	0	0	0	0	0	0	0	0	0	0	0	0
A0A0P0W674	A0A0P0W674_ORYSJ	Os04g0122300 protein	Os04g0122300 OSNPB_040122300	Oryza sativa subsp. japonica (Rice)				KIVLVLLFLLRMSER	1	9	0.95643	-5.7541	0	0	0	0	0	0	0	0	0	0	0	0	0	4.54114	0	0	0	0	0	0	5.00446	0	0	0	0	0	0	0	0	0	0	0	0	0	0	0
A0A0P0W6A5	A0A0P0W6A5_ORYSJ	Os04g0112766 protein	Os04g0112766 OSNPB_040112766	Oryza sativa subsp. japonica (Rice)				TSRKLYLFFPK	1	11.7	0.94251	-4.5021	0	0	0	0	0	0	0	0	3.10157	0	0	0	0	0	0	0	0	0	0	0	0	0	0	0	0	0	0	0	0	0	0	0	0	0	0	0
A0A0P0W6H0	A0A0P0W6H0_ORYSJ	Os04g0133425 protein	Os04g0133425 OSNPB_040133425	Oryza sativa subsp. japonica (Rice)				GDLYQK;GQTPNFDVFLK	2	11.7	0.95204	-5.0595	9.72458	0	11.9825	0	0	0	0	0	0	0	0	0	9.26144	9.26868	0	0	0	11.0449	0	0	0	0	0	0	0	0	0	0	10.629	0	0	10.0767	10.1765	0	12.1931	0
A0A0P0W6L4	A0A0P0W6L4_ORYSJ	Os04g0105900 protein	Os04g0105900 OSNPB_040105900	Oryza sativa subsp. japonica (Rice)				VPKNSFR	1	2.2	0.91618	-2.092	7.69356	0	0	0	0	0	0	0	0	5.93147	0	0	0	0	0	0	0	0	0	0	0	0	0	0	0	0	0	0	0	0	0	0	0	0	0	0
A0A0P0W6U0	A0A0P0W6U0_ORYSJ	Os04g0151800 protein	Os04g0151800 OSNPB_040151800	Oryza sativa subsp. japonica (Rice)			nucleic acid binding [GO:0003676]	QKPQER	1	1.2	0.81304	0.016979	0	0	0	0	0	0	0	0	6.574	0	0	0	0	0	0	0	0	0	0	0	0	0	0	0	0	0	0	0	0	0	0	0	0	0	0	0
A0A0P0W6U2	A0A0P0W6U2_ORYSJ	Os04g0176300 protein	Os04g0176300 OSNPB_040176300	Oryza sativa subsp. japonica (Rice)				LDEVVEESR	1	8.7	0.96138	-10.733	0	0	0	0	0	0	0	0	0	0	0	0	0	0	0	0	0	0	0	0	0	0	0	0	0	0	0	0	8.86003	0	0	0	0	0	0	0
A0A0P0W6U8	A0A0P0W6U8_ORYSJ	Os04g0129475 protein	Os04g0129475 OSNPB_040129475	Oryza sativa subsp. japonica (Rice)				SLPTLPPTQRR	1	6.8	0.93295	-4.2103	0	0	0	0	0	0	0	0	0	0	0	0	0	0	0	0	0	0	0	0	12.3391	0	0	0	0	0	0	0	0	0	0	0	0	0	0	0
A0A0P0W6X5	A0A0P0W6X5_ORYSJ	Os04g0175450 protein	Os04g0175450 OSNPB_040175450	Oryza sativa subsp. japonica (Rice)				RPPAAEVRR	1	2.3	0.94406	-4.845	0	0	0	0	0	0	2.57546	0	0	0	0	0	3.63273	0	0	0	0	0	0	0	0	0	0	0	0	0	0	0	0	0	0	0	0	0	0	0
A0A0P0W6Y5	A0A0P0W6Y5_ORYSJ	Os04g0160600 protein	Os04g0160600 OSNPB_040160600	Oryza sativa subsp. japonica (Rice)				AMVEDLK	1	1.8	0.95899	-5.4012	0	0	0	0	0	0	0	0	0	0	0	0	0	0	0	0	0	0	0	0	0	0	0	0	0	0	0	0	0	0	0	0	0	0	0	0
A0A0P0W758	A0A0P0W758_ORYSJ	Os04g0184450 protein	Os04g0184450 OSNPB_040184450	Oryza sativa subsp. japonica (Rice)				LSTRSPLR	1	2.8	0.93278	-4.0525	0	5.97435	0	0	0	0	0	0	0	0	0	0	0	0	0	0	0	0	0	0	0	0	0	0	0	0	0	0	0	0	0	0	0	0	0	0
A0A0P0W764	A0A0P0W764_ORYSJ	Os04g0155550 protein	Os04g0155550 OSNPB_040155550	Oryza sativa subsp. japonica (Rice)				LDCPSR;RHVWAQRLR;VVVLTSPR	3	7	0.94521	-4.5878	12.9159	12.994	12.7335	15.1446	15.3829	15.4673	13.1597	13.0446	13.0364	14.2573	0	14.121	13.7014	13.7374	13.7652	14.637	0	0	14.0857	0	0	13.3102	13.2877	13.2637	14.7064	15.1046	15.2525	15.1585	14.4621	14.4782	4.94739	14.4051	14.5098	14.9684	14.8551	15.2226
A0A0P0W767	A0A0P0W767_ORYSJ	Os04g0193950 protein	Os04g0193950 OSNPB_040193950	Oryza sativa subsp. japonica (Rice)	defense response [GO:0006952]		ADP binding [GO:0043531]	KQVIEVSER	1	4	0.95903	-9.884	0	0	0	0	0	0	0	0	0	0	0	0	0	0	0	0	0	0	0	0	0	0	0	0	0	0	0	0	0	0	0	0	0	0	0	0
A0A0P0W780	A0A0P0W780_ORYSJ	Os04g0205200 protein	Os04g0205200 OSNPB_040205200	Oryza sativa subsp. japonica (Rice)	defense response [GO:0006952]			NLRNLRK	1	1.2	0.91764	-2.092	0	0	0	0	0	0	0	0	0	0	0	0	0	0	0	0	0	0	4.47696	0	0	4.77421	0	0	0	0	0	0	0	0	0	0	0	0	0	0
A0A0P0W7K1	A0A0P0W7K1_ORYSJ	Glycerol-3-phosphate dehydrogenase (EC 1.1.5.3)	Os04g0225001 OSNPB_040225001	Oryza sativa subsp. japonica (Rice)	glycerol-3-phosphate metabolic process [GO:0006072]	glycerol-3-phosphate dehydrogenase (FAD) complex [GO:0009331]	glycerol-3-phosphate dehydrogenase (quinone) activity [GO:0004368]	VGLVER	1	4.5	0.89837	-0.26785	0	0	0	0	0	0	0	15.815	0	0	0	0	0	0	0	0	0	0	0	0	0	0	0	0	0	0	0	0	0	8.86254	0	0	0	0	0	0
A0A0P0W7N3	A0A0P0W7N3_ORYSJ	Os04g0231332 protein	Os04g0231332 OSNPB_040231332	Oryza sativa subsp. japonica (Rice)				SVIPHLGPVGQR	1	4.1	0.90058	-0.84129	0	0	7.70736	0	0	8.10098	0	0	0	0	6.85649	0	0	0	0	0	0	0	0	7.6886	0	8.3407	8.16063	8.27034	0	6.34049	0	0	0	0	0	0	0	0	0	0
A0A0P0W7Q9	A0A0P0W7Q9_ORYSJ	Os04g0243800 protein	Os04g0243800 OSNPB_040243800	Oryza sativa subsp. japonica (Rice)				LLAAVRVAACWQGVALGLTR	1	15.9	0.95625	-7.5837	0	0	0	0	0	0	0	0	0	0	0	0	0	0	0	0	0	0	0	0	7.46964	0	0	0	0	0	0	0	0	0	0	0	0	0	0	0
A0A0P0W7V2	A0A0P0W7V2_ORYSJ	Os04g0206350 protein	Os04g0206350 OSNPB_040206350	Oryza sativa subsp. japonica (Rice)				GHCRPPRAWLRR	1	7.8	0.87241	-0.054228	0	0	0	0	0	0	0	0	0	0	0	0	0	0	0	0	0	0	0	0	0	0	0	0	0	0	0	0	0	0	0	0	0	0	0	0
A0A0P0W7W1	A0A0P0W7W1_ORYSJ	non-specific serine/threonine protein kinase (EC 2.7.11.1)	Os04g0226340 OSNPB_040226340	Oryza sativa subsp. japonica (Rice)		membrane [GO:0016020]		VSYVDILKATNWFSPVNK	1	7.7	0.89511	-0.28136	0	0	0	0	0	0	0	0	0	0	0	0	0	0	10.8256	0	0	0	0	0	0	0	0	0	0	0	0	0	0	0	0	0	0	0	0	0
A0A0P0W7X7	A0A0P0W7X7_ORYSJ	Os04g0267950 protein	Os04g0267950 OSNPB_040267950	Oryza sativa subsp. japonica (Rice)		chloroplast thylakoid membrane [GO:0009535]		RRPHRRPRPR	1	9.5	0.84245	-0.022708	0	0	0	0	0	0	8.92558	0	0	0	0	0	0	0	0	0	0	0	0	0	0	0	0	0	0	0	0	0	0	0	0	0	0	0	0	0
A0A0P0W7Y0	A0A0P0W7Y0_ORYSJ	Os04g0223600 protein	Os04g0223600 OSNPB_040223600	Oryza sativa subsp. japonica (Rice)				IFFLVVILSRCYR	1	15.7	0.90139	-1.3005	0	0	0	0	0	0	0	0	0	0	0	0	0	0	0	0	0	0	3.92875	0	0	0	0	0	0	0	0	0	0	0	0	0	0	0	0	0
A0A0P0W7Y5	A0A0P0W7Y5_ORYSJ	Os04g0187400 protein	Os04g0187400 OSNPB_040187400	Oryza sativa subsp. japonica (Rice)				TLGSVISSALQGK	1	2.8	0.90142	-1.3005	0	0	2.72716	0	0	0	0	0	0	0	0	0	0	0	0	0	0	0	0	0	0	0	0	0	0	0	0	0	0	0	0	0	0	0	0	0
A0A0P0W809	A0A0P0W809_ORYSJ	Os04g0210250 protein	Os04g0210250 OSNPB_040210250	Oryza sativa subsp. japonica (Rice)				EEQLVLLLLLAK	1	5.7	0.95899	-5.361	0	0	0	0	0	0	0	0	0	0	0	0	0	0	0	0	0	0	0	0	0	0	0	0	0	0	0	0	0	0	0	0	0	0	0	0
A0A0P0W875	A0A0P0W875_ORYSJ	Os04g0270550 protein	Os04g0270550 OSNPB_040270550	Oryza sativa subsp. japonica (Rice)				ELDVRHLRHLVLALR	1	11.8	0.95798	-5.7541	0	0	0	0	0	0	0	0	0	0	0	0	0	3.97398	0	0	0	0	0	0	0	0	0	0	0	0	0	0	0	0	0	0	0	0	0	0
A0A0P0W884	A0A0P0W884_ORYSJ	Os04g0286333 protein	Os04g0286333 OSNPB_040286333	Oryza sativa subsp. japonica (Rice)				VAKIFHR	1	10	0.9475	-4.9855	0	0	0	0	0	0	0	0	0	0	0	0	0	0	0	0	0	0	0	13.8264	0	0	0	0	0	0	0	0	0	0	0	0	0	0	0	0
A0A0P0W886	A0A0P0W886_ORYSJ	Os04g0293400 protein	Os04g0293400 OSNPB_040293400	Oryza sativa subsp. japonica (Rice)				NHGRQR	1	5	0.89156	-1.0117	0	0	0	0	0	0	0	0	0	0	0	0	0	0	0	0	0	0	0	8.34061	8.33869	0	0	0	0	0	0	0	0	0	0	0	0	0	0	0
A0A0P0W888	A0A0P0W888_ORYSJ	Os04g0295901 protein	Os04g0295901 OSNPB_040295901	Oryza sativa subsp. japonica (Rice)				FPSSFPPLVYFPSTVNPISSK	1	19.4	0.95507	-6.0557	0	0	0	0	0	0	0	0	0	0	0	0	0	0	0	0	0	0	0	0	0	0	0	0	0	0	0	0	0	0	0	6.43112	0	0	0	0
A0A0P0W8A5	A0A0P0W8A5_ORYSJ	Os04g0268450 protein	Os04g0268450 OSNPB_040268450	Oryza sativa subsp. japonica (Rice)				RVHNRVAR	1	4.4	0.93231	-4.0525	0	0	0	0	0	0	0	0	0	0	0	0	0	0	0	0	0	0	0	0	0	0	0	0	0	0	0	0	0	0	0	0	0	0	0	0
A0A0P0W8A8	A0A0P0W8A8_ORYSJ	Os04g0225400 protein	Os04g0225400 OSNPB_040225400	Oryza sativa subsp. japonica (Rice)				LSTNTVPWK	1	11.8	0.96077	-10.733	0	0	0	0	0	0	0	0	0	0	0	15.4723	0	0	0	0	0	0	0	0	0	0	0	0	14.3723	0	0	15.4327	0	15.2826	15.294	0	8.54894	0	0	0
A0A0P0W8A9	A0A0P0W8A9_ORYSJ	Os04g0301700 protein	Os04g0301700 OSNPB_040301700	Oryza sativa subsp. japonica (Rice)		membrane [GO:0016020]	glucuronosyltransferase activity [GO:0015020]	VVRLLRAVYHPR	1	3	0.94307	-4.5048	0	0	0	0	0	0	0	4.30086	0	0	0	0	0	0	0	0	0	0	0	0	0	0	0	0	0	0	0	0	0	0	0	0	0	0	0	0
A0A0P0W8B3	A0A0P0W8B3_ORYSJ	Os04g0304250 protein	Os04g0304250 OSNPB_040304250	Oryza sativa subsp. japonica (Rice)				LAAPRAAAVAPR;VGHHERLLQARQR	2	21.2	0.95406	-6.157	0	0	0	10.2762	10.4077	10.4462	10.526	0	0	0	0	0	0	0	9.98028	0	0	0	0	0	0	10.4955	10.4269	0	0	0	0	0	0	9.22282	8.71335	8.61456	0	0	0	0
A0A0P0W8B6	A0A0P0W8B6_ORYSJ	Os04g0279700 protein	Os04g0279700 OSNPB_040279700	Oryza sativa subsp. japonica (Rice)				LHLLNPLTRHR	1	3.6	0.93361	-4.2283	0	0	0	10.1764	0	0	0	0	0	0	0	0	0	0	0	0	0	0	0	0	0	0	0	0	0	0	0	0	0	0	0	0	0	0	0	0
A0A0P0W8G6	A0A0P0W8G6_ORYSJ	Os04g0226633 protein	Os04g0226633 OSNPB_040226633	Oryza sativa subsp. japonica (Rice)				VVGPPPR	1	3.8	0.91506	-2.092	0	0	0	0	0	0	0	0	0	0	0	0	0	6.31317	0	0	0	0	0	0	0	0	0	0	0	0	0	0	0	0	0	0	0	0	0	0
A0A0P0W8H2	A0A0P0W8H2_ORYSJ	Os04g0294100 protein	Os04g0294100 OSNPB_040294100	Oryza sativa subsp. japonica (Rice)				SSPQPPPLPR	1	5.1	0.96151	-10.542	0	0	0	0	0	0	0	0	0	0	0	0	0	0	0	0	0	0	0	0	0	0	0	0	0	0	0	0	0	0	0	0	0	0	7.97413	0
A0A0P0W8Q1	A0A0P0W8Q1_ORYSJ	Os04g0341933 protein	Os04g0341933 OSNPB_040341933	Oryza sativa subsp. japonica (Rice)				DRSDLAS	1	3.8	0.94732	-4.9855	6.97728	7.05723	0	0	0	0	0	0	0	0	0	0	0	0	0	0	0	0	0	0	0	0	0	0	0	0	0	0	0	0	0	0	0	0	0	0
A0A0P0W8S4	A0A0P0W8S4_ORYSJ	non-specific serine/threonine protein kinase (EC 2.7.11.1)	Os04g0304200 OSNPB_040304200	Oryza sativa subsp. japonica (Rice)			ATP binding [GO:0005524]; blue light photoreceptor activity [GO:0009882]; protein kinase activity [GO:0004672]	IEKNFVITDPR;LASGRKSGR	2	2.6	0.94798	-4.9016	0	0	0	0	0	0	0	0	0	0	0	0	0	0	0	0	0	0	0	0	10.2704	0	0	0	0	0	0	0	0	0	0	0	0	0	0	0
A0A0P0W8V5	A0A0P0W8V5_ORYSJ	Glycosyltransferase (EC 2.4.1.-)	Os04g0321100 OSNPB_040321100	Oryza sativa subsp. japonica (Rice)		cytoplasm [GO:0005737]	quercetin 3-O-glucosyltransferase activity [GO:0080043]; quercetin 7-O-glucosyltransferase activity [GO:0080044]	AARHLR;VQPPPPPPRPR	2	3.3	0.95237	-5.0425	0	0	0	0	0	0	0	0	0	0	0	0	0	10.9207	5.01351	0	0	0	0	0	0	0	0	0	8.06733	0	0	8.60729	0	0	0	8.67497	0	0	0	0
A0A0P0W8W1	A0A0P0W8W1_ORYSJ	Acireductone dioxygenase (Acireductone dioxygenase (Fe(2+)-requiring)) (ARD') (Fe-ARD) (EC 1.13.11.54) (Acireductone dioxygenase (Ni(2+)-requiring)) (ARD) (Ni-ARD) (EC 1.13.11.53)	Os04g0345800 OSNPB_040345800	Oryza sativa subsp. japonica (Rice)	L-methionine salvage from methylthioadenosine [GO:0019509]	cytoplasm [GO:0005737]; nucleus [GO:0005634]	acireductone dioxygenase (Ni2+-requiring) activity [GO:0010308]; acireductone dioxygenase [iron(II)-requiring] activity [GO:0010309]; iron ion binding [GO:0005506]; nickel cation binding [GO:0016151]	KPLLLLLLLLVLLVLEPR	1	6.7	0.95407	-6.1038	0	0	0	0	0	0	0	0	0	0	0	0	0	0	0	0	0	0	0	0	0	0	0	0	0	0	0	0	0	0	0	0	0	4.22813	0	0
A0A0P0W8W7	A0A0P0W8W7_ORYSJ	Os04g0358000 protein	Os04g0358000 OSNPB_040358000	Oryza sativa subsp. japonica (Rice)			oxidoreductase activity [GO:0016491]	LSLVILTLGK	1	3.2	0.962	-10.542	0	0	0	0	0	0	0	0	0	0	0	0	0	0	0	0	0	0	0	0	0	0	7.65055	0	0	0	0	0	0	0	0	0	0	0	0	0
A0A0P0W8Z3	A0A0P0W8Z3_ORYSJ	Os04g0319900 protein	Os04g0319900 OSNPB_040319900	Oryza sativa subsp. japonica (Rice)				IQPRIARELQLSLNK	1	4.6	0.95641	-5.7541	0	0	0	0	0	0	0	0	0	0	0	0	0	0	0	0	0	0	0	0	0	0	0	0	0	0	0	0	0	0	0	0	0	0	0	0
A0A0P0W932	A0A0P0W932_ORYSJ	Os04g0360500 protein	Os04g0360500 OSNPB_040360500	Oryza sativa subsp. japonica (Rice)		membrane [GO:0016020]	FAD binding [GO:0071949]; oxidoreductase activity [GO:0016491]	GLLVILLLGFVLHLAGGDR	1	6.2	0.95105	-6.4003	6.3595	0	4.6416	0	0	0	3.37309	0	0	0	0	0	0	0	0	0	0	0	0	0	3.093	0	0	0	0	0	0	0	0	0	0	0	0	0	0	0
A0A0P0W938	A0A0P0W938_ORYSJ	Os04g0330301 protein	Os04g0330301 OSNPB_040330301	Oryza sativa subsp. japonica (Rice)				HFRHRLAPLLTSPPPLLR	1	13.7	0.89365	-0.28538	0	0	0	0	0	0	0	0	0	0	0	0	0	0	0	0	0	0	0	0	0	0	0	0	8.58082	0	0	0	0	0	0	0	0	0	0	0
A0A0P0W9B0	A0A0P0W9B0_ORYSJ	Os04g0372550 protein	Os04g0372550 OSNPB_040372550	Oryza sativa subsp. japonica (Rice)				NPQPNLCGRAR	1	10.9	0.95943	-5.3584	0	0	0	0	0	0	0	0	0	0	0	0	0	0	0	0	0	0	0	0	0	0	0	0	0	0	0	0	0	0	0	0	0	0	0	0
A0A0P0W9D5	A0A0P0W9D5_ORYSJ	Os04g0382300 protein	Os04g0382300 OSNPB_040382300	Oryza sativa subsp. japonica (Rice)				VNEDQPVLK	1	2.6	0.96121	-10.733	0	0	0	0	0	0	0	0	0	0	0	0	0	0	0	0	0	0	0	0	0	0	0	0	0	0	0	0	0	0	0	0	0	0	0	0
A0A0P0W9J4	A0A0P0W9J4_ORYSJ	Os04g0390000 protein	Os04g0390000 OSNPB_040390000	Oryza sativa subsp. japonica (Rice)			oxoglutarate dehydrogenase (succinyl-transferring) activity [GO:0004591]; thiamine pyrophosphate binding [GO:0030976]	DPINSPF	1	1.6	0.95966	-5.4012	0	0	0	0	0	0	0	0	0	0	0	0	0	0	0	0	0	0	0	0	0	0	0	7.56742	0	0	0	0	0	0	0	0	0	0	0	0
A0A0P0W9K0	A0A0P0W9K0_ORYSJ	Os04g0351100 protein	Os04g0351100 OSNPB_040351100	Oryza sativa subsp. japonica (Rice)				AGEDGGETGAWHRCVPER	1	12.5	0.9562	-7.3215	0	0	0	0	0	0	0	0	0	0	0	0	0	0	0	0	0	0	0	0	0	5.24287	0	0	0	0	0	0	0	0	0	0	0	0	0	0
A0A0P0W9M8	A0A0P0W9M8_ORYSJ	Os04g0392850 protein	Os04g0392850 OSNPB_040392850	Oryza sativa subsp. japonica (Rice)				VVAFLQRR	1	1.8	0.93296	-4.0525	0	0	0	0	0	0	0	0	0	0	0	0	0	0	0	0	0	0	0	0	0	0	0	0	0	0	0	0	4.445	0	0	0	0	0	0	0
A0A0P0W9N3	A0A0P0W9N3_ORYSJ	Os04g0360650 protein	Os04g0360650 OSNPB_040360650	Oryza sativa subsp. japonica (Rice)				GVPVLPPVR;VAIGSVSQQR	2	7	0.95999	-10.08	0	0	0	0	0	0	0	0	0	0	0	0	6.82209	6.86394	0	0	0	0	0	0	0	0	0	0	0	0	0	0	0	0	0	0	0	8.54036	0	6.59201
A0A0P0W9R6	A0A0P0W9R6_ORYSJ	Os04g0405100 protein	Os04g0405100 OSNPB_040405100	Oryza sativa subsp. japonica (Rice)	protein insertion into mitochondrial inner membrane [GO:0045039]; protein targeting to chloroplast [GO:0045036]	chloroplast inner membrane [GO:0009706]; TIM22 mitochondrial import inner membrane insertion complex [GO:0042721]	protein transmembrane transporter activity [GO:0008320]	DVKIPPGPRLLILDHIQR	1	6.8	0.95547	-7.3215	0	0	0	0	0	0	0	0	0	0	0	3.52507	0	0	0	0	0	0	0	0	0	0	0	0	0	0	0	0	0	0	0	0	0	0	0	0
A0A0P0W9V1	A0A0P0W9V1_ORYSJ	Os04g0377600 protein	Os04g0377600 OSNPB_040377600	Oryza sativa subsp. japonica (Rice)				VVDLAELRR	1	5.3	0.94441	-4.845	0	0	0	0	0	0	0	0	0	0	2.21391	0	0	0	0	0	0	0	1.28741	0	0	0	0	0	0	0	0	0	0	0	0	0	0	0	0	0
A0A0P0W9X5	A0A0P0W9X5_ORYSJ	Os04g0375600 protein	Os04g0375600 OSNPB_040375600	Oryza sativa subsp. japonica (Rice)	defense response to other organism [GO:0098542]		ADP binding [GO:0043531]	ELKQKLGVCGR;LSYVYLPR	2	3.3	0.96477	-13.384	0	0	0	0	0	0	0	0	0	0	0	0	0	0	0	0	0	0	0	9.05723	0	0	0	0	0	0	0	0	0	0	0	0	0	0	0	0
A0A0P0WA49	A0A0P0WA49_ORYSJ	Os04g0401550 protein	Os04g0401550 OSNPB_040401550	Oryza sativa subsp. japonica (Rice)				SQRRYTR	1	6.3	0.96241	-5.6605	0	0	0	0	0	0	0	0	0	0	0	0	0	0	0	0	0	0	0	0	0	0	0	0	0	0	0	0	0	0	0	0	0	0	0	8.2056
A0A0P0WAB5	A0A0P0WAB5_ORYSJ	Os04g0432500 protein	Os04g0432500 OSNPB_040432500	Oryza sativa subsp. japonica (Rice)		membrane [GO:0016020]		AGRTTK	1	5.1	0.75369	0.016979	0	0	0	0	0	6.93864	0	0	0	0	0	0	0	0	0	0	0	0	0	0	0	0	0	0	0	0	0	0	7.01	0	0	0	0	0	0	0
A0A0P0WAE0	A0A0P0WAE0_ORYSJ	Os04g0432800 protein	Os04g0432800 OSNPB_040432800	Oryza sativa subsp. japonica (Rice)				VGAIQNLLRPFRCLLLR	1	2.9	0.95035	-6.4891	0	0	0	0	0	0	0	0	0	0	0	0	0	0	0	3.55741	0	0	0	0	0	0	0	0	0	0	0	0	0	0	0	0	0	0	0	0
A0A0P0WAE4	A0A0P0WAE4_ORYSJ	Os04g0430950 protein	Os04g0430950 OSNPB_040430950	Oryza sativa subsp. japonica (Rice)		membrane [GO:0016020]		QHALRHQVLRR	1	6	0.9423	-4.5021	0	0	0	0	0	0	0	0	0	0	0	0	0	0	0	0	0	0	0	0	8.63905	0	0	0	0	0	0	0	0	0	0	0	0	0	0	0
A0A0P0WAE5	A0A0P0WAE5_ORYSJ	thioredoxin-dependent peroxiredoxin (EC 1.11.1.24)	Os04g0416400 OSNPB_040416400	Oryza sativa subsp. japonica (Rice)			antioxidant activity [GO:0016209]; oxidoreductase activity [GO:0016491]	LDLDKPRPWR	1	6.7	0.96189	-10.542	0	0	0	0	0	0	3.30835	0	0	0	0	0	0	0	0	0	0	0	0	0	9.42391	0	0	0	0	0	0	0	0	0	0	0	0	0	0	0
A0A0P0WAQ7	A0A0P0WAQ7_ORYSJ	Os04g0434101 protein	Os04g0434101 OSNPB_040434101	Oryza sativa subsp. japonica (Rice)				IASPSQAEEERR	1	12	0.93589	-4.3295	0	0	0	0	0	0	0	0	0	0	0	0	0	6.15872	0	0	0	0	0	0	0	0	8.36811	0	0	0	0	0	0	0	0	0	0	0	0	0
A0A0P0WAQ9	A0A0P0WAQ9_ORYSJ	Os04g0449450 protein	Os04g0449450 OSNPB_040449450	Oryza sativa subsp. japonica (Rice)				EALAGRLEQREVLPLLSPTR	1	16.9	0.95615	-7.5837	0	0	0	0	0	0	0	0	0	0	0	0	0	5.47372	0	0	2.85358	0	0	0	0	0	0	0	0	0	0	0	0	0	0	0	0	0	0	0
A0A0P0WAU4	A0A0P0WAU4_ORYSJ	Potassium channel	Os04g0445000 OSNPB_040445000	Oryza sativa subsp. japonica (Rice)		monoatomic ion channel complex [GO:0034702]	voltage-gated potassium channel activity [GO:0005249]	GYENIVRFLIQR	1	2.6	0.8563	-0.010062	0	0	0	0	0	0	0	0	0	0	0	0	0	0	0	0	0	0	10.2736	0	0	0	0	0	0	0	0	0	0	0	0	0	0	0	0	0
A0A0P0WAU5	A0A0P0WAU5_ORYSJ	Os04g0448550 protein	Os04g0448550 OSNPB_040448550	Oryza sativa subsp. japonica (Rice)				VGVLAR	1	1.4	0.75743	0.016979	0	0	0	0	0	0	0	0	0	0	0	0	0	0	0	0	0	0	0	0	0	0	3.38709	0	0	0	0	0	0	0	0	0	0	0	0	0
A0A0P0WAW9	A0A0P0WAW9_ORYSJ	Os04g0443400 protein	Os04g0443400 OSNPB_040443400	Oryza sativa subsp. japonica (Rice)				AQDVVHLRK;RRLRPVVVAALVR	2	20.2	0.95497	-5.9684	0	0	0	0	0	0	0	0	0	1.71861	0	0	0	0	0	0	0	0	0	0	0	0	0	0	0	0	0	0	0	0	0	0	0	0	0	0
A0A0P0WAX3	A0A0P0WAX3_ORYSJ	Os04g0433100 protein	Os04g0433100 OSNPB_040433100	Oryza sativa subsp. japonica (Rice)				LLQHQGRRLHR	1	6.7	0.93302	-4.2724	0	0	0	0	0	0	0	0	0	0	0	0	0	0	0	0	0	0	0	0	0	0	0	0	0	0	0	0	0	0	0	0	0	0	0	0
A0A0P0WB11	A0A0P0WB11_ORYSJ	Os04g0458000 protein	Os04g0458000 OSNPB_040458000	Oryza sativa subsp. japonica (Rice)				LVPPHAMHR	1	5.6	0.96103	-10.733	0	0	0	0	0	0	0	9.51749	0	0	0	0	0	0	0	0	0	0	0	0	0	0	0	0	0	0	0	0	0	0	0	0	0	0	0	0
A0A0P0WB23	A0A0P0WB23_ORYSJ	Os04g0447166 protein	Os04g0447166 OSNPB_040447166	Oryza sativa subsp. japonica (Rice)				LQLVVRLHGLVARVVGR	1	7.9	0.95141	-6.4891	0	0	0	0	0	0	0	0	0	0	0	0	0	0	0	0	0	0	0	0	0	0	0	0	0	0	0	0	0	0	0	0	0	0	0	0
A0A0P0WB28	A0A0P0WB28_ORYSJ	Os04g0462801 protein	Os04g0462801 OSNPB_040462801	Oryza sativa subsp. japonica (Rice)				GPRLYAAMGEER	1	10.1	0.88821	-0.4251	0	0	0	0	0	0	0	0	0	0	0	0	0	0	0	0	0	0	0	0	0	10.9043	0	0	0	0	0	0	0	8.43675	8.24303	0	0	0	0	0
A0A0P0WB38	A0A0P0WB38_ORYSJ	Os04g0450150 protein	Os04g0450150 OSNPB_040450150	Oryza sativa subsp. japonica (Rice)				LCCAPPR	1	6.8	0.91469	-2.092	0	0	0	0	0	0	0	0	0	0	0	0	0	0	0	0	0	0	0	0	0	0	0	0	0	7.11124	0	0	0	0	0	0	0	0	0	0
A0A0P0WB39	A0A0P0WB39_ORYSJ	Os04g0454250 protein	Os04g0454250 OSNPB_040454250	Oryza sativa subsp. japonica (Rice)				QERPHEGGHDGDPGR	1	4.3	0.94891	-4.5364	0	0	6.05276	0	0	0	0	0	0	0	0	0	0	0	0	0	0	0	0	0	0	0	0	0	0	0	0	0	0	0	0	0	0	0	0	0
A0A0P0WB46	A0A0P0WB46_ORYSJ	Os04g0445350 protein	Os04g0445350 OSNPB_040445350	Oryza sativa subsp. japonica (Rice)				LIPHAYNLLYLDRQILIQR	1	13.4	0.95697	-7.618	0	0	0	0	0	0	0	0	0	0	0	0	0	0	0	0	0	0	0	0	0	0	0	0	0	0	0	0	0	0	0	0	0	0	0	0
A0A0P0WB49	A0A0P0WB49_ORYSJ	Os04g0450500 protein	Os04g0450500	Oryza sativa subsp. japonica (Rice)				RTKEKPDWHLIWLIIIK	1	6.8	0.95152	-6.4891	0	0	0	0	0	0	0	0	0	0	0	0	0	5.71257	0	0	0	0	0	0	0	0	0	0	0	0	0	0	0	0	0	0	0	0	0	0
A0A0P0WBB2	A0A0P0WBB2_ORYSJ	Os04g0465750 protein	Os04g0465750 OSNPB_040465750	Oryza sativa subsp. japonica (Rice)				TVVVHQR	1	4.6	0.91523	-2.092	0	0	0	0	6.64688	0	0	0	0	0	0	0	0	0	0	0	0	0	0	0	0	0	0	0	0	0	0	0	0	0	0	0	0	0	0	0
A0A0P0WBF5	A0A0P0WBF5_ORYSJ	Os04g0463050 protein	Os04g0463050 OSNPB_040463050	Oryza sativa subsp. japonica (Rice)				YEIPARSR	1	6.7	0.92677	-4.0525	0	0	0	0	0	0	0	0	0	0	0	0	0	0	0	0	0	0	0	0	5.47236	0	0	0	0	0	0	0	0	0	0	0	0	0	0	0
A0A0P0WBG7	A0A0P0WBG7_ORYSJ	Os04g0472366 protein	Os04g0472366 OSNPB_040472366	Oryza sativa subsp. japonica (Rice)				WGVLSLFRR	1	8.3	0.95976	-9.884	0	0	0	0	0	0	0	0	0	0	0	0	0	0	0	0	0	0	0	11.9226	0	0	0	0	0	0	0	0	0	0	0	0	0	0	0	0
A0A0P0WBJ0	A0A0P0WBJ0_ORYSJ	Os04g0461050 protein	Os04g0461050 OSNPB_040461050	Oryza sativa subsp. japonica (Rice)				LVVRLHGLHGGARGR	1	10.9	0.94772	-4.5364	0	0	0	0	0	0	0	0	0	0	0	0	0	0	0	0	0	0	0	0	0	0	0	0	0	0	0	0	0	0	0	4.15615	0	0	0	0
A0A0P0WBJ3	A0A0P0WBJ3_ORYSJ	Os04g0474800 protein	Os04g0474800 OSNPB_040474800	Oryza sativa subsp. japonica (Rice)	carbohydrate metabolic process [GO:0005975]		beta-D-fucosidase activity [GO:0033907]; beta-galactosidase activity [GO:0004565]; beta-glucosidase activity [GO:0008422]	GPSIWDTFTHQHPEK	1	5.6	0.94784	-4.5364	0	0	0	0	0	0	0	0	0	0	0	0	0	0	0	0	0	0	0	0	0	0	0	0	0	0	0	0	0	0	0	0	0	0	0	0
A0A0P0WBJ7	A0A0P0WBJ7_ORYSJ	Os04g0481550 protein	Os04g0481550 OSNPB_040481550	Oryza sativa subsp. japonica (Rice)		membrane [GO:0016020]		MKVRHALDRPGR	1	6.8	0.87296	-0.054228	0	0	0	0	0	0	0	0	0	0	0	0	0	0	8.44439	0	0	0	0	0	0	0	0	0	0	0	0	0	0	0	0	0	0	0	0	0
A0A0P0WBL1	A0A0P0WBL1_ORYSJ	Os04g0477200 protein	Os04g0477200 OSNPB_040477200	Oryza sativa subsp. japonica (Rice)			mRNA binding [GO:0003729]	GQVQETDKLFDEAVR;RGVRATVVTYTALIYALSK	2	7.5	0.95041	-6.4561	0	0	0	0	0	0	0	0	0	0	4.32402	0	0	0	0	0	0	0	8.12572	0	0	0	0	0	0	0	0	0	0	0	0	0	0	0	0	0
A0A0P0WBN7	A0A0P0WBN7_ORYSJ	Os04g0486350 protein	Os04g0486350 OSNPB_040486350	Oryza sativa subsp. japonica (Rice)				CLLDLEVLKWESISRR	1	13.4	0.84409	-0.028682	0	0	0	0	0	0	0	0	0	0	0	0	0	0	0	0	0	0	0	0	0	0	0	0	0	0	0	0	0	0	0	0	0	0	0	0
A0A0P0WBS7	A0A0P0WBS7_ORYSJ	Os04g0491200 protein	Os04g0491200 OSNPB_040491200	Oryza sativa subsp. japonica (Rice)	transmembrane transport [GO:0055085]	membrane [GO:0016020]	transmembrane transporter activity [GO:0022857]	RDPGVGHR	1	1.2	0.9606	-8.66	0	0	0	0	0	0	0	0	0	0	0	0	0	0	0	0	0	0	0	0	0	0	0	0	0	0	0	0	0	0	0	0	0	0	0	0
A0A0P0WC00	A0A0P0WC00_ORYSJ	Os04g0495800 protein	Os04g0495800 OSNPB_040495800	Oryza sativa subsp. japonica (Rice)		nucleus [GO:0005634]	DNA-binding transcription factor activity [GO:0003700]	INKVNRSLK;KFSLHAAVAIRLR	2	2.5	0.96329	-9.3587	0	0	0	0	0	0	0	0	0	3.02919	0	0	0	0	0	0	0	0	0	0	0	0	0	0	0	0	0	0	0	0	0	0	0	0	0	0
A0A0P0WC49	A0A0P0WC49_ORYSJ	Os04g0503550 protein	Os04g0503550 OSNPB_040503550	Oryza sativa subsp. japonica (Rice)				ISRQQREIR	1	8.4	0.96223	-10.992	0	0	0	0	0	0	8.27603	7.981	0	0	0	0	8.24246	0	0	0	0	0	0	0	0	0	0	0	0	0	0	0	0	0	0	0	0	0	0	0
A0A0P0WC64	A0A0P0WC64_ORYSJ	Dol-P-Glc:Glc(2)Man(9)GlcNAc(2)-PP-Dol alpha-1,2-glucosyltransferase (EC 2.4.1.256)	Os04g0503700 OSNPB_040503700	Oryza sativa subsp. japonica (Rice)	dolichol-linked oligosaccharide biosynthetic process [GO:0006488]	endoplasmic reticulum membrane [GO:0005789]	dolichyl pyrophosphate Glc2Man9GlcNAc2 alpha-1,2-glucosyltransferase activity [GO:0106073]	SNKEASHMDNK	1	2.8	0.94464	-4.6438	0	0	0	0	0	7.8573	0	0	0	0	0	0	0	0	0	0	0	0	0	0	0	0	0	0	0	0	0	0	0	0	0	0	0	0	0	0
A0A0P0WC67	A0A0P0WC67_ORYSJ	Os04g0498650 protein	Os04g0498650 OSNPB_040498650	Oryza sativa subsp. japonica (Rice)				SPILLIKHSIILLQR;SPILLIKHSIILLQRILSPGEK	2	13.6	0.96393	-11.573	0	5.1994	4.19763	0	0	0	0	0	0	0	0	0	0	0	0	0	0	0	0	0	0	0	0	0	0	0	0	0	0	0	0	0	0	0	0	0
A0A0P0WC73	A0A0P0WC73_ORYSJ	Os04g0493000 protein	Os04g0493000 OSNPB_040493000	Oryza sativa subsp. japonica (Rice)				QSKKPR	1	3.3	0.75253	0.016979	0	0	0	0	0	0	0	0	0	0	0	0	0	0	0	0	0	5.03347	0	0	0	0	0	0	8.4801	0	0	0	0	0	0	0	0	0	0	0
A0A0P0WCU3	A0A0P0WCU3_ORYSJ	Os04g0533200 protein	Os04g0533200 OSNPB_040533200	Oryza sativa subsp. japonica (Rice)				DQELLEHQR	1	3	0.9443	-4.845	0	0	0	0	0	0	0	0	0	0	0	0	0	0	0	0	0	0	0	0	0	0	0	0	0	0	0	0	0	0	0	0	0	0	0	5.78532
A0A0P0WCY7	A0A0P0WCY7_ORYSJ	Os04g0528651 protein	Os04g0528651 OSNPB_040528651	Oryza sativa subsp. japonica (Rice)				ALVVGRPVQLEALVLRRR	1	7.3	0.95475	-6.1038	0	0	0	0	0	0	0	0	0	0	0	0	0	0	3.07336	0	0	0	0	0	0	0	4.04981	5.49608	0	0	0	0	0	0	0	0	0	0	4.77984	0
A0A0P0WCZ2	A0A0P0WCZ2_ORYSJ	Os04g0539601 protein	Os04g0539601 OSNPB_040539601	Oryza sativa subsp. japonica (Rice)				RQPSRKPQPFR	1	6.1	0.94118	-4.5021	0	0	0	8.36335	0	0	0	0	0	0	0	0	0	0	0	0	0	0	0	0	0	0	0	0	0	0	0	0	0	0	0	0	0	0	0	0
A0A0P0WCZ9	A0A0P0WCZ9_ORYSJ	Os04g0523974 protein	Os04g0523974 OSNPB_040523974	Oryza sativa subsp. japonica (Rice)		membrane [GO:0016020]		VIPIRYR	1	5.1	0.94716	-4.9855	0	0	0	0	0	0	0	0	0	0	0	0	0	0	0	0	0	0	0	0	0	0	0	0	0	0	0	0	0	0	0	0	0	0	0	0
A0A0P0WD30	A0A0P0WD30_ORYSJ	ubiquitinyl hydrolase 1 (EC 3.4.19.12)	Os04g0546400 OSNPB_040546400	Oryza sativa subsp. japonica (Rice)	ubiquitin-dependent protein catabolic process [GO:0006511]		cysteine-type deubiquitinase activity [GO:0004843]	LILLLFLLAIQRPR;RLILLLFLLAIQRPR	2	13.3	0.96162	-8.8857	0	0	0	0	0	0	0	0	0	0	0	0	0	0	0	0	0	3.98185	0	0	0	0	0	0	0	0	0	0	0	0	0	0	0	0	0	0
A0A0P0WD37	A0A0P0WD37_ORYSJ	Os04g0550866 protein	Os04g0550866 OSNPB_040550866	Oryza sativa subsp. japonica (Rice)				GWRTAEQTRDGR	1	8.3	0.96256	-5.7224	0	0	0	0	0	0	0	0	0	0	0	0	0	0	0	0	0	0	0	8.25427	0	0	0	0	0	0	0	0	0	0	0	0	0	0	0	0
A0A0P0WD92	A0A0P0WD92_ORYSJ	Os04g0539300 protein	Os04g0539300 OSNPB_040539300	Oryza sativa subsp. japonica (Rice)			heme binding [GO:0020037]; iron ion binding [GO:0005506]; monooxygenase activity [GO:0004497]; oxidoreductase activity, acting on paired donors, with incorporation or reduction of molecular oxygen [GO:0016705]	AVRLSAVPVPR	1	4.2	0.94566	-4.6438	0	0	0	0	0	0	0	0	9.1404	0	0	0	0	0	0	0	0	0	0	0	0	0	0	0	0	0	0	0	0	0	0	0	0	0	0	0
A0A0P0WDA3	A0A0P0WDA3_ORYSJ	Os04g0545250 protein	Os04g0545250 OSNPB_040545250	Oryza sativa subsp. japonica (Rice)				GPTDHGR	1	2.3	0.9603	-5.4012	0	0	0	0	0	0	0	0	0	0	0	0	0	0	0	0	0	0	0	0	0	0	0	0	0	0	0	0	0	0	0	0	0	0	0	0
A0A0P0WDB5	A0A0P0WDB5_ORYSJ	Os04g0547800 protein	Os04g0547800 OSNPB_040547800	Oryza sativa subsp. japonica (Rice)				LARWFL	1	1.9	0.80556	0.016979	0	0	0	0	0	0	0	0	0	0	0	0	0	0	0	0	0	0	0	0	0	0	0	0	0	0	5.44334	0	0	0	0	0	0	0	0	0
A0A0P0WDF3	A0A0P0WDF3_ORYSJ	Os04g0563451 protein	Os04g0563451 OSNPB_040563451	Oryza sativa subsp. japonica (Rice)			nucleic acid binding [GO:0003676]; zinc ion binding [GO:0008270]	KVPAAAPAAPLR	1	7.4	0.96067	-5.361	0	0	0	0	0	0	0	0	0	0	0	0	0	0	0	0	0	0	0	0	0	0	0	0	0	0	0	0	0	0	0	0	0	0	0	0
A0A0P0WDL8	A0A0P0WDL8_ORYSJ	Os04g0567350 protein	Os04g0567350 OSNPB_040567350	Oryza sativa subsp. japonica (Rice)				RPPLVLRPRRLLLSR	1	5.3	0.94801	-4.5364	0	0	4.19669	0	0	0	0	0	0	0	0	0	0	0	0	0	0	0	0	0	0	0	0	5.37473	0	0	5.21661	0	0	0	0	0	0	0	0	0
A0A0P0WDP9	A0A0P0WDP9_ORYSJ	O-fucosyltransferase family protein	Os04g0563000 OSNPB_040563000	Oryza sativa subsp. japonica (Rice)	fucose metabolic process [GO:0006004]		transferase activity [GO:0016740]	NGKTPYPYK;VLPALLKKHVVQLTK;VVRRPNPPFLLNKPSELR	3	7.6	0.96443	-22.175	0	0	0	0	0	0	0	0	0	0	0	0	9.9134	0	0	0	0	0	0	0	0	0	0	0	0	0	0	0	0	0	0	0	0	0	0	7.48848
A0A0P0WDS5	A0A0P0WDS5_ORYSJ	Os04g0576400 protein	Os04g0576400 OSNPB_040576400	Oryza sativa subsp. japonica (Rice)				DDPAPI	1	5.5	0.89522	-0.26785	0	0	0	0	0	0	5.49978	4.77273	6.7862	0	0	0	0	8.43271	0	0	0	0	0	0	0	0	0	0	13.7768	0	0	0	0	0	0	0	0	0	0	0
A0A0P0WDY2	A0A0P0WDY2_ORYSJ	Os04g0583700 protein	Os04g0583700 OSNPB_040583700	Oryza sativa subsp. japonica (Rice)			metal ion binding [GO:0046872]	QINSCAISPR;VYDNYK	2	1.5	0.92173	-1.8725	0	0	0	0	0	0	0	0	0	0	0	0	0	0	0	0	0	0	0	10.3217	0	0	0	0	0	0	0	0	0	0	0	0	0	0	0	0
A0A0P0WE57	A0A0P0WE57_ORYSJ	Os04g0592550 protein	Os04g0592550 OSNPB_040592550	Oryza sativa subsp. japonica (Rice)				LRLQHKLVVAVR	1	5.8	0.94371	-4.5048	0	0	0	0	0	0	0	0	0	0	0	0	0	0	0	0	0	0	0	0	0	0	0	0	0	0	0	0	0	0	0	0	0	0	0	0
A0A0P0WE76	A0A0P0WE76_ORYSJ	Os04g0595450 protein	Os04g0595450 OSNPB_040595450	Oryza sativa subsp. japonica (Rice)				KFRILLNQF	1	17.6	0.91945	-3.9887	0	0	0	0	0	0	0	0	0	0	0	0	0	0	0	0	0	0	0	0	3.73042	0	0	0	0	0	0	0	0	0	0	0	0	0	0	0
A0A0P0WE97	A0A0P0WE97_ORYSJ	Os04g0590650 protein	Os04g0590650 OSNPB_040590650	Oryza sativa subsp. japonica (Rice)				ARGVRGITLGLPLLLR	1	9.5	0.95295	-6.2369	0	0	0	0	0	0	0	0	0	0	0	0	0	0	0	0	0	0	4.42848	0	0	0	0	0	0	0	0	0	0	0	0	0	0	0	0	0
A0A0P0WE98	A0A0P0WE98_ORYSJ	Os04g0599650 protein	Os04g0599650 OSNPB_040599650	Oryza sativa subsp. japonica (Rice)			ATP binding [GO:0005524]; helicase activity [GO:0004386]; hydrolase activity [GO:0016787]	DLHSNR;KCIMNLLIHLPR;MTHSQVGR	3	1	0.96022	-10.065	0	0	0	0	0	0	0	0	0	0	0	0	0	0	0	0	0	0	0	0	0	0	0	0	0	0	0	0	0	0	0	0	0	0	0	0
A0A0P0WEB4	A0A0P0WEB4_ORYSJ	Os04g0590100 protein	Os04g0590100 OSNPB_040590100	Oryza sativa subsp. japonica (Rice)			metal ion binding [GO:0046872]	EIIVEEKVEVKK;SSQVFR	2	8.2	0.95493	-5.9321	0	0	0	0	0	0	0	0	0	0	0	0	7.91666	0	0	4.5915	0	0	0	0	0	0	0	0	0	0	0	10.9889	0	0	0	0	0	0	0	0
A0A0P0WED5	A0A0P0WED5_ORYSJ	Os04g0586400 protein	Os04g0586400 OSNPB_040586400	Oryza sativa subsp. japonica (Rice)				SLLLATPR	1	9.6	0.96311	-9.5092	0	0	0	0	0	0	0	0	0	0	0	14.1181	0	0	0	0	0	0	0	0	0	0	0	0	0	0	0	0	0	0	0	0	0	0	0	0
A0A0P0WEH6	A0A0P0WEH6_ORYSJ	Os04g0607150 protein	Os04g0607150 OSNPB_040607150	Oryza sativa subsp. japonica (Rice)				LFEVEREAKLK	1	3	0.94259	-4.5021	0	0	7.07927	0	0	0	0	0	0	0	0	0	0	0	0	0	0	0	0	0	0	0	0	0	0	0	0	0	0	0	0	0	0	0	0	0
A0A0P0WEH8	A0A0P0WEH8_ORYSJ	Os04g0590283 protein	Os04g0590283 OSNPB_040590283	Oryza sativa subsp. japonica (Rice)				YVQILLFLPLPR	1	11.1	0.84006	-0.0059867	0	0	0	0	0	0	0	0	0	8.18125	0	0	0	0	0	0	0	0	0	0	0	0	0	0	0	0	0	0	0	0	0	0	0	0	0	0
A0A0P0WEL2	A0A0P0WEL2_ORYSJ	Os04g0597866 protein	Os04g0597866 OSNPB_040597866	Oryza sativa subsp. japonica (Rice)				ILLRHRLNR	1	4.9	0.91995	-3.9887	0	0	0	0	0	0	0	0	0	0	0	0	0	0	0	0	0	0	0	0	0	1.02857	0	0	0	0	0	0	0	0	0	0	0	0	0	0
A0A0P0WEL6	A0A0P0WEL6_ORYSJ	Os04g0611600 protein	Os04g0611600 OSNPB_040611600	Oryza sativa subsp. japonica (Rice)		membrane [GO:0016020]		AVPSSRIPTDFR	1	7.5	0.89821	-1.2916	0	0	0	0	0	0	0	0	6.63574	0	0	0	0	0	0	0	0	0	0	0	0	0	0	0	0	0	0	0	0	0	0	0	0	0	0	0
A0A0P0WEM6	A0A0P0WEM6_ORYSJ	Os04g0609900 protein	Os04g0609900 OSNPB_040609900	Oryza sativa subsp. japonica (Rice)				DVMWHIIK	1	0.8	0.90373	-0.61604	4.79686	11.3888	11.0595	0	10.8455	10.8347	10.5517	10.106	10.1033	10.0251	10.2	10.0757	10.2367	10.1195	0	9.07518	0	0	10.7445	11.0071	0	11.1227	10.8098	11.0356	9.19938	9.16116	9.32912	10.7194	11.0866	11.0036	0	10.3485	0	8.99647	9.06655	9.12032
A0A0P0WEN5	A0A0P0WEN5_ORYSJ	Os04g0605000 protein	Os04g0605000 OSNPB_040605000	Oryza sativa subsp. japonica (Rice)				RSGTTRR	1	8	0.96194	-5.6605	0	0	0	0	0	0	0	0	0	0	0	0	0	0	0	0	0	0	0	0	0	0	0	0	0	0	0	0	0	0	0	0	0	0	0	0
A0A0P0WER6	A0A0P0WER6_ORYSJ	Os04g0615800 protein	Os04g0615800 OSNPB_040615800	Oryza sativa subsp. japonica (Rice)			nucleic acid binding [GO:0003676]	HHTRLFPK	1	1.5	0.93275	-4.0525	0	0	0	0	0	0	0	0	0	0	0	0	0	0	0	0	0	0	0	6.44429	0	0	0	0	5.46545	0	0	0	0	0	0	0	0	0	0	0
A0A0P0WES9	A0A0P0WES9_ORYSJ	Os04g0618900 protein	Os04g0618900 OSNPB_040618900	Oryza sativa subsp. japonica (Rice)				LASAHLPLVAAAPLVDALR	1	11	0.95158	-6.4003	0	0	0	0	0	0	0	0	0	0	0	0	0	0	0	0	0	0	0	0	0	0	0	0	0	0	0	0	0	5.77502	0	0	0	0	0	0
A0A0P0WEU3	A0A0P0WEU3_ORYSJ	Os04g0614200 protein	Os04g0614200 OSNPB_040614200	Oryza sativa subsp. japonica (Rice)				HRRLLSFLWLHSFK	1	8.6	0.95217	-4.5245	0	0	0	0	0	0	0	0	0	0	0	0	0	0	0	0	0	0	0	0	0	0	0	0	0	0	0	0	0	0	0	0	0	0	0	0
A0A0P0WEZ0	A0A0P0WEZ0_ORYSJ	Os04g0609525 protein	Os04g0609525 OSNPB_040609525	Oryza sativa subsp. japonica (Rice)				LQLRAPGPRR	1	4	0.83994	-0.002914	10.6653	0	10.3301	0	0	0	0	0	0	0	9.00228	0	0	10.0175	0	8.79325	8.80126	0	0	9.9633	10.1218	0	0	0	0	0	0	0	0	0	0	0	0	0	0	8.25927
A0A0P0WF10	A0A0P0WF10_ORYSJ	Os04g0626300 protein	Os04g0626300 OSNPB_040626300	Oryza sativa subsp. japonica (Rice)				LAAVVATLEK	1	4.6	0.96024	-10.542	0	0	0	0	0	0	0	0	0	0	0	0	7.55113	0	0	0	0	0	0	0	0	0	0	0	0	0	0	0	0	0	0	0	0	0	0	0
A0A0P0WF35	A0A0P0WF35_ORYSJ	Os04g0627000 protein	Os04g0627000 OSNPB_040627000	Oryza sativa subsp. japonica (Rice)				ELLREILQAERR	1	8.6	0.94392	-4.5048	0	0	0	0	0	0	0	0	0	0	0	0	0	4.31375	0	0	0	0	0	0	0	0	0	0	0	0	0	0	0	0	0	0	0	0	0	0
A0A0P0WFB2	A0A0P0WFB2_ORYSJ	Os04g0636550 protein	Os04g0636550 OSNPB_040636550	Oryza sativa subsp. japonica (Rice)				CTQSTS;RRRPHVVPGLVVVVVAILLLR	2	10.8	0.95436	-7.2564	0	0	0	0	0	0	0	0	5.47875	0	0	0	0	0	0	0	0	0	0	6.19552	0	0	0	5.61839	0	0	0	5.20961	0	0	0	0	0	0	0	0
A0A0P0WFB4	A0A0P0WFB4_ORYSJ	Os04g0620950 protein	Os04g0620950 OSNPB_040620950	Oryza sativa subsp. japonica (Rice)	defense response to other organism [GO:0098542]		ADP binding [GO:0043531]	CIGTYGI	1	1.4	0.96017	-5.4012	0	0	0	0	0	0	0	0	0	0	0	0	0	0	0	7.97854	0	0	0	0	0	0	0	0	0	0	0	0	0	0	0	0	0	0	0	0
A0A0P0WFC6	A0A0P0WFC6_ORYSJ	Os04g0627132 protein	Os04g0627132 OSNPB_040627132	Oryza sativa subsp. japonica (Rice)				TSLLLRFDGR	1	8.4	0.96057	-10.126	0	0	0	0	0	0	0	0	0	0	0	0	0	0	0	0	0	0	10.729	0	0	0	0	0	0	0	0	0	0	0	0	8.25304	0	0	0	0
A0A0P0WFD5	A0A0P0WFD5_ORYSJ	Protein FAR1-RELATED SEQUENCE	Os04g0641550 OSNPB_040641550	Oryza sativa subsp. japonica (Rice)	regulation of DNA-templated transcription [GO:0006355]	nucleus [GO:0005634]	zinc ion binding [GO:0008270]	EYQVLVQYGLSRIPERYILK	1	4.5	0.9571	-7.5837	0	0	0	0	0	0	0	0	0	0	0	0	0	0	0	0	0	3.89103	0	0	0	0	0	0	0	0	0	0	0	0	0	0	0	0	0	0
A0A0P0WFD6	A0A0P0WFD6_ORYSJ	Os04g0632400 protein	Os04g0632400 OSNPB_040632400	Oryza sativa subsp. japonica (Rice)				TGRSSCSGSAR	1	14.7	0.94649	-4.6438	7.51594	0	0	0	0	0	0	0	0	0	0	0	0	0	0	0	0	0	0	0	0	0	0	0	0	0	0	0	0	0	0	0	0	0	0	0
A0A0P0WFF5	A0A0P0WFF5_ORYSJ	DNA-directed RNA polymerase (EC 2.7.7.6)	Os04g0641000 OSNPB_040641000	Oryza sativa subsp. japonica (Rice)	DNA-templated transcription [GO:0006351]	DNA-directed RNA polymerase complex [GO:0000428]	DNA binding [GO:0003677]; DNA-directed 5'-3' RNA polymerase activity [GO:0003899]; ribonucleoside binding [GO:0032549]	NFAVVTLRQVR;VANVIMRPVPGGKKIR	2	5.2	0.95107	-6.3081	2.91644	0	0	0	0	0	0	0	0	0	0	0	0	0	0	0	0	0	0	0	0	0	0	0	0	0	0	0	0	0	0	2.45025	0	0	0	0
A0A0P0WFF8	A0A0P0WFF8_ORYSJ	Os04g0627800 protein	Os04g0627800 OSNPB_040627800	Oryza sativa subsp. japonica (Rice)				DFGRAR	1	3.4	0.78673	0.016979	1.86513	0	0	0	0	0	0	0	0	0	0	0	0	0	0	0	0	0	0	0	0	0	0	0	0	0	0	0	0	0	0	0	0	0	0	0
A0A0P0WFG2	A0A0P0WFG2_ORYSJ	Os04g0642000 protein	Os04g0642000 OSNPB_040642000	Oryza sativa subsp. japonica (Rice)		membrane [GO:0016020]	ABC-type transporter activity [GO:0140359]; ATP binding [GO:0005524]; ATP hydrolysis activity [GO:0016887]	SIFGILNR	1	1.7	0.96354	-9.5092	0	0	0	0	0	0	0	0	0	0	12.5506	0	0	0	0	0	0	0	0	0	0	0	0	0	0	0	0	0	0	0	0	0	0	0	0	0
A0A0P0WFH1	A0A0P0WFH1_ORYSJ	Os04g0644625 protein	Os04g0644625 OSNPB_040644625	Oryza sativa subsp. japonica (Rice)				LLRGLAAPLGGGKQSR	1	15.8	0.95031	-5.0192	0	0	0	0	0	0	0	0	0	0	0	0	0	0	0	0	0	0	0	0	0	0	0	0	0	0	5.50906	0	0	0	0	0	0	0	0	0
A0A0P0WFH4	A0A0P0WFH4_ORYSJ	beta-ketoacyl-[acyl-carrier-protein] synthase III (EC 2.3.1.180)	Os04g0643300	Oryza sativa subsp. japonica (Rice)	fatty acid biosynthetic process [GO:0006633]		3-oxoacyl-[acyl-carrier-protein] synthase activity [GO:0004315]	EVFRFAVR;MVTASGLAPPR	2	4.7	0.95203	-5.0595	0	0	0	0	0	0	0	0	0	0	0	0	0	0	0	0	0	0	0	0	0	0	0	0	0	0	0	0	0	0	0	0	0	0	0	0
A0A0P0WFS7	A0A0P0WFS7_ORYSJ	Os04g0650800 protein	Os04g0650800 OSNPB_040650800	Oryza sativa subsp. japonica (Rice)			NAD binding [GO:0051287]	QRGVRITEER	1	3.2	0.96195	-10.801	0	0	0	0	0	0	0	0	0	0	0	0	0	0	0	0	0	0	0	0	0	0	0	0	0	0	0	0	0	0	0	0	0	0	0	0
A0A0P0WFV6	A0A0P0WFV6_ORYSJ	Os04g0645901 protein	Os04g0645901 OSNPB_040645901	Oryza sativa subsp. japonica (Rice)		membrane [GO:0016020]		VAVAPPVAWVVILLAIVFGAR	1	18.8	0.95498	-6.0557	0	0	0	0	0	0	0	0	0	0	0	0	0	0	0	6.5767	0	0	0	0	0	0	0	0	0	0	0	0	0	0	0	0	0	0	0	0
A0A0P0WFW2	A0A0P0WFW2_ORYSJ	Os04g0663200 protein	Os04g0663200 OSNPB_040663200	Oryza sativa subsp. japonica (Rice)			DNA binding [GO:0003677]; metal ion binding [GO:0046872]	EIEIQNER	1	2	0.93251	-4.0525	0	0	0	0	0	0	0	0	0	0	0	0	0	0	0	0	0	0	0	0	0	0	0	0	0	0	0	0	0	0	0	0	5.81847	0	0	0
A0A0P0WFZ6	A0A0P0WFZ6_ORYSJ	Os04g0664250 protein	Os04g0664250 OSNPB_040664250	Oryza sativa subsp. japonica (Rice)				LLVANLRLPPLHADHK	1	4.6	0.95263	-6.2369	0	0	0	0	0	0	0	0	0	0	0	0	0	0	0	0	0	0	0	0	0	0	0	0	3.91389	0	0	0	0	0	0	0	0	0	0	0
A0A0P0WG04	A0A0P0WG04_ORYSJ	Os04g0660100 protein	Os04g0660100 OSNPB_040660100	Oryza sativa subsp. japonica (Rice)	regulation of DNA-templated transcription [GO:0006355]			HMLAFHFLR	1	5.2	0.96085	-10.733	0	0	0	0	0	0	0	0	0	0	0	0	0	0	0	0	0	0	0	0	0	0	0	0	0	0	0	0	0	0	0	0	0	0	0	0
A0A0P0WG75	A0A0P0WG75_ORYSJ	Os04g0667700 protein	Os04g0667700 OSNPB_040667700	Oryza sativa subsp. japonica (Rice)				AMAVLLRKVWGSVLAR	1	8.2	0.94804	-5.0192	0	0	3.52005	0	0	0	0	0	0	0	0	0	0	0	0	0	0	0	0	0	0	0	0	0	0	0	0	0	0	0	0	0	0	0	3.90342	0
A0A0P0WG81	A0A0P0WG81_ORYSJ	GTP cyclohydrolase 1 (EC 3.5.4.16) (GTP cyclohydrolase I)	Os04g0662700 OSNPB_040662700	Oryza sativa subsp. japonica (Rice)	folic acid biosynthetic process [GO:0046656]; tetrahydrofolate biosynthetic process [GO:0046654]		GTP cyclohydrolase I activity [GO:0003934]	LSRVADVFAKR	1	3.1	0.94204	-4.5021	0	0	0	0	0	0	0	0	0	0	0	0	0	0	0	0	0	0	0	0	0	0	0	0	0	0	0	0	0	0	0	0	0	0	0	0
A0A0P0WG82	A0A0P0WG82_ORYSJ	Os04g0670100 protein	Os04g0670100 OSNPB_040670100	Oryza sativa subsp. japonica (Rice)				VPGPSALPR;VRPLLR	2	3.2	0.89405	-0.71069	0	5.21847	7.88533	0	0	0	7.10622	6.59805	8.06517	0	0	0	0	0	0	0	6.66149	0	0	0	8.78643	9.44081	8.91633	0	8.95274	0	3.99521	9.47824	6.46279	0	8.95562	0	0	0	0	0
A0A0P0WG88	A0A0P0WG88_ORYSJ	Os04g0664950 protein	Os04g0664950 OSNPB_040664950	Oryza sativa subsp. japonica (Rice)				RVAEVVVDDVGGEGDDR	1	4	0.95378	-5.0962	0	0	0	0	0	0	0	0	0	0	0	0	0	0	0	5.51396	0	0	0	0	0	0	0	0	0	0	0	0	0	0	0	0	0	0	0	0
A0A0P0WGA4	A0A0P0WGA4_ORYSJ	Os04g0670600 protein	Os04g0670600 OSNPB_040670600	Oryza sativa subsp. japonica (Rice)	protein glycosylation [GO:0006486]	Golgi apparatus [GO:0005794]; membrane [GO:0016020]	glycosyltransferase activity [GO:0016757]	QREVVDR	1	3.5	0.94865	-4.9855	0	0	0	7.62454	0	0	0	0	0	0	0	0	7.50112	0	0	0	0	0	0	0	0	8.65177	8.80803	0	0	0	0	0	0	0	0	0	0	0	0	0
A0A0P0WGB3	A0A0P0WGB3_ORYSJ	Os04g0665800 protein	Os04g0665800 OSNPB_040665800	Oryza sativa subsp. japonica (Rice)				LSAKESLLLAFR	1	10.4	0.83943	-0.0013127	0	0	0	0	0	0	0	0	0	0	0	0	0	0	0	0	0	0	0	0	0	0	0	8.40386	0	0	0	0	0	0	0	0	0	0	0	4.0189
A0A0P0WGC8	A0A0P0WGC8_ORYSJ	Os04g0669450 protein	Os04g0669450 OSNPB_040669450	Oryza sativa subsp. japonica (Rice)		membrane [GO:0016020]		QHNRCRR	1	2.8	0.9154	-2.092	0	0	0	0	0	0	0	0	0	0	0	0	0	0	0	0	0	0	0	0	0	0	6.27339	0	0	0	0	0	0	0	0	0	0	0	0	0
A0A0P0WGD1	A0A0P0WGD1_ORYSJ	Os04g0674000 protein	Os04g0674000 OSNPB_040674000	Oryza sativa subsp. japonica (Rice)				GRRQAQIR	1	3	0.93287	-4.0525	0	0	0	0	0	0	0	3.0927	0	0	0	0	0	0	0	0	0	0	0	0	7.68615	0	0	0	0	0	0	0	0	0	0	0	0	0	0	0
A0A0P0WGE7	A0A0P0WGE7_ORYSJ	Os04g0679600 protein	Os04g0679600 OSNPB_040679600	Oryza sativa subsp. japonica (Rice)				ECGGSGGR	1	2	0.9324	-4.0525	0	0	0	0	0	0	0	0	5.35526	0	0	0	0	0	0	0	0	0	6.48162	0	0	0	5.0419	0	0	0	0	0	0	0	0	0	0	0	0	0
A0A0P0WGJ2	A0A0P0WGJ2_ORYSJ	Os04g0679050 protein	Os04g0679050 OSNPB_040679050	Oryza sativa subsp. japonica (Rice)		membrane [GO:0016020]	carbohydrate transmembrane transporter activity [GO:0015144]; symporter activity [GO:0015293]	AVWRELLRPSPVIRR	1	3.3	0.95638	-5.7541	0	0	0	0	0	0	0	0	0	0	0	0	0	0	0	0	0	0	0	0	0	0	0	0	0	0	0	0	0	0	2.07536	0	0	0	0	0
A0A0P0WGJ5	A0A0P0WGJ5_ORYSJ	Os04g0680900 protein	Os04g0680900 OSNPB_040680900	Oryza sativa subsp. japonica (Rice)				KGWYTFR	1	8.5	0.91567	-2.092	0	0	0	0	0	0	0	0	0	0	0	0	0	0	0	0	0	0	0	0	0	0	7.26191	0	0	0	0	0	0	0	0	0	0	0	0	0
A0A0P0WGX9	A0A0P0WGX9_ORYSJ	Os05g0108450 protein	Os05g0108450 OSNPB_050108450	Oryza sativa subsp. japonica (Rice)				ALPLVAVALLHGVRVRLLR;RALPLVAVALLHGVRVR	2	7	0.9646	-12.889	0	2.81852	0	5.45914	0	0	0	0	0	0	0	0	0	4.00872	0	0	0	0	0	0	5.23335	4.25475	0	0	0	0	0	0	0	0	0	0	0	0	0	0
A0A0P0WGY2	A0A0P0WGY2_ORYSJ	Exocyst subunit Exo70 family protein	Os04g0685500 OSNPB_040685500	Oryza sativa subsp. japonica (Rice)	exocytosis [GO:0006887]; protein transport [GO:0015031]	exocyst [GO:0000145]	phosphatidylinositol-4,5-bisphosphate binding [GO:0005546]	DLLGADWIERQR;LTSVEYFFTSKIR	2	4.6	0.92014	-2.0507	0	0	5.22195	0	0	0	0	0	0	0	0	0	0	0	0	0	0	0	0	0	0	0	0	0	0	0	0	0	0	0	4.83501	0	0	0	0	0
A0A0P0WH21	A0A0P0WH21_ORYSJ	Os05g0106650 protein	Os05g0106650 OSNPB_050106650	Oryza sativa subsp. japonica (Rice)				LDVLTVSHFLQK	1	6.7	0.96131	-5.361	0	0	0	0	0	0	4.45943	0	0	0	0	0	7.51806	0	0	0	0	0	0	8.25285	0	0	0	0	0	0	0	0	0	0	0	0	0	0	0	0
A0A0P0WH45	A0A0P0WH45_ORYSJ	protein-serine/threonine phosphatase (EC 3.1.3.16)	Os05g0111800 OSNPB_050111800	Oryza sativa subsp. japonica (Rice)			myosin phosphatase activity [GO:0017018]	QLQLLLVPDAPAAAVLR	1	2.7	0.92193	-2.0583	0	0	0	0	0	0	0	0	0	0	0	0	0	0	0	0	0	0	4.94139	0	0	0	0	0	0	0	0	0	0	0	0	0	0	0	0	0
A0A0P0WHD7	A0A0P0WHD7_ORYSJ	Os05g0111550 protein	Os05g0111550 OSNPB_050111550	Oryza sativa subsp. japonica (Rice)	DNA replication [GO:0006260]		DNA binding [GO:0003677]	APSNLITALTPKNDR	1	2.8	0.91925	-1.3232	0	0	0	0	0	0	0	0	0	0	0	0	0	0	0	0	0	0	0	0	0	0	0	0	0	0	0	0	0	0	0	0	0	0	0	0
A0A0P0WHE7	A0A0P0WHE7_ORYSJ	Os05g0124800 protein	Os05g0124800 OSNPB_050124800	Oryza sativa subsp. japonica (Rice)	positive regulation of protein catabolic process [GO:0045732]; protein ubiquitination [GO:0016567]			LFASAALTLIKVLRNA	1	8.8	0.95205	-5.0192	0	0	0	0	0	0	0	0	0	0	0	0	0	0	0	0	0	0	0	0	0	0	0	0	0	0	0	0	0	0	0	0	0	0	0	0
A0A0P0WHF0	A0A0P0WHF0_ORYSJ	Os05g0120050 protein	Os05g0120050 OSNPB_050120050	Oryza sativa subsp. japonica (Rice)				VGERPLHQHPHLHVPRVR;VGERPLHQHPHLHVPRVRVR	2	7.3	0.96553	-14.905	0	0	0	0	0	0	0	0	0	0	0	6.51303	0	0	6.78293	0	0	0	0	0	0	0	0	0	7.59119	0	0	0	7.23506	0	0	0	0	0	6.55903	0
A0A0P0WHF4	A0A0P0WHF4_ORYSJ	Os05g0122650 protein	Os05g0122650 OSNPB_050122650	Oryza sativa subsp. japonica (Rice)				RVQLLRRPGGAPAALVGLLR	1	8.6	0.95674	-7.5837	0	0	0	0	0	0	0	0	0	7.18636	0	0	0	0	0	0	0	0	0	0	0	0	0	0	0	0	0	0	0	0	0	0	0	0	0	0
A0A0P0WHL8	A0A0P0WHL8_ORYSJ	Os05g0132000 protein	Os05g0132000 P0033D06.15	Oryza sativa subsp. japonica (Rice)	mitochondrial RNA processing [GO:0000963]; RNA splicing [GO:0008380]	mitochondrion [GO:0005739]		LLLPLPR;VGRALNVFHGMR	2	3	0.91805	-3.3836	0	0	0	0	0	0	0	0	0	0	0	0	0	0	0	0	0	0	0	0	0	0	0	0	0	0	2.69966	0	0	5.95126	0	0	0	0	0	0
A0A0P0WHM3	A0A0P0WHM3_ORYSJ	Os05g0135450 protein	Os05g0135450 OSNPB_050135450	Oryza sativa subsp. japonica (Rice)				APALELRRVR	1	6.5	0.96211	-10.801	0	0	0	0	0	0	0	0	0	0	0	0	0	0	0	0	0	0	0	0	0	0	0	0	0	0	0	0	0	0	0	0	0	0	0	0
A0A0P0WHP0	A0A0P0WHP0_ORYSJ	Peroxidase (EC 1.11.1.7)	Os05g0134800 OSNPB_050134800	Oryza sativa subsp. japonica (Rice)	hydrogen peroxide catabolic process [GO:0042744]; response to oxidative stress [GO:0006979]; response to stress [GO:0006950]	extracellular region [GO:0005576]; plant-type cell wall [GO:0009505]	heme binding [GO:0020037]; lactoperoxidase activity [GO:0140825]; metal ion binding [GO:0046872]; peroxidase activity [GO:0004601]	NSQIISIYTCTHQR	1	3.3	0.91764	-1.3113	0	0	0	0	0	0	0	0	0	0	0	0	0	0	0	0	0	0	0	0	0	0	0	0	0	0	0	0	0	5.55735	0	0	0	0	0	0
A0A0P0WHQ7	A0A0P0WHQ7_ORYSJ	Os05g0141000 protein	Os05g0141000 OSNPB_050141000	Oryza sativa subsp. japonica (Rice)		membrane [GO:0016020]		APEALMKYK;ISVLIA	2	1.7	0.94415	-4.828	0	0	0	12.4408	12.5241	12.5772	0	0	0	12.0804	0	5.96615	0	0	0	0	0	0	12.9377	12.9631	12.3948	7.35359	13.5784	0	7.41041	6.03252	6.46271	6.35794	12.8823	12.8472	12.9542	12.7674	12.9018	6.75942	0	12.0025
A0A0P0WHU0	A0A0P0WHU0_ORYSJ	Os05g0145300 protein	Os05g0145300 OSNPB_050145300	Oryza sativa subsp. japonica (Rice)			RNA binding [GO:0003723]	RMMSTTKGR	1	4.6	0.96331	-10.992	0	0	0	0	0	0	0	0	0	0	0	0	0	0	9.91216	0	0	0	0	0	0	0	0	0	0	0	0	0	0	0	0	0	0	0	0	0
A0A0P0WHV2	A0A0P0WHV2_ORYSJ	Solute carrier family 40 member	Os05g0131500 OSNPB_050131500	Oryza sativa subsp. japonica (Rice)		membrane [GO:0016020]	iron ion transmembrane transporter activity [GO:0005381]	RVAPPPVLPFPFPLRR	1	4.2	0.9526	-6.2369	0	0	0	0	0	0	0	0	0	0	0	0	0	0	0	0	0	0	0	0	0	0	0	0	0	0	0	0	0	0	0	0	0	0	0	0
A0A0P0WHY7	A0A0P0WHY7_ORYSJ	Os05g0149251 protein	Os05g0149251 OSNPB_050149251	Oryza sativa subsp. japonica (Rice)		membrane [GO:0016020]		LLLLLPGSDRIILPR	1	3.1	0.95855	-5.7541	0	0	0	0	0	0	0	0	0	0	0	0	0	0	0	0	0	0	0	0	0	0	0	0	0	0	0	0	0	0	0	0	0	0	0	0
A0A0P0WI41	A0A0P0WI41_ORYSJ	Os05g0150550 protein	Os05g0150550 OSNPB_050150550	Oryza sativa subsp. japonica (Rice)				AARPAVLKPSQETR	1	14.4	0.91369	-1.3113	0	0	0	0	0	0	0	0	0	0	0	0	0	0	0	0	0	0	0	0	0	0	0	0	0	0	0	0	0	0	0	0	0	0	0	0
A0A0P0WI44	A0A0P0WI44_ORYSJ	Os05g0150600 protein	Os05g0150600 OSNPB_050150600	Oryza sativa subsp. japonica (Rice)	DNA recombination [GO:0006310]	nucleus [GO:0005634]	ATP binding [GO:0005524]; helicase activity [GO:0004386]; hydrolase activity [GO:0016787]; nucleic acid binding [GO:0003676]	FRVKHSR	1	1.5	0.91836	-2.092	0	0	0	0	0	0	0	0	0	0	0	0	0	0	0	0	0	0	0	0	0	0	0	0	0	0	0	0	0	0	0	0	0	0	0	0
A0A0P0WI84	A0A0P0WI84_ORYSJ	Os05g0152400 protein	Os05g0152400 OSNPB_050152400	Oryza sativa subsp. japonica (Rice)		membrane [GO:0016020]	glucuronosyltransferase activity [GO:0015020]	LLRLLLAVYHPR	1	5	0.89915	-1.2916	0	0	0	0	0	0	0	0	0	0	0	0	3.72966	0	0	0	0	0	0	0	0	0	0	0	0	0	0	0	0	0	0	0	0	0	0	0
A0A0P0WI88	A0A0P0WI88_ORYSJ	Os05g0154850 protein	Os05g0154850 OSNPB_050154850	Oryza sativa subsp. japonica (Rice)		membrane [GO:0016020]		RRHLAA	1	3.8	0.91705	-1.6867	8.33865	9.09851	8.64778	0	0	0	0	12.1751	0	0	0	0	0	0	0	0	0	0	12.9946	0	0	0	0	0	11.4071	0	0	0	0	0	0	0	0	0	0	0
A0A0P0WIB7	A0A0P0WIB7_ORYSJ	Os05g0151400 protein	Os05g0151400 OSNPB_050151400	Oryza sativa subsp. japonica (Rice)	protein targeting to chloroplast [GO:0045036]; protein transport [GO:0015031]	chloroplast outer membrane [GO:0009707]	GTP binding [GO:0005525]; GTPase activity [GO:0003924]; metal ion binding [GO:0046872]	LQDPNPGKLFGFRFR;VEDQLSLGKR	2	4.1	0.95868	-5.2636	6.1973	0	0	0	0	0	0	0	0	0	0	0	0	0	0	0	0	0	0	0	0	0	0	0	0	0	0	0	8.12335	0	0	0	0	0	0	0
A0A0P0WIF4	A0A0P0WIF4_ORYSJ	PHD finger protein ALFIN-LIKE	Os05g0163100 OSNPB_050163100	Oryza sativa subsp. japonica (Rice)	chromatin organization [GO:0006325]; regulation of DNA-templated transcription [GO:0006355]	nucleus [GO:0005634]	histone binding [GO:0042393]; metal ion binding [GO:0046872]	RRSPHPR	1	2.6	0.90045	-0.15798	0	8.44634	0	0	0	0	8.78735	0	0	0	0	0	0	0	0	0	0	0	0	0	0	0	0	0	0	0	0	0	0	0	0	0	0	0	0	0
A0A0P0WIG3	A0A0P0WIG3_ORYSJ	Os05g0162800 protein	Os05g0162800 OSNPB_050162800	Oryza sativa subsp. japonica (Rice)			DNA binding [GO:0003677]	RPVEAHLRR	1	4.4	0.95989	-9.884	0	0	0	0	0	0	0	0	0	8.96015	0	0	8.16274	0	0	0	0	0	0	0	0	8.12717	0	0	0	0	0	0	0	0	0	0	0	0	0	0
A0A0P0WIJ3	A0A0P0WIJ3_ORYSJ	Os05g0169100 protein	Os05g0169100 OSNPB_050169100	Oryza sativa subsp. japonica (Rice)	translation [GO:0006412]	ribonucleoprotein complex [GO:1990904]; ribosome [GO:0005840]	structural constituent of ribosome [GO:0003735]	WGFTKFSRDEYVR	1	10.7	0.94964	-4.5137	0	0	0	0	0	0	0	0	0	0	0	0	0	0	0	0	6.43951	0	0	0	0	0	0	0	0	0	0	0	0	0	0	0	0	0	0	0
A0A0P0WIJ9	A0A0P0WIJ9_ORYSJ	Os05g0180600 protein	Os05g0180600 OSNPB_050180600	Oryza sativa subsp. japonica (Rice)	phosphatidylinositol phosphate biosynthetic process [GO:0046854]			LVNKHER	1	1.8	0.94788	-4.9855	0	0	0	0	0	0	0	0	0	0	0	0	0	0	0	0	0	0	0	0	0	0	0	0	0	0	0	0	0	0	0	0	0	0	0	0
A0A0P0WIN1	A0A0P0WIN1_ORYSJ	Os05g0182150 protein	Os05g0182150 OSNPB_050182150	Oryza sativa subsp. japonica (Rice)	snoRNA guided rRNA pseudouridine synthesis [GO:0000454]	box H/ACA snoRNP complex [GO:0031429]; membrane [GO:0016020]	box H/ACA snoRNA binding [GO:0034513]	EGEGGIAAREAAGG	1	5.1	0.88768	-0.3924	0	0	0	7.35579	0	7.56209	0	0	0	0	0	0	0	0	0	0	0	0	0	3.74835	0	0	0	0	5.95417	7.11499	0	8.24807	0	7.55551	0	0	0	0	0	0
A0A0P0WIS5	A0A0P0WIS5_ORYSJ	Os05g0173500 protein	Os05g0173500 OSNPB_050173500	Oryza sativa subsp. japonica (Rice)				KLQISMNIDLITKTLLWIK	1	2.9	0.95835	-7.618	0	0	0	0	0	0	0	0	0	0	0	0	0	2.24668	0	0	0	0	0	0	0	0	0	0	0	0	0	0	0	0	0	0	0	0	0	0
A0A0P0WIX8	A0A0P0WIX8_ORYSJ	Os05g0196400 protein	Os05g0196400 OSNPB_050196400	Oryza sativa subsp. japonica (Rice)				ISANLLFLVLR	1	15.1	0.89944	-1.2889	0	0	0	0	0	0	0	0	0	0	0	0	0	0	0	0	0	0	0	0	0	0	0	0	0	0	0	0	0	0	0	0	0	0	0	0
A0A0P0WIY7	A0A0P0WIY7_ORYSJ	Os05g0188500 protein	Os05g0188500 OSNPB_050188500	Oryza sativa subsp. japonica (Rice)				KAVGERIVPATDN	1	2.5	0.94922	-4.5137	0	0	0	0	0	0	0	0	0	0	0	0	0	0	0	0	0	0	0	0	0	0	0	0	0	0	0	0	0	0	0	0	0	0	0	0
A0A0P0WJ09	A0A0P0WJ09_ORYSJ	Os05g0184500 protein	Os05g0184500 OSNPB_050184500	Oryza sativa subsp. japonica (Rice)			metal ion binding [GO:0046872]	HRRPTPR	1	2	0.94722	-4.9855	0	11.7257	10.6419	0	0	0	0	0	0	0	0	0	0	0	0	0	0	0	0	0	0	0	0	0	0	0	0	0	0	0	0	0	0	0	0	0
A0A0P0WJ19	A0A0P0WJ19_ORYSJ	Os05g0202100 protein	Os05g0202100 OSNPB_050202100	Oryza sativa subsp. japonica (Rice)				PPPEQQWRWQR	1	13.6	0.9581	-5.3584	0	0	0	0	0	0	0	0	0	0	0	0	0	0	0	0	0	0	0	0	0	0	0	0	0	0	0	0	0	5.77645	0	0	0	0	0	0
A0A0P0WJ44	A0A0P0WJ44_ORYSJ	Os05g0206400 protein	Os05g0206400 OSNPB_050206400	Oryza sativa subsp. japonica (Rice)				GVLTPDRR	1	10.5	0.92986	-4.0525	0	0	0	0	0	0	0	0	0	0	0	0	0	0	0	0	0	0	0	0	0	0	0	0	0	0	0	0	0	0	0	0	0	0	0	0
A0A0P0WJ46	A0A0P0WJ46_ORYSJ	Os05g0205050 protein	Os05g0205050 OSNPB_050205050	Oryza sativa subsp. japonica (Rice)		membrane [GO:0016020]	channel activity [GO:0015267]	AVSLILLQTILVLVR	1	6.9	0.94869	-4.5364	0	0	0	0	0	0	0	0	0	0	0	4.38184	0	0	0	0	0	0	0	0	0	0	0	0	0	0	0	0	0	0	0	0	0	0	0	0
A0A0P0WJ56	A0A0P0WJ56_ORYSJ	Os05g0201366 protein	Os05g0201366 OSNPB_050201366	Oryza sativa subsp. japonica (Rice)				RQGRPRLPLIDR	1	9.8	0.96228	-5.361	0	0	0	0	0	0	0	0	0	0	0	3.72126	0	0	0	0	0	0	0	0	0	0	0	0	0	0	0	0	0	0	0	0	0	0	0	0
A0A0P0WJ66	A0A0P0WJ66_ORYSJ	alpha-1,2-Mannosidase (EC 3.2.1.-)	Os05g0209100	Oryza sativa subsp. japonica (Rice)	carbohydrate metabolic process [GO:0005975]	endomembrane system [GO:0012505]; membrane [GO:0016020]	calcium ion binding [GO:0005509]; mannosyl-oligosaccharide 1,2-alpha-mannosidase activity [GO:0004571]	KVKEAFEHAWSGYR	1	2.2	0.9528	-4.5245	0	9.02184	0	0	0	0	0	0	0	0	0	0	0	0	0	0	0	0	0	0	0	0	0	0	0	0	0	0	0	0	0	0	0	0	0	0
A0A0P0WJA6	A0A0P0WJA6_ORYSJ	Os05g0200400 protein	Os05g0200400 OSNPB_050200400	Oryza sativa subsp. japonica (Rice)		membrane [GO:0016020]	heme binding [GO:0020037]; iron ion binding [GO:0005506]; monooxygenase activity [GO:0004497]; oxidoreductase activity, acting on paired donors, with incorporation or reduction of molecular oxygen [GO:0016705]	IFIAGLISLPIKLPGTQLYR	1	7.1	0.92035	-3.1529	0	0	0	0	0	0	0	0	0	0	0	0	0	0	0	0	0	0	0	0	4.79452	0	0	0	0	0	0	0	0	0	0	0	0	0	0	0
A0A0P0WJJ4	A0A0P0WJJ4_ORYSJ	Os05g0234366 protein	Os05g0234366 OSNPB_050234366	Oryza sativa subsp. japonica (Rice)				RSPPPLPR	1	5.9	0.95992	-8.66	0	0	0	0	0	0	0	0	0	0	0	0	0	0	0	0	0	0	0	0	0	0	0	0	0	0	0	0	0	0	0	0	0	0	0	0
A0A0P0WJM4	A0A0P0WJM4_ORYSJ	Os05g0230501 protein	Os05g0230501 OSNPB_050230501	Oryza sativa subsp. japonica (Rice)				ARPLDAPLRHSLSRSISLLSR	1	27.6	0.90193	-0.79571	0	0	0	0	0	0	0	0	0	0	0	0	0	0	0	0	0	0	0	0	0	0	0	0	0	0	0	0	0	0	0	0	0	8.5097	0	8.06259
A0A0P0WJM5	A0A0P0WJM5_ORYSJ	Os05g0231900 protein	Os05g0231900 OSNPB_050231900	Oryza sativa subsp. japonica (Rice)				LKLKIVILK	1	23.1	0.94187	-4.845	0	0	0	0	0	0	0	0	0	0	0	0	0	0	0	0	0	0	0	0	0	0	0	0	0	0	0	4.24443	0	0	0	0	0	0	0	0
A0A0P0WJM8	A0A0P0WJM8_ORYSJ	Os05g0240600 protein	Os05g0240600 OSNPB_050240600	Oryza sativa subsp. japonica (Rice)			DNA binding [GO:0003677]	SFDAVSR	1	1.7	0.95953	-5.4012	0	0	0	0	0	0	0	0	0	0	0	0	0	0	0	0	0	0	7.13	0	0	0	0	0	0	0	0	0	0	0	0	0	0	0	0	0
A0A0P0WJN2	A0A0P0WJN2_ORYSJ	Os05g0241600 protein	Os05g0241600 OSNPB_050241600	Oryza sativa subsp. japonica (Rice)			nucleic acid binding [GO:0003676]; zinc ion binding [GO:0008270]	EGHNSK;PGLKERR	2	3.8	0.92024	-2.075	0	0	0	0	0	0	0	0	0	0	0	0	0	0	0	0	0	0	0	0	0	0	0	0	0	0	0	0	5.26656	0	0	0	0	0	0	0
A0A0P0WJU0	A0A0P0WJU0_ORYSJ	Os05g0250200 protein	Os05g0250200 OSNPB_050250200	Oryza sativa subsp. japonica (Rice)				IGVQCISVDMERGKVLGR	1	3.9	0.89774	-0.28982	0	0	0	0	0	0	0	0	0	0	0	0	0	0	0	0	0	0	0	9.17158	0	0	0	0	0	0	0	0	0	0	0	0	0	0	0	0
A0A0P0WK49	A0A0P0WK49_ORYSJ	Os05g0280700 protein	Os05g0280700 OSNPB_050280700	Oryza sativa subsp. japonica (Rice)		membrane [GO:0016020]	ATP binding [GO:0005524]; protein serine/threonine kinase activity [GO:0004674]; transmembrane receptor protein tyrosine kinase activity [GO:0004714]	LLEEAESSAQGKFK	1	1.9	0.91705	-1.3113	0	0	0	0	0	0	0	0	0	0	0	0	0	0	0	0	0	0	0	0	0	0	0	0	0	0	0	0	0	0	8.21786	0	0	0	0	0
A0A0P0WK50	A0A0P0WK50_ORYSJ	Os05g0286100 protein	Os05g0286100	Oryza sativa subsp. japonica (Rice)		nucleus [GO:0005634]		TALGKQVLNAPLVSSKSPSAGR;YWILARRK	2	9.4	0.964	-15.587	0	0	0	10.1083	9.87807	0	0	0	0	0	0	0	0	0	0	0	0	0	0	0	0	0	10.0945	0	0	0	0	0	0	0	0	0	0	0	0	0
A0A0P0WK90	A0A0P0WK90_ORYSJ	Os05g0296800 protein	Os05g0296800 OSNPB_050296800	Oryza sativa subsp. japonica (Rice)				KAMQDA	1	3	0.53623	0.016979	0	0	0	0	0	0	0	0	0	0	0	0	0	0	0	0	0	0	0	0	6.12286	0	0	0	0	0	0	0	0	0	0	0	0	0	0	0
A0A0P0WK95	A0A0P0WK95_ORYSJ	Os05g0293400 protein	Os05g0293400 OSNPB_050293400	Oryza sativa subsp. japonica (Rice)				GGGAAPFEK	1	6.9	0.96081	-10.733	0	8.50263	0	0	0	0	0	0	0	0	0	0	0	0	0	0	0	0	0	0	0	0	0	0	0	0	0	0	0	0	0	0	0	0	0	0
A0A0P0WKC1	A0A0P0WKC1_ORYSJ	Dolichyl-diphosphooligosaccharide--protein glycosyltransferase subunit 1	Os05g0301500 OSNPB_050301500	Oryza sativa subsp. japonica (Rice)	protein glycosylation [GO:0006486]	oligosaccharyltransferase complex [GO:0008250]		MATPPPLR	1	2.3	0.92413	-4.0525	0	0	0	0	0	0	0	0	0	0	0	0	0	0	0	0	0	0	0	0	4.28533	0	0	0	0	0	0	0	0	0	5.62147	0	0	0	0	0
A0A0P0WKE5	A0A0P0WKE5_ORYSJ	Os05g0308800 protein	Os05g0308800 OSNPB_050308800	Oryza sativa subsp. japonica (Rice)				GGGCAK	1	5.6	0.5	0.016979	0	0	0	7.43696	0	6.8392	0	7.91713	0	0	0	0	0	0	6.98675	0	0	0	0	0	0	0	0	0	6.94626	0	0	0	0	0	0	0	0	0	6.94907	8.62925
A0A0P0WKI8	A0A0P0WKI8_ORYSJ	Os05g0311600 protein	Os05g0311600 OSNPB_050311600	Oryza sativa subsp. japonica (Rice)				TLVYNGCK	1	7.5	0.96257	-9.5092	0	0	0	0	0	0	0	0	0	0	0	0	0	0	0	0	0	0	0	0	0	0	0	0	0	0	0	0	0	0	0	0	0	0	0	8.29664
A0A0P0WKJ5	A0A0P0WKJ5_ORYSJ	Os05g0298800 protein	Os05g0298800 OSNPB_050298800	Oryza sativa subsp. japonica (Rice)				IIPFLHGERLEHLPR;LAVAVAEVEQLVGVAVVDLPALRLRR	2	11.7	0.91953	-2.5239	0	0	0	0	0	0	0	0	3.7137	0	0	0	0	0	0	0	0	0	0	0	0	0	0	4.62217	0	0	0	0	0	0	0	0	0	0	0	0
A0A0P0WKN7	A0A0P0WKN7_ORYSJ	Lipoxygenase (EC 1.13.11.-)	Os05g0304600 OSNPB_050304600	Oryza sativa subsp. japonica (Rice)	fatty acid biosynthetic process [GO:0006633]; lipid oxidation [GO:0034440]; oxylipin biosynthetic process [GO:0031408]		metal ion binding [GO:0046872]; oxidoreductase activity, acting on single donors with incorporation of molecular oxygen, incorporation of two atoms of oxygen [GO:0016702]	VGHGDR	1	0.9	0.90229	-0.26785	9.50277	0	0	0	0	0	0	0	0	0	0	0	0	0	0	0	0	0	0	0	0	0	0	0	0	0	0	0	0	0	0	0	0	0	0	0
A0A0P0WKU1	A0A0P0WKU1_ORYSJ	Os05g0323800 protein	Os05g0323800 OSNPB_050323800	Oryza sativa subsp. japonica (Rice)			ATP binding [GO:0005524]; protein kinase activity [GO:0004672]	DGKFRWNR	1	2	0.91856	-3.1962	0	0	0	0	0	0	0	0	0	0	0	0	0	0	0	0	0	0	0	0	0	0	0	0	4.73531	0	0	0	0	0	0	0	0	0	0	0
A0A0P0WKV1	A0A0P0WKV1_ORYSJ	Os05g0336200 protein	Os05g0336200 OSNPB_050336200	Oryza sativa subsp. japonica (Rice)				LVGVGG	1	4.8	0.90039	-0.26785	0	0	0	0	0	0	0	0	0	0	0	0	0	0	9.34844	0	0	0	0	0	0	0	0	0	0	0	0	0	0	0	0	0	0	0	0	0
A0A0P0WKW6	A0A0P0WKW6_ORYSJ	Os05g0336000 protein	Os05g0336000 OSNPB_050336000	Oryza sativa subsp. japonica (Rice)				QVLLLVLVPR	1	2.1	0.8933	-1.1654	0	0	0	0	0	0	0	0	0	0	0	0	0	0	0	0	0	0	0	0	0	0	0	0	0	0	0	1.01963	0	0	0	0	0	0	0	0
A0A0P0WKX3	A0A0P0WKX3_ORYSJ	non-specific serine/threonine protein kinase (EC 2.7.11.1)	Os05g0333100 OSNPB_050333100	Oryza sativa subsp. japonica (Rice)			ATP binding [GO:0005524]; protein serine/threonine kinase activity [GO:0004674]	GGAPRRPHHPLHRLYLVLELAR	1	6.7	0.8926	-0.89352	0	0	0	0	0	0	0	0	0	0	0	0	0	0	0	0	0	0	0	0	0	0	0	0	8.38478	9.13868	0	0	0	0	0	0	0	0	0	0
A0A0P0WKY0	A0A0P0WKY0_ORYSJ	Os05g0332801 protein	Os05g0332801 OSNPB_050332801	Oryza sativa subsp. japonica (Rice)				KPTTASQKRHR	1	4.6	0.9574	-5.3188	0	0	0	0	0	0	0	0	0	0	0	0	0	0	0	0	0	0	12.055	0	0	0	0	0	0	0	0	0	0	0	0	0	0	0	0	0
A0A0P0WL00	A0A0P0WL00_ORYSJ	Os05g0337816 protein	Os05g0337816 OSNPB_050337816	Oryza sativa subsp. japonica (Rice)				LHSRVR	1	6.4	0.89239	-1.0117	0	0	0	0	0	0	0	0	0	0	0	0	0	0	0	0	0	0	0	0	13.3161	0	0	0	11.7684	0	0	0	0	0	0	0	0	0	0	0
A0A0P0WL36	A0A0P0WL36_ORYSJ	Os05g0348700 protein	Os05g0348700 OSNPB_050348700	Oryza sativa subsp. japonica (Rice)				SLSLAVSR	1	9.9	0.96357	-9.5092	8.58961	0	3.17158	0	9.44325	2.66676	9.93081	0	0	8.38037	0	0	0	0	0	0	8.58492	0	0	7.65642	2.99492	0	0	0	9.28003	0	0	8.67853	0	0	0	0	0	9.88794	0	9.55102
A0A0P0WL98	A0A0P0WL98_ORYSJ	Os05g0357600 protein	Os05g0357600 OSNPB_050357600	Oryza sativa subsp. japonica (Rice)			GTP binding [GO:0005525]; GTPase activity [GO:0003924]	SEGHRQILTRELEAVGLR	1	8	0.95462	-6.1038	0	6.40754	0	0	0	0	0	0	0	0	0	0	0	0	0	0	0	0	0	0	0	0	0	0	0	0	0	0	0	0	0	0	0	0	0	0
A0A0P0WL99	A0A0P0WL99_ORYSJ	Os05g0354400 protein	Os05g0354400 OSNPB_050354400	Oryza sativa subsp. japonica (Rice)		membrane [GO:0016020]	O-acetyltransferase activity [GO:0016413]	AMKRVPVHFINITALSEIR	1	10.1	0.9574	-7.618	0	0	0	0	0	0	0	0	8.09265	0	6.82273	0	0	0	0	0	0	0	0	0	0	0	0	0	0	0	0	0	0	0	0	0	0	0	0	0
A0A0P0WLC4	A0A0P0WLC4_ORYSJ	Os05g0359600 protein	Os05g0359600 OSNPB_050359600	Oryza sativa subsp. japonica (Rice)				VEPVPAPR	1	4	0.90216	-0.61604	0	0	0	0	10.3587	0	0	0	0	9.90403	0	0	0	0	9.61793	0	0	0	0	0	0	0	10.253	0	0	0	0	0	0	0	0	10.0565	10.3567	10.6753	0	0
A0A0P0WLG8	A0A0P0WLG8_ORYSJ	Os05g0373400 protein	Os05g0373400 OSNPB_050373400	Oryza sativa subsp. japonica (Rice)		ribonucleoprotein complex [GO:1990904]	RNA binding [GO:0003723]	VLSAKVFVDK	1	2.3	0.84065	0.003621	0	0	0	0	0	0	0	0	0	0	0	9.15482	10.2334	10.2456	10.0264	0	0	0	9.6957	0	9.7121	0	0	0	8.77956	0	0	0	0	0	0	8.95344	0	0	6.42282	0
A0A0P0WLJ9	A0A0P0WLJ9_ORYSJ	Os05g0372050 protein	Os05g0372050 OSNPB_050372050	Oryza sativa subsp. japonica (Rice)				EEVCLEQLIKDLMTK	1	11.5	0.95642	-5.7541	0	0	0	0	0	0	0	0	0	0	0	0	0	0	0	0	0	0	0	0	0	0	0	0	0	0	0	0	0	0	0	0	0	0	0	0
A0A0P0WLK5	A0A0P0WLK5_ORYSJ	Os05g0370250 protein	Os05g0370250 OSNPB_050370250	Oryza sativa subsp. japonica (Rice)		membrane [GO:0016020]		IVIEAATTIVVVVAVAIAAIR	1	13.7	0.95522	-6.0557	0	4.6143	0	0	0	0	0	0	0	0	0	0	0	0	0	0	0	0	0	0	5.29028	0	0	0	0	0	0	0	0	0	0	0	0	0	0	0
A0A0P0WLR7	A0A0P0WLR7_ORYSJ	Os05g0378100 protein	Os05g0378100 OSNPB_050378100	Oryza sativa subsp. japonica (Rice)				LASTFAEALALR;SALRLASTFAEALALR	2	16.7	0.95691	-7.5284	0	0	2.51967	4.11503	0	0	0	0	0	0	0	0	0	0	0	0	0	0	0	0	0	0	0	0	0	0	0	0	0	0	0	0	0	0	0	0
A0A0P0WM29	A0A0P0WM29_ORYSJ	Os05g0404100 protein	Os05g0404100 OSNPB_050404100	Oryza sativa subsp. japonica (Rice)				IWPSHRR	1	7.1	0.94938	-4.552	0	0	0	0	0	0	0	0	0	0	0	0	0	0	0	0	0	0	0	0	0	0	0	0	0	0	8.7197	0	0	0	0	0	0	0	0	0
A0A0P0WM31	A0A0P0WM31_ORYSJ	Methyltransferase (EC 2.1.1.-)	Os05g0395116 OSNPB_050395116	Oryza sativa subsp. japonica (Rice)	methylation [GO:0032259]	cytoplasm [GO:0005737]; membrane [GO:0016020]	methyltransferase activity [GO:0008168]	SMCWELVTIKK	1	3.7	0.93319	-4.3268	0	0	0	0	6.07577	0	0	0	0	0	0	0	0	0	0	0	0	0	0	0	0	0	0	3.21026	0	11.6534	0	0	0	0	0	0	0	0	0	0
A0A0P0WM42	A0A0P0WM42_ORYSJ	Os05g0402400 protein	Os05g0402400 OSNPB_050402400	Oryza sativa subsp. japonica (Rice)				LSSNLAVK	1	10.1	0.92502	-4.0525	0	0	0	0	0	0	0	0	0	0	0	0	0	0	0	0	0	0	0	0	0	0	0	0	0	0	9.43727	0	0	0	0	0	0	0	0	0
A0A0P0WM77	A0A0P0WM77_ORYSJ	Os05g0394301 protein	Os05g0394301 OSNPB_050394301	Oryza sativa subsp. japonica (Rice)				LLLVILPNRVAVEHRGALGLR;LLLWRRR	2	10.4	0.9562	-7.4313	0	0	0	0	0	0	0	0	0	0	0	0	0	0	0	0	0	0	0	0	0	0	0	0	0	0	0	0	0	0	0	0	0	0	0	0
A0A0P0WMC1	A0A0P0WMC1_ORYSJ	Os05g0417251 protein	Os05g0417251 OSNPB_050417251	Oryza sativa subsp. japonica (Rice)				STPSRRGEK	1	7	0.94311	-4.845	0	0	0	0	0	0	0	0	0	0	0	0	0	0	0	0	0	0	0	0	0	0	0	0	0	0	0	0	0	0	0	0	0	0	0	0
A0A0P0WMD6	A0A0P0WMD6_ORYSJ	Os05g0421000 protein	Os05g0421000 OSNPB_050421000	Oryza sativa subsp. japonica (Rice)				TGQSCDSAILLKDALLLTS	1	82.6	0.95744	-7.618	0	0	0	0	0	0	0	0	3.444	0	0	0	0	0	0	0	0	0	0	0	0	0	0	0	0	0	0	0	0	0	0	0	0	0	0	0
A0A0P0WMK4	A0A0P0WMK4_ORYSJ	Os05g0421300 protein	Os05g0421300 OSNPB_050421300	Oryza sativa subsp. japonica (Rice)				VPDYAER	1	2.4	0.89197	-0.62784	0	0	0	0	0	0	0	0	0	0	0	0	0	0	0	0	0	0	0	0	0	0	0	0	0	0	0	8.14843	0	0	0	0	0	0	0	0
A0A0P0WMV1	A0A0P0WMV1_ORYSJ	Os05g0430600 protein	Os05g0430600 OSNPB_050430600	Oryza sativa subsp. japonica (Rice)				GLRTLILLTAWEVLK	1	7.2	0.95799	-5.7541	0	0	0	0	0	0	0	0	0	0	0	0	0	0	0	0	0	0	0	0	0	0	0	0	0	0	0	0	0	0	0	0	0	0	0	0
A0A0P0WMW4	A0A0P0WMW4_ORYSJ	Os05g0435850 protein	Os05g0435850 OSNPB_050435850	Oryza sativa subsp. japonica (Rice)				LLRLGAVSIHLGLAVGR	1	16.2	0.95069	-6.4891	0	0	0	0	0	0	0	0	0	0	0	0	0	0	0	0	0	0	0	0	0	0	0	0	5.96179	0	0	0	0	0	0	0	0	0	0	0
A0A0P0WMY7	A0A0P0WMY7_ORYSJ	Os05g0436700 protein	Os05g0436700 OSNPB_050436700	Oryza sativa subsp. japonica (Rice)		membrane [GO:0016020]		RLKQPHLSWR	1	3.1	0.9551	-5.2348	0	0	0	0	0	0	0	0	0	0	0	0	0	0	0	0	0	0	0	0	0	0	0	0	0	0	0	0	0	0	0	0	0	0	0	0
A0A0P0WN20	A0A0P0WN20_ORYSJ	Os05g0443850 protein	Os05g0443850 OSNPB_050443850	Oryza sativa subsp. japonica (Rice)				LLIIARLQK	1	6.7	0.946	-4.845	0	0	0	0	0	0	0	0	0	0	0	0	0	0	0	0	0	0	0	5.92963	0	6.19814	0	0	0	0	0	0	0	0	0	0	0	0	0	0
A0A0P0WN28	A0A0P0WN28_ORYSJ	Os05g0441875 protein	Os05g0441875 OSNPB_050441875	Oryza sativa subsp. japonica (Rice)				VACPLR	1	4.6	0.53521	0.016979	6.44506	0	0	0	0	0	0	0	0	0	0	0	0	0	0	0	0	0	0	0	0	0	0	0	0	0	0	0	0	0	0	0	0	0	0	0
A0A0P0WN58	A0A0P0WN58_ORYSJ	Os05g0452900 protein	Os05g0452900 OSNPB_050452900	Oryza sativa subsp. japonica (Rice)			phosphotransferase activity, for other substituted phosphate groups [GO:0016780]	KVTTETSVELSLLR	1	15.1	0.9452	-4.8072	0	0	0	0	0	0	0	0	0	0	0	0	0	0	0	0	0	0	0	0	0	0	0	0	0	0	0	0	4.30794	0	0	0	0	0	0	0
A0A0P0WN75	A0A0P0WN75_ORYSJ	Os05g0452500 protein	Os05g0452500 OSNPB_050452500	Oryza sativa subsp. japonica (Rice)				LHTLLHVAFV	1	23.8	0.96188	-10.542	0	0	0	0	0	0	0	0	0	0	0	0	0	0	0	0	0	0	0	0	9.62498	0	0	0	8.71744	0	9.01737	0	0	0	0	8.77248	0	0	0	0
A0A0P0WNA8	A0A0P0WNA8_ORYSJ	Os05g0453300 protein	Os05g0453300 OSNPB_050453300	Oryza sativa subsp. japonica (Rice)				RPRRPASLPRR	1	3.6	0.94114	-4.5021	0	0	0	0	0	0	0	0	0	0	0	0	0	0	0	0	0	0	0	0	0	0	0	0	0	0	0	4.66784	0	0	0	0	0	0	0	0
A0A0P0WNC0	A0A0P0WNC0_ORYSJ	Os05g0464150 protein	Os05g0464150 OSNPB_050464150	Oryza sativa subsp. japonica (Rice)				NVSSHWDLVLINGVLLHTTEKRK	1	29.5	0.96151	-5.6208	0	0	0	0	0	0	0	0	0	0	0	0	0	0	0	0	0	0	0	7.16812	7.36964	0	0	0	0	0	0	0	0	0	0	0	0	0	0	0
A0A0P0WND8	A0A0P0WND8_ORYSJ	Os05g0467400 protein	Os05g0467400 OSNPB_050467400	Oryza sativa subsp. japonica (Rice)				VPEKPR	1	1.4	0.53846	0.016979	0	0	0	0	0	0	0	0	0	0	0	0	0	0	0	0	7.25663	0	0	0	0	0	0	0	0	0	0	0	0	0	0	0	0	0	0	0
A0A0P0WNP3	A0A0P0WNP3_ORYSJ	Os05g0474600 protein	Os05g0474600 OSNPB_050474600	Oryza sativa subsp. japonica (Rice)		chloroplast membrane [GO:0031969]		NCFDRAEIAR	1	2.3	0.89296	-1.1654	0	0	0	0	0	0	0	0	0	0	0	0	0	0	0	0	0	0	0	0	0	0	0	0	0	0	0	0	0	0	0	0	0	0	0	0
A0A0P0WNR7	A0A0P0WNR7_ORYSJ	Os05g0482650 protein	Os05g0482650 OSNPB_050482650	Oryza sativa subsp. japonica (Rice)				GVKLLLKLYVAEALLR;LHARAR	2	19.8	0.95305	-6.2369	0	0	0	0	0	0	0	0	0	0	0	0	0	0	0	0	0	0	0	0	0	6.02279	0	0	0	0	0	0	0	0	0	0	0	0	0	0
A0A0P0WNT4	A0A0P0WNT4_ORYSJ	Os05g0479800 protein	Os05g0479800 OSNPB_050479800	Oryza sativa subsp. japonica (Rice)	defense response to other organism [GO:0098542]		ADP binding [GO:0043531]	YALRSLKLNGELHK	1	1.5	0.94774	-4.5245	0	0	0	0	0	0	0	0	0	0	8.48973	5.75478	0	0	0	0	0	0	0	0	0	0	0	0	0	0	0	0	0	0	0	0	0	0	0	0
A0A0P0WNV1	A0A0P0WNV1_ORYSJ	Os05g0479025 protein	Os05g0479025 OSNPB_050479025	Oryza sativa subsp. japonica (Rice)				PPVKDIEVIIVLVDSVTVK	1	13.5	0.95801	-7.618	0	0	0	0	0	0	0	0	0	0	0	0	0	0	0	0	0	0	0	0	0	0	0	0	0	0	0	0	0	0	0	0	0	0	0	0
A0A0P0WNZ6	A0A0P0WNZ6_ORYSJ	Os05g0493133 protein	Os05g0493133 OSNPB_050493133	Oryza sativa subsp. japonica (Rice)				EVGLAGREHQRR	1	5.5	0.86874	-0.054228	0	8.67218	0	0	0	0	8.46671	8.72625	8.47727	0	0	0	0	0	0	0	0	0	0	0	0	0	7.16229	7.62007	0	0	0	0	0	0	0	0	0	0	0	0
A0A0P0WP05	A0A0P0WP05_ORYSJ	Os05g0496400 protein	Os05g0496400 OSNPB_050496400	Oryza sativa subsp. japonica (Rice)	proteolysis [GO:0006508]		cysteine-type endopeptidase activity [GO:0004197]	LVNAMLGRR;TKEQIGSSTKQSK	2	7.2	0.96366	-9.3587	0	0	0	0	0	0	0	0	0	0	0	0	0	0	0	0	0	0	0	0	8.86533	0	0	0	0	0	0	0	0	0	0	0	0	0	0	0
A0A0P0WP18	A0A0P0WP18_ORYSJ	Os05g0498333 protein	Os05g0498333 OSNPB_050498333	Oryza sativa subsp. japonica (Rice)				LLLAALRPRLRR	1	5.4	0.94183	-4.5048	0	0	0	0	0	0	0	4.32754	0	0	0	0	0	0	0	0	0	0	0	0	0	0	0	0	0	0	0	0	0	0	0	0	0	0	0	0
A0A0P0WP82	A0A0P0WP82_ORYSJ	Os05g0496300 protein	Os05g0496300 OSNPB_050496300	Oryza sativa subsp. japonica (Rice)	flavonoid biosynthetic process [GO:0009813]		acyltransferase activity, transferring groups other than amino-acyl groups [GO:0016747]	SISRRSAQLHQER	1	6.6	0.8758	-0.056019	0	0	0	0	0	0	0	0	0	0	0	0	0	0	0	0	0	0	0	0	0	0	0	0	0	7.24555	0	9.24413	0	0	0	0	0	0	0	0
A0A0P0WPF1	A0A0P0WPF1_ORYSJ	Os05g0504025 protein	Os05g0504025 OSNPB_050504025	Oryza sativa subsp. japonica (Rice)				TPRGILRVVPFVLLR	1	13.8	0.9571	-5.7541	0	0	0	0	0	0	0	0	0	0	0	0	0	0	0	0	0	0	0	0	0	0	0	0	0	0	0	0	0	0	0	0	0	0	2.76273	0
A0A0P0WPH2	A0A0P0WPH2_ORYSJ	Os05g0505692 protein	Os05g0505692 OSNPB_050505692	Oryza sativa subsp. japonica (Rice)				RTKYVACGIFQSSTEK	1	21.1	0.95388	-6.2369	0	0	0	0	0	0	0	0	0	0	0	0	0	0	0	0	0	0	0	4.11844	0	0	0	0	0	0	0	0	0	0	0	0	0	0	0	0
A0A0P0WPL2	A0A0P0WPL2_ORYSJ	Os05g0513700 protein	Os05g0513700 OSNPB_050513700	Oryza sativa subsp. japonica (Rice)		membrane [GO:0016020]	glycosyltransferase activity [GO:0016757]	RPDLPGGAAGPR	1	2.6	0.90176	-0.84129	0	0	0	0	0	0	0	0	0	0	0	0	0	0	0	0	0	0	0	0	0	0	9.40171	0	0	0	0	0	0	0	0	0	0	0	0	0
A0A0P0WPL6	A0A0P0WPL6_ORYSJ	Os05g0537001 protein	Os05g0537001 OSNPB_050537001	Oryza sativa subsp. japonica (Rice)				RYPQVVGLDRPPRR	1	14.4	0.95869	-5.3808	0	0	0	0	0	0	0	0	0	0	0	0	0	0	0	0	0	0	0	0	0	0	0	0	0	0	3.52695	0	0	0	0	0	0	0	0	0
A0A0P0WPP6	A0A0P0WPP6_ORYSJ	non-specific serine/threonine protein kinase (EC 2.7.11.1)	Os05g0530500 OSNPB_050530500	Oryza sativa subsp. japonica (Rice)		nucleus [GO:0005634]	ATP binding [GO:0005524]; protein serine/threonine kinase activity [GO:0004674]	EIKILRLFMHPHIIR;ILRLFMHPHIIR	2	4.5	0.95457	-5.7642	3.71458	0	0	0	0	0	0	3.35924	0	0	0	0	0	0	0	0	0	0	0	0	0	0	0	0	0	0	0	0	0	0	0	0	0	0	0	0
A0A0P0WPR1	A0A0P0WPR1_ORYSJ	Nuclear pore complex protein NUP35 (Nucleoporin 35)	Os05g0520100 OSNPB_050520100	Oryza sativa subsp. japonica (Rice)	mRNA transport [GO:0051028]; NLS-bearing protein import into nucleus [GO:0006607]; nuclear pore organization [GO:0006999]	nuclear membrane [GO:0031965]; nuclear pore central transport channel [GO:0044613]; nuclear pore nuclear basket [GO:0044615]	nucleic acid binding [GO:0003676]; phospholipid binding [GO:0005543]; structural constituent of nuclear pore [GO:0017056]	SPSWDRSRGR	1	3	0.95355	-5.2348	0	0	0	0	0	0	0	0	0	0	0	0	0	0	0	0	0	0	0	0	0	8.54782	0	0	0	0	0	0	0	0	0	0	0	0	0	0
A0A0P0WPS3	A0A0P0WPS3_ORYSJ	NADH dehydrogenase [ubiquinone] 1 alpha subcomplex subunit 12	Os05g0538900 OSNPB_050538900	Oryza sativa subsp. japonica (Rice)	mitochondrial respiratory chain complex I assembly [GO:0032981]; response to oxidative stress [GO:0006979]	mitochondrial respiratory chain complex I [GO:0005747]		APTPEELAELEAR	1	10.7	0.90152	-0.84117	0	0	0	0	0	0	0	0	0	0	0	0	0	0	0	0	0	0	0	8.58399	0	0	0	0	0	0	0	0	0	0	0	0	0	0	0	0
A0A0P0WPT1	A0A0P0WPT1_ORYSJ	Os05g0535800 protein	Os05g0535800 OSNPB_050535800	Oryza sativa subsp. japonica (Rice)	RNA stabilization [GO:0043489]		RNA binding [GO:0003723]	QIKQLNVPIKVK	1	2.3	0.96185	-5.7224	0	0	0	0	0	0	0	0	0	4.79872	0	0	0	0	0	0	0	0	0	0	0	0	0	0	0	0	0	0	0	0	0	0	0	0	0	0
A0A0P0WPT8	A0A0P0WPT8_ORYSJ	Os05g0556600 protein	Os05g0556600 OSNPB_050556600	Oryza sativa subsp. japonica (Rice)				GTKLPQRPKK	1	5.8	0.93962	-4.3786	0	0	0	0	0	0	0	0	0	0	0	0	0	0	0	0	0	0	0	0	0	0	0	0	0	0	0	0	0	0	0	0	0	0	0	0
A0A0P0WQ24	A0A0P0WQ24_ORYSJ	Os05g0524100 protein	Os05g0524100	Oryza sativa subsp. japonica (Rice)		nucleus [GO:0005634]		AAAAAAVELGQHLR;KEKPYKSK	2	9.2	0.9325	-4.0903	0	0	0	0	0	0	0	0	0	0	0	0	0	0	0	0	0	0	0	8.90575	0	0	0	0	0	0	0	0	0	0	0	0	0	0	0	0
A0A0P0WQ43	A0A0P0WQ43_ORYSJ	Os05g0521650 protein	Os05g0521650 OSNPB_050521650	Oryza sativa subsp. japonica (Rice)				VGRVAPLHHRLVR	1	5.3	0.94546	-4.5137	0	0	0	0	0	0	0	0	0	0	0	0	0	0	0	0	0	0	0	0	0	0	0	0	0	0	0	0	0	0	0	0	3.63633	0	0	0
A0A0P0WQ82	A0A0P0WQ82_ORYSJ	Os05g0537901 protein	Os05g0537901 OSNPB_050537901	Oryza sativa subsp. japonica (Rice)				RRTAVAWK	1	7.6	0.96049	-9.7685	0	0	0	0	0	0	0	0	0	0	0	0	0	0	0	0	0	0	0	0	0	0	0	0	10.3829	0	0	0	0	0	0	0	0	0	0	0
A0A0P0WQA0	A0A0P0WQA0_ORYSJ	Os05g0564000 protein	Os05g0564000 OSNPB_050564000	Oryza sativa subsp. japonica (Rice)		membrane [GO:0016020]		LSERLFLEKDLLPEDLVR	1	8.5	0.95548	-6.1038	0	0	0	0	0	0	0	0	0	0	0	0	0	0	0	0	0	0	0	0	0	0	0	0	0	0	0	0	0	7.70099	0	0	0	0	0	0
A0A0P0WQA5	A0A0P0WQA5_ORYSJ	Os05g0532300 protein	Os05g0532300 OSNPB_050532300	Oryza sativa subsp. japonica (Rice)				LSVHEVGFCGR	1	2.2	0.89422	-1.2889	0	0	0	0	0	0	0	0	0	0	0	0	0	0	0	0	0	0	0	0	0	0	0	0	0	0	0	0	0	0	5.48614	0	0	0	0	0
A0A0P0WQP3	A0A0P0WQP3_ORYSJ	cysteine dioxygenase (EC 1.13.11.20)	Os05g0592300 OSNPB_050592300	Oryza sativa subsp. japonica (Rice)	detection of hypoxia [GO:0070483]		cysteine dioxygenase activity [GO:0017172]; metal ion binding [GO:0046872]	GVQMPQR;ILFGSMHLK	2	7.8	0.9618	-5.4728	0	0	0	0	0	0	0	0	0	0	0	0	0	0	0	0	0	0	0	0	0	0	0	0	0	0	0	0	0	0	0	0	0	0	0	0
A0A0P0WQU9	A0A0P0WQU9_ORYSJ	Os05g0586600 protein	Os05g0586600 OSNPB_050586600	Oryza sativa subsp. japonica (Rice)	DNA-templated transcription initiation [GO:0006352]		DNA-binding transcription factor activity [GO:0003700]	YELKALMK	1	2.3	0.93419	-4.0525	0	0	0	0	0	0	0	0	0	0	0	0	0	0	6.74967	0	0	0	0	0	0	0	0	0	0	0	0	0	4.17696	0	0	0	0	0	0	0
A0A0P0WQX4	A0A0P0WQX4_ORYSJ	Os05g0580350 protein	Os05g0580350 OSNPB_050580350	Oryza sativa subsp. japonica (Rice)		membrane [GO:0016020]		PSPVSSTGRR	1	10.4	0.95416	-5.2348	0	0	0	0	0	0	0	0	5.59696	0	0	5.80777	0	0	0	0	0	0	0	0	0	0	0	0	0	0	0	0	0	0	0	0	0	0	0	0
A0A0P0WQY6	A0A0P0WQY6_ORYSJ	Os05g0556201 protein	Os05g0556201 OSNPB_050556201	Oryza sativa subsp. japonica (Rice)				VGRALSSPWSPR	1	9.2	0.89769	-1.2916	0	0	0	0	0	0	0	0	0	0	0	6.54973	0	0	0	0	0	0	0	0	0	0	0	0	0	0	0	0	0	0	0	0	0	0	0	0
A0A0P0WR08	A0A0P0WR08_ORYSJ	Os05g0570200 protein	Os05g0570200 OSNPB_050570200	Oryza sativa subsp. japonica (Rice)				LRALVVNRSWR	1	2.7	0.94209	-4.5021	0	0	0	0	0	0	0	0	0	0	0	0	0	0	0	0	0	0	0	0	0	0	0	0	0	0	0	0	0	0	0	0	0	0	0	0
A0A0P0WR51	A0A0P0WR51_ORYSJ	Os05g0576750 protein	Os05g0576750 OSNPB_050576750	Oryza sativa subsp. japonica (Rice)				EVAVHPR	1	4.1	0.91815	-2.092	0	0	0	0	0	0	0	0	0	0	0	0	0	0	0	0	0	0	0	0	0	0	0	0	0	0	0	0	0	0	0	0	0	0	0	0
A0A0P0WR78	A0A0P0WR78_ORYSJ	homogentisate 1,2-dioxygenase (EC 1.13.11.5)	Os06g0103300 OSNPB_060103300	Oryza sativa subsp. japonica (Rice)	L-phenylalanine catabolic process [GO:0006559]; tyrosine metabolic process [GO:0006570]		homogentisate 1,2-dioxygenase activity [GO:0004411]; metal ion binding [GO:0046872]	LLITTECGK	1	2.7	0.94327	-4.845	0	0	0	0	0	0	0	0	0	0	0	0	0	0	0	0	0	0	0	0	0	0	0	0	0	4.88621	0	0	0	0	0	0	0	0	0	0
A0A0P0WR90	A0A0P0WR90_ORYSJ	Os05g0581200 protein	Os05g0581200 OSNPB_050581200	Oryza sativa subsp. japonica (Rice)				MNLRLILKDHLLDELQALK	1	18.6	0.95756	-7.618	0	0	0	0	0	7.90509	0	0	0	0	0	0	0	0	0	0	0	4.63616	0	0	0	0	0	0	0	0	0	0	0	0	0	0	0	0	0	0
A0A0P0WRF6	A0A0P0WRF6_ORYSJ	Os05g0581600 protein	Os05g0581600 OSNPB_050581600	Oryza sativa subsp. japonica (Rice)				HRRPPPAPVVR	1	6.4	0.94472	-4.6438	0	0	0	0	10.1279	9.88283	0	0	0	0	0	0	0	0	0	0	0	0	0	0	0	0	0	0	0	0	0	0	0	0	0	0	0	0	0	0
A0A0P0WRG2	A0A0P0WRG2_ORYSJ	Os05g0579250 protein	Os05g0579250 OSNPB_050579250	Oryza sativa subsp. japonica (Rice)				TMCSSVPVEGAMSLAGNR	1	20	0.9538	-6.1038	0	0	0	0	0	0	0	0	0	0	0	2.74928	0	0	0	0	0	0	0	0	0	0	0	7.07286	0	0	0	0	0	0	0	0	0	0	0	0
A0A0P0WRH2	A0A0P0WRH2_ORYSJ	Os06g0106650 protein	Os06g0106650 OSNPB_060106650	Oryza sativa subsp. japonica (Rice)				GLCVHVSK	1	2.5	0.96325	-9.5092	0	0	0	0	0	0	0	0	0	0	0	0	0	0	0	0	0	0	0	0	0	0	0	0	0	0	0	0	0	0	0	0	0	0	0	0
A0A0P0WRL6	A0A0P0WRL6_ORYSJ	1-phosphatidylinositol 4-kinase (EC 2.7.1.67)	Os05g0590100 OsJ_19742 OSNPB_050590100	Oryza sativa subsp. japonica (Rice)			1-phosphatidylinositol 4-kinase activity [GO:0004430]	FRFRVEPGR	1	1.5	0.96313	-10.992	0	0	0	0	0	0	0	0	0	0	0	0	0	0	0	0	0	0	0	0	0	0	0	0	0	0	0	0	0	0	0	0	0	0	0	0
A0A0P0WRN7	A0A0P0WRN7_ORYSJ	Os05g0593550 protein	Os05g0593550 OSNPB_050593550	Oryza sativa subsp. japonica (Rice)		NuA4 histone acetyltransferase complex [GO:0035267]		SQAYVR	1	1.2	0.91726	-1.4274	0	0	0	0	0	0	0	0	0	0	0	0	0	0	0	0	0	0	0	0	0	0	0	0	0	0	0	0	0	0	0	0	0	0	0	0
A0A0P0WRN8	A0A0P0WRN8_ORYSJ	Os05g0587300 protein	Os05g0587300 OSNPB_050587300	Oryza sativa subsp. japonica (Rice)				EKIDEER	1	9.7	0.91842	-2.092	0	0	0	0	0	0	0	0	0	0	0	0	0	0	0	0	0	0	0	0	0	0	0	0	0	0	0	0	0	0	0	0	0	0	0	0
A0A0P0WRQ5	A0A0P0WRQ5_ORYSJ	Os06g0102800 protein	Os06g0102800 OSNPB_060102800	Oryza sativa subsp. japonica (Rice)	chromatin remodeling [GO:0006338]	chromatin [GO:0000785]; nucleus [GO:0005634]	ATP binding [GO:0005524]; ATP hydrolysis activity [GO:0016887]; ATP-dependent chromatin remodeler activity [GO:0140658]; chromatin binding [GO:0003682]; DNA binding [GO:0003677]; helicase activity [GO:0004386]; histone binding [GO:0042393]; metal ion binding [GO:0046872]	DHLSSLNR;TLILAK	2	1.1	0.96314	-9.4922	0	0	0	0	0	0	0	0	0	0	0	0	0	0	0	0	0	0	0	3.93386	9.03963	0	0	0	0	0	0	0	0	0	0	0	0	0	0	0
A0A0P0WRR8	A0A0P0WRR8_ORYSJ	Os06g0102600 protein	Os06g0102600 OSNPB_060102600	Oryza sativa subsp. japonica (Rice)				NISEKTETER	1	5.1	0.95433	-5.2348	0	0	0	0	0	0	0	0	0	0	0	0	0	0	0	0	0	0	7.47719	0	7.88044	0	0	0	0	0	0	0	0	0	0	0	0	0	0	0
A0A0P0WRU9	A0A0P0WRU9_ORYSJ	Os06g0129900 protein	Os06g0129900 OSNPB_060129900	Oryza sativa subsp. japonica (Rice)		membrane [GO:0016020]	heme binding [GO:0020037]; iron ion binding [GO:0005506]; monooxygenase activity [GO:0004497]; oxidoreductase activity, acting on paired donors, with incorporation or reduction of molecular oxygen [GO:0016705]	YLRDIVLNFLIAGK	1	2.8	0.91126	-1.3113	0	0	0	0	0	0	0	0	0	0	0	0	0	0	0	0	0	0	0	4.09001	0	6.76368	0	0	0	0	0	0	0	0	0	0	0	0	0	0
A0A0P0WS22	A0A0P0WS22_ORYSJ	Os06g0111300 protein	Os06g0111300 OSNPB_060111300	Oryza sativa subsp. japonica (Rice)	chloroplast mRNA processing [GO:0010239]; Group II intron splicing [GO:0000373]	chloroplast stroma [GO:0009570]; mitochondrion [GO:0005739]	mRNA binding [GO:0003729]	EMCFVLHELRGWRQAR	1	2.7	0.95391	-6.2369	0	0	0	0	0	0	0	0	0	0	0	0	0	0	0	0	0	0	0	0	0	4.63366	4.24001	0	0	0	0	0	0	0	0	0	0	0	0	0
A0A0P0WS45	A0A0P0WS45_ORYSJ	Os06g0114066 protein	Os06g0114066 OSNPB_060114066	Oryza sativa subsp. japonica (Rice)				SLALVIFLSTKRS	1	9.6	0.94575	-4.5137	0	0	0	0	0	0	4.10886	0	0	4.41893	3.97223	0	0	0	0	0	0	0	0	4.70005	0	0	0	5.35576	0	0	0	0	0	5.10974	0	0	0	0	0	0
A0A0P0WS89	A0A0P0WS89_ORYSJ	Os06g0137650 protein	Os06g0137650 OSNPB_060137650	Oryza sativa subsp. japonica (Rice)				APSRTPRALAWLNAKPTR	1	28.1	0.95639	-6.1038	0	0	0	0	5.36103	0	0	0	0	0	0	0	0	0	0	0	0	0	0	0	0	0	0	0	0	0	0	0	0	0	0	0	0	0	0	0
A0A0P0WS91	A0A0P0WS91_ORYSJ	Os06g0114400 protein	Os06g0114400 OSNPB_060114400	Oryza sativa subsp. japonica (Rice)				TPRTPR	1	2.4	0.5082	0.016979	0	0	0	0	0	5.48999	0	0	0	0	0	0	0	0	0	0	0	0	0	0	0	0	0	0	0	0	0	0	0	0	0	0	0	0	0	0
A0A0P0WS99	A0A0P0WS99_ORYSJ	Os06g0125600 protein	Os06g0125600 OSNPB_060125600	Oryza sativa subsp. japonica (Rice)				RGVRLLQPLLLR	1	3.6	0.95883	-5.361	0	0	0	0	0	0	0	0	0	0	0	0	0	0	0	0	0	0	0	0	5.13356	0	0	0	0	0	0	0	0	0	0	0	0	0	0	0
A0A0P0WSF6	A0A0P0WSF6_ORYSJ	Os06g0128800 protein	Os06g0128800 OSNPB_060128800	Oryza sativa subsp. japonica (Rice)				ALRRLSYSLR	1	5.5	0.95389	-5.2348	0	0	0	0	0	0	0	0	0	0	0	0	0	0	0	0	0	0	0	0	0	0	0	0	0	0	0	0	2.5117	0	0	0	0	0	0	0
A0A0P0WSI1	A0A0P0WSI1_ORYSJ	Os06g0131001 protein	Os06g0131001 OSNPB_060131001	Oryza sativa subsp. japonica (Rice)				LGGELLPR	1	3.8	0.89947	-0.61604	0	9.67451	0	0	9.54784	0	0	0	0	0	0	0	0	0	0	0	0	0	0	0	0	0	0	0	0	0	0	0	0	0	0	0	8.72649	0	0	0
A0A0P0WSK4	A0A0P0WSK4_ORYSJ	Os06g0160100 protein	Os06g0160100 OSNPB_060160100	Oryza sativa subsp. japonica (Rice)		nucleosome [GO:0000786]; nucleus [GO:0005634]	DNA binding [GO:0003677]; protein heterodimerization activity [GO:0046982]; structural constituent of chromatin [GO:0030527]	LFKHRR	1	2.7	0.47458	0.016979	0	0	0	0	0	0	0	0	0	0	0	0	0	0	0	0	0	0	0	0	0	0	0	0	0	0	0	0	0	0	0	0	0	0	0	0
A0A0P0WSM5	A0A0P0WSM5_ORYSJ	Os06g0151025 protein	Os06g0151025 OSNPB_060151025	Oryza sativa subsp. japonica (Rice)				HREAAALEPHELQR	1	7.9	0.91708	-1.3113	0	0	0	0	0	0	0	0	0	0	0	0	0	0	0	0	0	0	0	0	0	0	0	0	0	0	0	0	0	0	0	0	0	0	7.28346	0
A0A0P0WSV4	A0A0P0WSV4_ORYSJ	Os06g0154800 protein	Os06g0154800 OSNPB_060154800	Oryza sativa subsp. japonica (Rice)				LTDLLRRYSASINLQINK	1	11.1	0.95621	-7.3215	0	0	0	0	8.38478	0	0	0	0	0	0	0	0	0	0	0	0	0	0	0	0	0	0	0	0	0	0	0	0	0	0	0	0	0	0	0
A0A0P0WSZ7	A0A0P0WSZ7_ORYSJ	Os06g0159750 protein	Os06g0159750 OSNPB_060159750	Oryza sativa subsp. japonica (Rice)				DVGPTPPRRR	1	4.9	0.95352	-5.2348	0	0	0	0	0	0	0	0	0	0	0	0	0	0	0	0	0	0	0	0	0	0	0	7.52129	0	0	0	0	0	0	0	0	0	0	0	0
A0A0P0WT03	A0A0P0WT03_ORYSJ	Os06g0153300 protein	Os06g0153300 OSNPB_060153300	Oryza sativa subsp. japonica (Rice)				HKSIVHIK	1	2.9	0.93387	-4.0525	0	0	0	0	0	0	0	0	0	0	0	0	0	0	0	0	6.05129	0	0	0	0	0	0	0	0	0	0	0	0	0	0	0	0	0	0	0
A0A0P0WT36	A0A0P0WT36_ORYSJ	Os06g0149133 protein	Os06g0149133 OSNPB_060149133	Oryza sativa subsp. japonica (Rice)				LGLVLLVVLELLR;RKLGLVLLVVLELLR	2	9.6	0.95436	-5.8369	6.16116	0	0	0	0	0	0	0	0	0	0	0	0	0	0	0	0	2.77726	0	4.80416	0	0	0	0	0	0	0	0	0	0	0	0	0	0	0	3.7583
A0A0P0WT39	A0A0P0WT39_ORYSJ	Os06g0179100 protein	Os06g0179100 OSNPB_060179100	Oryza sativa subsp. japonica (Rice)				LLRRKPR	1	2.3	0.91808	-2.092	0	0	0	0	0	0	0	0	0	0	0	0	0	0	0	0	0	0	0	0	0	0	0	0	0	0	0	0	0	0	0	0	0	0	0	0
A0A0P0WT52	A0A0P0WT52_ORYSJ	Os06g0176100 protein (Os06g0177200 protein)	Os06g0176100 Os06g0177200 OSNPB_060176100 OSNPB_060177200	Oryza sativa subsp. japonica (Rice)	protein glycosylation [GO:0006486]	Golgi apparatus [GO:0005794]; membrane [GO:0016020]	glycosyltransferase activity [GO:0016757]	TWDPAR	1	1.9	0.91757	-1.4274	0	0	0	0	0	0	0	0	0	0	0	0	0	0	0	0	0	0	0	0	0	0	0	0	0	7.64342	0	0	0	0	0	0	0	0	0	0
A0A0P0WT54	A0A0P0WT54_ORYSJ	Os06g0152500 protein	Os06g0152500 OSNPB_060152500	Oryza sativa subsp. japonica (Rice)		mitochondrion [GO:0005739]	mRNA binding [GO:0003729]	EGNVDALIDVLCGMAR;GVLPDVVTYSVLINGLSKSARTK;RLAAAFPPLPLLLSLLAALR	3	8.5	0.96102	-9.52	0	0	0	0	0	0	0	0	0	0	0	0	0	0	0	0	0	0	0	0	5.62331	8.76534	0	0	0	0	0	0	0	0	0	0	0	0	0	0
A0A0P0WT81	A0A0P0WT81_ORYSJ	Os06g0168150 protein	Os06g0168150 OSNPB_060168150	Oryza sativa subsp. japonica (Rice)				SLWRQRR	1	4.6	0.96201	-5.6605	0	0	0	0	0	0	0	0	0	0	0	0	0	0	0	0	0	0	10.0935	0	0	0	0	0	0	0	0	0	0	0	0	0	0	0	0	0
A0A0P0WTC8	A0A0P0WTC8_ORYSJ	Os06g0164600 protein	Os06g0164600 OSNPB_060164600	Oryza sativa subsp. japonica (Rice)				GPRPPPLHR	1	9.7	0.96144	-10.733	0	0	0	0	0	0	0	0	0	0	0	0	7.72717	0	0	0	0	0	0	0	0	0	0	0	0	0	0	0	0	0	0	0	0	0	0	0
A0A0P0WTE8	A0A0P0WTE8_ORYSJ	RING-type E3 ubiquitin transferase (EC 2.3.2.27)	Os06g0163000 OSNPB_060163000	Oryza sativa subsp. japonica (Rice)		intracellular organelle [GO:0043229]	ATP binding [GO:0005524]; protein kinase activity [GO:0004672]	IESERLAR	1	1.5	0.96108	-9.0935	0	0	0	0	12.1305	12.2156	0	0	0	0	0	10.4165	0	0	0	11.9199	0	0	0	0	0	0	0	0	0	0	0	11.7482	11.6228	0	0	0	0	0	12.4962	3.43962
A0A0P0WTJ0	A0A0P0WTJ0_ORYSJ	Os06g0171600 protein	Os06g0171600 OSNPB_060171600	Oryza sativa subsp. japonica (Rice)		membrane [GO:0016020]	membrane insertase activity [GO:0032977]	LLILPVLITQIKKAAK	1	8.3	0.94851	-5.0192	0	0	0	0	0	0	0	0	0	0	0	0	0	0	0	0	0	0	0	0	0	0	0	0	0	0	0	0	0	0	0	0	0	0	0	0
A0A0P0WTL6	A0A0P0WTL6_ORYSJ	Os06g0172901 protein	Os06g0172901 OSNPB_060172901	Oryza sativa subsp. japonica (Rice)				AGSVKR	1	1.2	0.70968	0.016979	0	0	0	0	0	0	0	0	0	0	0	0	0	0	0	0	0	0	0	0	0	0	0	0	0	0	0	0	0	0	0	0	0	0	0	0
A0A0P0WTL7	A0A0P0WTL7_ORYSJ	non-specific serine/threonine protein kinase (EC 2.7.11.1)	Os06g0185966 OSNPB_060185966	Oryza sativa subsp. japonica (Rice)		membrane [GO:0016020]	ATP binding [GO:0005524]; protein serine/threonine kinase activity [GO:0004674]	SIRHRNLIR	1	1	0.96311	-10.992	0	0	0	0	0	0	0	0	0	0	10.3912	0	0	0	0	0	10.0756	0	0	0	0	0	0	0	0	0	0	0	0	0	0	0	0	0	0	0
A0A0P0WTN3	A0A0P0WTN3_ORYSJ	Os06g0179400 protein	Os06g0179400 OSNPB_060179400	Oryza sativa subsp. japonica (Rice)				VPGEHQRPR	1	4.3	0.96144	-10.733	0	0	0	0	0	0	0	0	0	0	0	0	0	0	0	0	0	0	0	0	0	0	0	0	0	0	0	0	0	0	0	0	0	0	0	8.2148
A0A0P0WTS1	A0A0P0WTS1_ORYSJ	Small ribosomal subunit protein uS15c	Os06g0176150 Os06g0177250 OSNPB_060176150 OSNPB_060177250	Oryza sativa subsp. japonica (Rice)	translation [GO:0006412]	cytoplasm [GO:0005737]; ribonucleoprotein complex [GO:1990904]; ribosome [GO:0005840]	structural constituent of ribosome [GO:0003735]	YLKYLR	1	2.7	0.89197	-1.0117	0	0	0	0	0	0	0	0	0	0	0	0	0	0	0	0	0	0	0	0	0	0	0	0	0	0	0	0	0	0	0	0	0	0	0	0
A0A0P0WTW4	A0A0P0WTW4_ORYSJ	Os06g0186950 protein	Os06g0186950 OSNPB_060186950	Oryza sativa subsp. japonica (Rice)				CGGGKGGLEEK	1	10.3	0.89427	-1.2889	0	0	0	0	0	0	0	0	0	0	0	0	0	0	0	0	0	0	0	0	0	0	0	0	0	0	0	0	0	0	0	0	0	0	0	0
A0A0P0WU03	A0A0P0WU03_ORYSJ	Os06g0193400 protein	Os06g0193400 OSNPB_060193400	Oryza sativa subsp. japonica (Rice)		nucleus [GO:0005634]	DNA-binding transcription factor activity [GO:0003700]; protein dimerization activity [GO:0046983]	ITENER	1	1.7	0.91738	-1.4274	0	0	0	0	0	0	0	0	0	10.5951	0	0	0	0	0	0	0	0	0	0	0	0	0	0	0	0	0	0	0	0	0	0	0	0	0	0
A0A0P0WU21	A0A0P0WU21_ORYSJ	O-fucosyltransferase family protein	Os06g0219400 OSNPB_060219400	Oryza sativa subsp. japonica (Rice)	fucose metabolic process [GO:0006004]	cytoplasm [GO:0005737]	transferase activity [GO:0016740]	MRSFGPYIALHLR;SFGPYIALHLR	2	3.6	0.96123	-5.5247	0	0	0	0	0	0	0	0	0	0	0	0	0	0	0	0	0	0	0	0	0	0	7.70508	0	0	0	0	0	5.20582	0	0	0	0	0	0	0
A0A0P0WU31	A0A0P0WU31_ORYSJ	Os06g0221450 protein	Os06g0221450 OSNPB_060221450	Oryza sativa subsp. japonica (Rice)				MAAVMLRALGNGAPDVTGER	1	21.3	0.89081	-0.66233	0	0	0	0	0	0	0	0	0	0	0	0	0	0	0	0	0	0	0	0	9.12335	0	0	0	0	0	0	0	0	0	0	0	0	0	0	0
A0A0P0WU53	A0A0P0WU53_ORYSJ	Os06g0199400 protein	Os06g0199400 OSNPB_060199400	Oryza sativa subsp. japonica (Rice)				RSSLETAATRSSSAAAPPAR	1	10.7	0.95687	-7.5837	0	0	0	0	0	0	0	0	0	0	0	0	0	0	0	0	0	0	0	0	0	0	0	0	0	0	0	0	0	0	0	0	0	0	0	0
A0A0P0WU81	A0A0P0WU81_ORYSJ	Os06g0205337 protein	Os06g0205337 OSNPB_060205337	Oryza sativa subsp. japonica (Rice)				TGNNVIYERLDR	1	3.9	0.89908	-1.2916	0	0	0	0	0	0	0	0	0	0	0	0	0	0	0	0	0	0	0	0	0	0	0	0	0	0	0	0	8.14333	0	0	0	0	0	0	0
A0A0P0WUF4	A0A0P0WUF4_ORYSJ	Os06g0235900 protein	Os06g0235900 OSNPB_060235900	Oryza sativa subsp. japonica (Rice)				SDLDALKVSK	1	7.9	0.96046	-10.126	0	0	0	0	0	0	0	0	0	0	0	0	0	0	0	0	0	0	0	0	0	0	0	0	0	0	0	0	0	0	0	0	0	0	0	0
A0A0P0WUL2	A0A0P0WUL2_ORYSJ	Os06g0215200 protein	Os06g0215200 OSNPB_060215200	Oryza sativa subsp. japonica (Rice)	mRNA splicing, via spliceosome [GO:0000398]	nucleus [GO:0005634]	nucleic acid binding [GO:0003676]; zinc ion binding [GO:0008270]	LATMQK	1	8.2	0.70248	0.016979	0	0	0	2.33834	0	0	0	0	0	0	4.85718	0	0	0	0	0	0	0	0	0	0	0	0	0	0	0	0	0	0	0	0	0	0	0	0	0
A0A0P0WUQ8	A0A0P0WUQ8_ORYSJ	Os06g0230801 protein	Os06g0230801 OSNPB_060230801	Oryza sativa subsp. japonica (Rice)				TAATNFTGAAKR	1	14.3	0	0.059435	0	0	0	0	0	0	0	0	0	0	0	0	0	0	0	0	0	0	0	0	0	0	0	0	0	0	0	0	9.78596	0	0	0	0	0	9.77839	0
A0A0P0WUS8	A0A0P0WUS8_ORYSJ	Os06g0233000 protein	Os06g0233000 OSNPB_060233000	Oryza sativa subsp. japonica (Rice)				TPAPVALR	1	4.1	0.92103	-4.0525	0	0	0	0	0	0	0	0	0	0	0	0	0	0	0	0	0	0	0	0	0	6.2143	5.27657	0	0	0	0	0	0	0	3.02267	0	0	13.4225	0	0
A0A0P0WUT0	A0A0P0WUT0_ORYSJ	Os06g0234633 protein	Os06g0234633 OSNPB_060234633	Oryza sativa subsp. japonica (Rice)				EPPPHRILLRR	1	8.7	0.95838	-5.3584	0	0	0	0	0	0	0	0	0	0	0	0	0	0	0	0	0	6.26853	0	0	0	0	0	0	0	0	0	0	0	0	0	0	0	0	0	0
A0A0P0WV05	A0A0P0WV05_ORYSJ	Os06g0241200 protein	Os06g0241200 OSNPB_060241200	Oryza sativa subsp. japonica (Rice)				SPPARRK	1	5.9	0.91803	-2.092	0	0	0	0	0	0	0	0	0	0	0	0	0	0	0	0	0	0	0	0	0	0	0	0	0	0	0	0	0	0	0	0	0	0	10.5279	0
A0A0P0WV16	A0A0P0WV16_ORYSJ	Os06g0246700 protein	Os06g0246700 OSNPB_060246700	Oryza sativa subsp. japonica (Rice)				TRQAAWKAR	1	3.7	0.94188	-4.845	0	0	7.75161	0	0	0	0	0	0	0	0	0	0	0	0	0	0	0	0	0	0	0	6.7362	0	6.41676	0	0	6.87566	6.99198	0	0	0	0	0	0	0
A0A0P0WV28	A0A0P0WV28_ORYSJ	Os06g0246200 protein	Os06g0246200 OSNPB_060246200	Oryza sativa subsp. japonica (Rice)				LVSPLGR	1	2.5	0.91855	-2.092	0	0	0	0	0	0	0	0	7.3831	0	0	0	0	0	0	0	0	0	0	0	0	0	0	0	0	0	0	0	0	0	0	0	0	0	0	0
A0A0P0WV67	A0A0P0WV67_ORYSJ	Os06g0256800 protein	Os06g0256800 OSNPB_060256800	Oryza sativa subsp. japonica (Rice)				VRPPQPQQPAAEER	1	6.6	0.86326	-0.03779	0	0	0	0	0	0	0	0	0	0	0	0	0	0	0	0	0	0	0	0	0	0	0	0	0	0	0	0	8.57561	0	0	0	0	0	0	0
A0A0P0WVJ1	A0A0P0WVJ1_ORYSJ	Os06g0270900 protein	Os06g0270900 OSNPB_060270900	Oryza sativa subsp. japonica (Rice)			oxidoreductase activity, acting on the aldehyde or oxo group of donors, NAD or NADP as acceptor [GO:0016620]	VVLELAAR	1	3.1	0.96291	-9.5092	0	0	0	0	0	0	0	0	0	0	0	0	0	0	0	0	0	0	0	0	0	0	0	0	0	0	0	0	0	0	0	0	0	0	0	0
A0A0P0WVN7	A0A0P0WVN7_ORYSJ	Os06g0297800 protein	Os06g0297800 OSNPB_060297800	Oryza sativa subsp. japonica (Rice)		membrane [GO:0016020]		RLARHEGEVMSTQQK	1	4.2	0.94816	-4.5364	0	0	0	0	0	0	0	0	0	0	0	0	0	0	0	0	0	0	0	0	0	0	0	0	0	0	0	0	0	0	0	0	0	0	2.5799	0
A0A0P0WVP3	A0A0P0WVP3_ORYSJ	Os06g0300100 protein	Os06g0300100 OSNPB_060300100	Oryza sativa subsp. japonica (Rice)				SLAGSRPTRTR	1	7.2	0.89399	-1.2889	0	0	8.88972	0	0	0	0	0	0	0	0	0	0	0	0	0	0	0	0	0	0	0	0	0	0	0	0	0	0	0	0	0	0	0	0	0
A0A0P0WVQ0	A0A0P0WVQ0_ORYSJ	Os06g0294300 protein	Os06g0294300 OSNPB_060294300	Oryza sativa subsp. japonica (Rice)				LPNNCSKSR	1	5.8	0.96208	-10.317	0	0	0	0	0	8.94799	0	0	0	0	0	0	0	0	0	0	0	0	0	0	0	0	0	0	0	0	0	0	0	0	0	0	0	0	8.54925	0
A0A0P0WVQ4	A0A0P0WVQ4_ORYSJ	Os06g0290701 protein	Os06g0290701 OSNPB_060290701	Oryza sativa subsp. japonica (Rice)				RAKWSASAADTVGR	1	8.3	0.94943	-4.5245	0	0	0	0	0	0	0	0	0	6.91073	0	0	0	0	0	0	0	0	0	0	0	0	0	0	0	0	0	0	0	0	0	0	0	0	0	0
A0A0P0WVX9	A0A0P0WVX9_ORYSJ	Os06g0296200 protein	Os06g0296200 OSNPB_060296200	Oryza sativa subsp. japonica (Rice)				APMAGK	1	8.3	0.68966	0.016979	0	0	0	0	0	0	0	0	0	0	0	0	0	0	0	0	0	0	0	0	0	0	0	0	0	0	0	0	0	0	0	0	0	0	0	0
A0A0P0WW15	A0A0P0WW15_ORYSJ	Os06g0295366 protein	Os06g0295366 OSNPB_060295366	Oryza sativa subsp. japonica (Rice)				LTDRNF	1	4.7	0.69565	0.016979	0	6.22943	0	0	0	0	0	0	0	0	0	0	0	0	0	0	0	0	0	0	0	0	0	0	0	0	0	0	0	0	0	0	0	0	0	0
A0A0P0WW67	A0A0P0WW67_ORYSJ	Os06g0314100 protein	Os06g0314100 OSNPB_060314100	Oryza sativa subsp. japonica (Rice)				SLLESLLGACRFHGNSK	1	13.3	0.92084	-2.0583	0	0	0	0	0	0	0	0	0	0	0	0	0	0	0	0	0	0	0	0	0	0	0	0	0	0	0	0	0	0	0	0	0	0	0	0
A0A0P0WW96	A0A0P0WW96_ORYSJ	Os06g0350600 protein	Os06g0350600 OSNPB_060350600	Oryza sativa subsp. japonica (Rice)		extracellular space [GO:0005615]		AAALPRTR	1	3.2	0.9596	-9.0935	0	0	0	0	0	0	0	0	0	0	0	0	0	0	0	0	0	0	0	0	0	0	0	0	0	0	0	0	0	0	0	0	0	0	0	0
A0A0P0WWK8	A0A0P0WWK8_ORYSJ	Os06g0335101 protein	Os06g0335101 OSNPB_060335101	Oryza sativa subsp. japonica (Rice)				QIVVEETRNELRINK	1	13.2	0.956	-5.7541	0	0	0	0	0	0	0	0	0	0	0	0	0	0	0	0	0	0	0	0	6.86555	0	0	6.55692	0	0	4.98057	0	0	0	0	0	0	0	0	0
A0A0P0WWN3	A0A0P0WWN3_ORYSJ	Os06g0472200 protein	Os06g0472200 OSNPB_060472200	Oryza sativa subsp. japonica (Rice)			oxidoreductase activity [GO:0016491]	SLMAAAGKEPSRVLVIGGTGYIGR	1	7.6	0.95771	-5.2713	0	0	0	0	0	0	0	0	0	0	0	0	0	0	0	0	0	0	0	0	0	0	0	0	0	0	0	0	6.42484	0	0	0	0	0	0	0
A0A0P0WWR3	A0A0P0WWR3_ORYSJ	Os06g0348800 protein	Os06g0348800 OSNPB_060348800	Oryza sativa subsp. japonica (Rice)	positive regulation of DNA-templated transcription [GO:0045893]	nucleus [GO:0005634]	DNA binding [GO:0003677]; DNA-binding transcription factor activity [GO:0003700]	VPVWPPR	1	1.7	0.9188	-2.092	0	0	0	0	5.22759	0	0	0	0	0	0	0	0	0	0	0	0	0	0	0	0	0	0	0	0	0	0	0	0	0	0	0	0	0	0	0
A0A0P0WWV4	A0A0P0WWV4_ORYSJ	Os06g0469100 protein	Os06g0469100 OSNPB_060469100	Oryza sativa subsp. japonica (Rice)	meristem maintenance [GO:0010073]	membrane [GO:0016020]		DIKNAAWDIK	1	7.7	0.89226	-1.1654	0	0	0	0	0	0	0	0	0	0	0	0	0	0	0	0	0	0	0	0	0	0	0	0	0	0	0	0	0	0	0	0	0	0	0	0
A0A0P0WWX9	A0A0P0WWX9_ORYSJ	Os06g0365700 protein	Os06g0365700 OSNPB_060365700	Oryza sativa subsp. japonica (Rice)				IHKSILLFLAAPPRR	1	13	0.95733	-5.7541	0	0	0	0	0	0	0	0	0	0	0	0	0	0	0	0	0	0	0	0	0	0	3.11869	0	0	0	0	0	0	0	0	0	0	0	0	0
A0A0P0WX04	A0A0P0WX04_ORYSJ	Os06g0476900 protein	Os06g0476900 OSNPB_060476900	Oryza sativa subsp. japonica (Rice)		membrane [GO:0016020]		SPLTLALR	1	10.4	0.9627	-9.5092	0	0	0	15.1446	15.3829	0	0	0	0	0	0	0	0	0	0	0	0	0	0	0	0	0	0	0	0	0	15.2525	15.1585	0	0	0	0	0	0	0	0
A0A0P0WX08	A0A0P0WX08_ORYSJ	Os06g0480250 protein	Os06g0480250 OSNPB_060480250	Oryza sativa subsp. japonica (Rice)				SQAFFTNGIR	1	9.9	0.90092	-0.45139	0	0	0	0	0	0	0	0	0	0	0	0	0	0	0	0	0	0	0	0	0	0	0	0	0	0	0	7.47281	0	0	0	0	0	0	0	0
A0A0P0WX28	A0A0P0WX28_ORYSJ	Os06g0502801 protein	Os06g0502801 OSNPB_060502801	Oryza sativa subsp. japonica (Rice)				MWRSTLPRLR	1	9.3	0.93889	-4.3786	0	0	0	0	0	0	0	0	0	0	0	0	0	0	0	0	0	0	0	2.62555	0	0	0	0	0	0	0	0	0	0	0	0	0	0	0	0
A0A0P0WX38	A0A0P0WX38_ORYSJ	Os06g0501500 protein	Os06g0501500 OSNPB_060501500	Oryza sativa subsp. japonica (Rice)				DEPRGGAVLSPSR	1	9.9	0.91002	-1.3005	0	0	0	0	0	0	0	0	0	0	0	0	0	0	0	0	0	0	0	0	0	0	0	0	0	0	0	0	0	0	0	0	0	0	0	0
A0A0P0WX53	A0A0P0WX53_ORYSJ	Os06g0484800 protein	Os06g0484800 OSNPB_060484800	Oryza sativa subsp. japonica (Rice)				TKFLSK	1	0.7	0.8944	-1.0117	0	8.49761	0	0	0	0	0	0	0	0	0	0	0	0	0	0	0	0	0	0	0	0	0	0	0	0	0	0	0	0	0	0	0	0	0	0
A0A0P0WXA2	A0A0P0WXA2_ORYSJ	Os06g0495700 protein	Os06g0495700 OSNPB_060495700	Oryza sativa subsp. japonica (Rice)	RNA processing [GO:0006396]	catalytic step 2 spliceosome [GO:0071013]; nucleoplasm [GO:0005654]	RNA binding [GO:0003723]; zinc ion binding [GO:0008270]	VESTEPSVR	1	1.9	0.94229	-4.845	0	4.20977	0	0	0	0	0	0	0	0	0	0	0	0	0	0	0	0	0	5.9336	0	0	0	0	0	0	0	0	0	3.95522	0	0	0	0	0	0
A0A0P0WXA8	A0A0P0WXA8_ORYSJ	Os06g0497350 protein	Os06g0497350 OSNPB_060497350	Oryza sativa subsp. japonica (Rice)	diterpenoid metabolic process [GO:0016101]		heme binding [GO:0020037]; iron ion binding [GO:0005506]; monooxygenase activity [GO:0004497]; oxidoreductase activity, acting on paired donors, with incorporation or reduction of molecular oxygen [GO:0016705]	EAYKEK	1	3.2	0.89213	-1.0117	0	0	0	0	0	0	0	0	0	0	0	0	0	0	0	0	0	0	0	0	12.6447	0	0	0	0	0	0	0	0	0	0	0	0	0	0	0
A0A0P0WXB6	A0A0P0WXB6_ORYSJ	Os06g0535732 protein	Os06g0535732 OSNPB_060535732	Oryza sativa subsp. japonica (Rice)				IWGERREK	1	4.2	0.91865	-3.1962	0	0	0	0	0	0	0	0	0	7.03397	0	0	0	0	0	0	0	0	6.69153	0	0	0	0	0	0	0	0	0	0	0	0	0	0	0	0	0
A0A0P0WXC9	A0A0P0WXC9_ORYSJ	Os06g0527500 protein	Os06g0527500 OSNPB_060527500	Oryza sativa subsp. japonica (Rice)				LPVKREAYIAALK	1	22.4	0.88391	-0.070871	0	0	0	0	0	0	0	0	0	0	0	7.95169	0	0	0	0	0	0	0	0	0	0	0	0	0	0	0	0	0	0	0	0	0	0	0	0
A0A0P0WXE7	A0A0P0WXE7_ORYSJ	Os06g0503800 protein	Os06g0503800 OSNPB_060503800	Oryza sativa subsp. japonica (Rice)	fatty acid biosynthetic process [GO:0006633]; fatty acid metabolic process [GO:0006631]		acyl-[acyl-carrier-protein] desaturase activity [GO:0045300]	CCCCSSR	1	2.9	0.96028	-5.4012	0	0	0	0	0	0	0	0	0	0	0	0	0	0	0	0	0	0	0	0	0	0	9.46669	0	0	0	0	0	0	0	0	0	0	0	0	0
A0A0P0WXG5	A0A0P0WXG5_ORYSJ	Os06g0505202 protein	Os06g0505202 OSNPB_060505202	Oryza sativa subsp. japonica (Rice)				VYWLFWK	1	14.9	0.95958	-5.4012	0	0	0	0	0	0	0	0	0	0	0	0	0	10.0593	0	0	0	0	0	0	0	0	0	0	0	0	0	0	0	0	0	0	0	0	0	0
A0A0P0WXP4	A0A0P0WXP4_ORYSJ	ATP-dependent RNA helicase (EC 3.6.4.13)	Os06g0526600 OSNPB_060526600	Oryza sativa subsp. japonica (Rice)			ATP binding [GO:0005524]; helicase activity [GO:0004386]; hydrolase activity [GO:0016787]; RNA binding [GO:0003723]	SLGLNNPPAVPKLVLRK	1	5.9	0.95062	-6.4891	0	0	0	0	0	0	0	0	0	0	0	0	0	0	0	0	0	0	0	4.71172	0	0	0	0	0	0	0	0	0	0	0	0	0	0	0	0
A0A0P0WXS3	A0A0P0WXS3_ORYSJ	Os06g0539975 protein	Os06g0539975 OSNPB_060539975	Oryza sativa subsp. japonica (Rice)				RPLAAARRPGVRELR	1	4.8	0.94777	-4.5364	0	0	0	0	0	0	0	0	0	0	0	0	0	0	0	0	0	0	0	0	0	0	0	0	0	0	0	0	0	0	0	0	0	0	0	0
A0A0P0WXU7	A0A0P0WXU7_ORYSJ	Os06g0556200 protein	Os06g0556200 OSNPB_060556200	Oryza sativa subsp. japonica (Rice)				LVLRLLPVRQHVR;WLARLVLRLLPVR	2	5.4	0.96118	-9.0274	0	0	0	0	3.32004	0	0	0	3.83005	0	0	0	0	0	0	0	0	0	0	0	0	0	0	0	0	0	0	0	0	0	0	0	0	0	0	2.57783
A0A0P0WY74	A0A0P0WY74_ORYSJ	Os06g0592800 protein	Os06g0592800 OSNPB_060592800	Oryza sativa subsp. japonica (Rice)				QLARHGPLVVSCR	1	5	0.90729	-1.3005	0	0	0	0	0	0	0	0	0	0	0	3.94101	0	0	0	0	0	4.14608	0	0	0	0	0	0	0	0	0	0	0	0	0	0	0	0	0	0
A0A0P0WYA1	A0A0P0WYA1_ORYSJ	cytokinin dehydrogenase (EC 1.5.99.12)	Os06g0572300 OSNPB_060572300	Oryza sativa subsp. japonica (Rice)	cytokinin metabolic process [GO:0009690]		cytokinin dehydrogenase activity [GO:0019139]; FAD binding [GO:0071949]	ATEVGGGRWQR;IHTDHDATTK	2	3.6	0.96044	-10.593	0	0	0	5.88743	0	0	0	0	0	0	0	0	0	0	0	0	0	3.69343	0	0	0	0	0	9.27284	0	0	0	0	0	0	0	0	0	0	0	0
A0A0P0WYD3	A0A0P0WYD3_ORYSJ	Auxin-responsive protein	Os06g0597000 OSNPB_060597000	Oryza sativa subsp. japonica (Rice)	auxin-activated signaling pathway [GO:0009734]	nucleus [GO:0005634]		RHRPHPRPPRLLLLLLLHR	1	7.3	0.95753	-7.618	0	0	0	0	0	0	0	0	0	0	0	5.60502	0	0	0	0	0	0	0	0	0	0	0	0	0	0	0	0	0	0	0	0	0	0	0	0
A0A0P0WYH4	A0A0P0WYH4_ORYSJ	Os06g0573900 protein	Os06g0573900 OSNPB_060573900	Oryza sativa subsp. japonica (Rice)			metal ion binding [GO:0046872]; oxidoreductase activity [GO:0016491]	FTDKVSR;ITVVVSSKCQNLQIRIFQGILIK	2	13.9	0.95873	-7.7129	0	0	0	0	0	4.77552	0	0	0	0	0	0	0	0	0	0	0	0	0	0	0	0	0	0	0	0	0	0	0	0	0	0	0	0	0	0
A0A0P0WYJ8	A0A0P0WYJ8_ORYSJ	Os06g0609800 protein	Os06g0609800 OSNPB_060609800	Oryza sativa subsp. japonica (Rice)				DTLLTRFEEAASR;QRYASVDRR	2	4.2	0.91834	-1.5424	0	0	0	0	0	0	0	0	0	0	0	6.22709	0	0	0	0	0	0	0	0	0	0	0	0	0	0	0	0	0	0	0	0	0	0	0	0
A0A0P0WYN8	A0A0P0WYN8_ORYSJ	Os06g0614050 protein	Os06g0614050 OSNPB_060614050	Oryza sativa subsp. japonica (Rice)				RHPVLHRQQQLLLER	1	1.9	0.94851	-4.5364	0	0	0	0	0	0	0	0	0	0	0	0	0	0	0	0	0	0	0	0	0	0	0	0	0	0	0	0	0	0	0	0	0	0	0	0
A0A0P0WYZ0	A0A0P0WYZ0_ORYSJ	Os06g0635250 protein	Os06g0635250 OSNPB_060635250	Oryza sativa subsp. japonica (Rice)		membrane [GO:0016020]		RWLMTLSCLR	1	5.7	0.96126	-9.6924	0	0	0	0	0	0	0	0	0	0	0	0	0	0	0	0	0	0	0	0	8.64071	0	0	0	0	0	0	0	0	0	0	0	0	0	0	0
A0A0P0WZ20	A0A0P0WZ20_ORYSJ	Os06g0618100 protein	Os06g0618100 OSNPB_060618100	Oryza sativa subsp. japonica (Rice)	regulation of DNA-templated transcription [GO:0006355]		DNA binding [GO:0003677]; metal ion binding [GO:0046872]; mRNA binding [GO:0003729]	ISGNAPPAK;KPPAAA	2	5.8	0.94396	-4.828	3.85898	0	0	0	0	0	8.30979	0	0	0	0	0	0	0	0	0	0	0	0	0	0	0	0	0	0	0	0	0	2.60632	0	0	0	0	0	0	0
A0A0P0WZ59	A0A0P0WZ59_ORYSJ	Os06g0617200 protein	Os06g0617200 OSNPB_060617200	Oryza sativa subsp. japonica (Rice)				SGGGDR;SQRQDK	2	9.6	0.89114	-1.0117	0	0	0	0	0	0	0	0	0	0	0	0	0	0	0	0	0	0	0	0	0	0	0	0	0	0	0	0	0	0	0	0	0	0	0	0
A0A0P0WZ64	A0A0P0WZ64_ORYSJ	Os06g0612001 protein	Os06g0612001 OSNPB_060612001	Oryza sativa subsp. japonica (Rice)				HTLINLRFLARPPCVLLATR	1	22.5	0.9572	-7.5837	0	0	0	0	5.77281	0	0	0	0	0	0	0	0	0	0	0	0	0	0	0	0	0	7.18001	0	0	0	0	0	0	0	4.32611	0	0	0	0	0
A0A0P0WZC6	A0A0P0WZC6_ORYSJ	Os06g0634300 protein	Os06g0634300 OSNPB_060634300	Oryza sativa subsp. japonica (Rice)			hydrolase activity [GO:0016787]; metal ion binding [GO:0046872]	LLLLSPR	1	1.9	0.91834	-2.092	0	0	0	0	0	0	0	0	0	0	2.50231	0	0	0	0	0	0	0	0	0	0	0	0	0	0	0	0	0	0	0	0	0	0	0	0	0
A0A0P0WZD3	A0A0P0WZD3_ORYSJ	Os06g0647500 protein	Os06g0647500 OSNPB_060647500	Oryza sativa subsp. japonica (Rice)				TAPPDRDR	1	10.5	0.92644	-4.0525	0	0	0	0	0	0	7.52317	0	0	0	0	0	0	0	0	0	0	0	0	0	0	0	0	0	0	0	0	0	0	0	0	0	0	0	0	0
A0A0P0WZE0	A0A0P0WZE0_ORYSJ	Os06g0635766 protein	Os06g0635766 OSNPB_060635766	Oryza sativa subsp. japonica (Rice)				PPPAVAAAAAAPVPKKR	1	9.9	0.95057	-6.4891	0	0	0	0	0	0	0	0	0	0	0	0	0	0	0	0	0	0	0	0	0	0	0	0	0	0	0	0	0	0	0	0	0	0	0	0
A0A0P0WZF8	A0A0P0WZF8_ORYSJ	Os06g0643800 protein	Os06g0643800 OSNPB_060643800	Oryza sativa subsp. japonica (Rice)			hexosyltransferase activity [GO:0016758]	LSVIPIHASRSK	1	6.5	0.89977	-1.2916	0	0	0	0	0	0	0	0	0	0	0	0	0	0	0	0	0	0	0	0	0	0	0	0	0	0	0	3.93913	0	0	0	0	0	0	0	0
A0A0P0WZJ0	A0A0P0WZJ0_ORYSJ	Os06g0643050 protein	Os06g0643050 OSNPB_060643050	Oryza sativa subsp. japonica (Rice)				RPLRRWIER	1	4.2	0.963	-10.992	0	0	0	0	0	0	0	0	0	0	0	0	0	0	0	0	0	0	0	0	0	0	0	0	0	0	0	0	0	0	0	0	0	0	0	0
A0A0P0WZP5	A0A0P0WZP5_ORYSJ	Os06g0667900 protein	Os06g0667900 OSNPB_060667900	Oryza sativa subsp. japonica (Rice)	defense response to other organism [GO:0098542]		ADP binding [GO:0043531]	ILVPAPLLSNPFKR	1	1.2	0.93798	-4.3493	0	0	0	0	0	0	0	0	0	0	0	0	0	0	0	0	0	0	0	0	0	0	0	0	0	0	0	0	1.99809	0	0	0	0	0	0	0
A0A0P0WZX8	A0A0P0WZX8_ORYSJ	Os06g0680800 protein	Os06g0680800 OSNPB_060680800	Oryza sativa subsp. japonica (Rice)				EAVGAA	1	1.7	0.69403	0.016979	0	4.59335	0	0	0	0	0	0	0	0	6.08232	0	0	0	6.14207	0	0	0	0	9.72096	7.46989	0	0	7.23352	0	0	0	0	0	0	0	4.87539	6.37424	0	5.84449	0
A0A0P0X006	A0A0P0X006_ORYSJ	Os06g0682666 protein	Os06g0682666 OSNPB_060682666	Oryza sativa subsp. japonica (Rice)				VEAVLRLLLLRLR;VLRERR;WVTRLVHRRPTHHR	3	14.2	0.96155	-9.0212	0	0	0	0	0	0	8.54682	8.63615	0	8.12609	8.19096	0	0	0	7.54473	0	0	0	0	0	0	0	4.72868	0	0	8.32935	0	0	7.29811	0	7.5238	0	0	0	4.95019	0
A0A0P0X071	A0A0P0X071_ORYSJ	Os06g0666266 protein	Os06g0666266 OSNPB_060666266	Oryza sativa subsp. japonica (Rice)				SPLPPLLR	1	3.5	0.92689	-4.0525	0	0	0	0	0	0	0	0	0	0	0	0	0	0	0	0	0	0	0	3.57846	0	2.71398	0	0	0	0	0	0	0	0	0	0	0	0	0	0
A0A0P0X088	A0A0P0X088_ORYSJ	Os06g0678651 protein	Os06g0678651 OSNPB_060678651	Oryza sativa subsp. japonica (Rice)		membrane [GO:0016020]		RFEVFLK	1	2.5	0.918	-2.092	0	0	0	0	0	0	0	0	0	0	0	0	0	0	0	0	0	0	0	0	0	0	0	0	0	0	8.45302	0	0	0	0	0	0	0	0	0
A0A0P0X0A6	A0A0P0X0A6_ORYSJ	Os06g0683925 protein	Os06g0683925 OSNPB_060683925	Oryza sativa subsp. japonica (Rice)				VLLHRLRR	1	4.4	0.9287	-4.0525	0	0	0	0	0	0	0	0	0	0	0	0	0	4.87007	0	0	0	0	0	6.05704	0	0	0	0	0	0	0	0	0	0	0	0	0	0	0	0
A0A0P0X0B3	A0A0P0X0B3_ORYSJ	Os06g0695800 protein	Os06g0695800 OSNPB_060695800	Oryza sativa subsp. japonica (Rice)	phosphate ion transmembrane transport [GO:0035435]	membrane [GO:0016020]	ATP binding [GO:0005524]; ATP hydrolysis activity [GO:0016887]; phosphate transmembrane transporter activity [GO:0005315]	HPMARR	1	1.8	0.90586	-0.57824	0	0	0	0	0	0	0	0	0	0	0	0	0	0	0	11.1846	0	0	0	0	0	0	0	0	0	0	0	0	0	0	0	0	0	0	0	0
A0A0P0X0H8	A0A0P0X0H8_ORYSJ	Os06g0679900 protein	Os06g0679900 OSNPB_060679900	Oryza sativa subsp. japonica (Rice)				VAKAQRR	1	7.4	0.96178	-5.6605	0	0	0	0	0	0	0	0	0	0	0	0	0	0	0	0	0	0	0	0	0	0	0	0	0	0	0	0	0	0	0	0	0	0	0	0
A0A0P0X0J5	A0A0P0X0J5_ORYSJ	Os06g0689133 protein	Os06g0689133 OSNPB_060689133	Oryza sativa subsp. japonica (Rice)				WLLSLR	1	4.5	0.9027	-0.5725	0	0	0	0	0	0	0	0	0	0	0	0	0	0	0	0	7.88826	0	0	0	0	0	0	0	0	0	0	0	0	0	0	0	0	0	0	0
A0A0P0X0M5	A0A0P0X0M5_ORYSJ	Os06g0707766 protein	Os06g0707766 OSNPB_060707766	Oryza sativa subsp. japonica (Rice)				SGKSLR	1	7.8	0.70543	0.016979	0	0	0	0	0	0	0	0	0	0	0	0	0	0	0	0	0	0	0	0	0	0	0	0	0	0	0	0	0	0	0	0	0	0	0	0
A0A0P0X0N3	A0A0P0X0N3_ORYSJ	Os06g0705300 protein	Os06g0705300 OSNPB_060705300	Oryza sativa subsp. japonica (Rice)	RNA modification [GO:0009451]		RNA binding [GO:0003723]	MITGFIRDGLADRAR	1	2.5	0.95542	-5.7541	0	0	0	0	0	0	0	0	0	0	0	0	6.39247	0	0	0	0	0	0	0	0	0	0	0	0	0	0	0	0	0	0	0	0	0	0	0
A0A0P0X0N6	A0A0P0X0N6_ORYSJ	Os06g0700750 protein	Os06g0700750 OSNPB_060700750	Oryza sativa subsp. japonica (Rice)				STALASSPLERERR	1	7.2	0.95949	-5.7422	0	0	0	0	0	0	0	0	0	0	0	0	0	0	0	0	0	0	0	0	0	0	0	0	0	0	0	0	0	0	0	0	0	0	0	0
A0A0P0X0Q1	A0A0P0X0Q1_ORYSJ	Os06g0705350 protein	Os06g0705350 OSNPB_060705350	Oryza sativa subsp. japonica (Rice)	RNA modification [GO:0009451]		zinc ion binding [GO:0008270]	GRPSGVTERHKR	1	1.6	0.94293	-4.5048	0	7.72663	0	0	0	0	0	0	0	0	0	0	0	0	0	0	0	0	0	0	0	0	0	0	0	0	0	0	0	0	0	0	0	0	0	0
A0A0P0X0X5	A0A0P0X0X5_ORYSJ	Os06g0704400 protein	Os06g0704400	Oryza sativa subsp. japonica (Rice)			zinc ion binding [GO:0008270]	FKPKKLTPGLLLLMPPWESDK;HFYDNEHQK	2	3.7	0.95554	-7.2733	0	0	0	0	0	0	0	0	0	0	0	0	0	0	0	0	0	0	4.06661	0	0	0	0	0	0	0	0	0	0	0	0	0	0	5.88699	0	0
A0A0P0X0X9	A0A0P0X0X9_ORYSJ	Os06g0716700 protein	Os06g0716700 OSNPB_060716700	Oryza sativa subsp. japonica (Rice)			ATP binding [GO:0005524]; ATP hydrolysis activity [GO:0016887]; ATP-dependent protein folding chaperone [GO:0140662]; unfolded protein binding [GO:0051082]	HPIIKELRDK	1	1.6	0.93926	-4.3786	0	0	0	0	0	0	0	0	0	0	0	0	0	0	0	0	0	0	0	0	0	6.07382	0	0	0	0	0	0	0	0	0	0	0	0	0	0
A0A0P0X164	A0A0P0X164_ORYSJ	Os06g0707800 protein	Os06g0707800 OSNPB_060707800	Oryza sativa subsp. japonica (Rice)	defense response [GO:0006952]; response to other organism [GO:0051707]		ADP binding [GO:0043531]	LKCLQELRR;QWGSQR	2	1.9	0.91905	-1.4274	7.17732	6.74564	0	0	0	0	0	0	0	0	0	0	0	0	0	0	0	0	0	0	0	0	0	0	0	0	0	0	0	0	0	0	0	0	0	0
A0A0P0X165	A0A0P0X165_ORYSJ	Os06g0727800 protein	Os06g0727800 OSNPB_060727800	Oryza sativa subsp. japonica (Rice)				NDGREMHKTNEGGR;TYEVTVR;WWFAKR	3	7.2	0.95081	-6.6166	0	0	0	0	0	0	0	0	0	0	0	0	0	0	0	0	0	0	0	0	0	0	0	0	0	0	0	0	0	0	0	0	0	0	0	0
A0A0P0X173	A0A0P0X173_ORYSJ	15-cis-phytoene synthase (EC 2.5.1.32)	Os06g0729000 OSNPB_060729000	Oryza sativa subsp. japonica (Rice)	carotene biosynthetic process [GO:0016120]; carotenoid biosynthetic process [GO:0016117]	membrane [GO:0016020]; plastoglobule [GO:0010287]	transferase activity, transferring alkyl or aryl (other than methyl) groups [GO:0016765]	GVTELSQASR	1	7.6	0.9542	-5.2348	0	0	0	0	0	0	0	0	0	0	0	0	0	0	0	0	0	0	0	0	0	0	0	0	0	0	0	0	0	0	0	0	0	0	0	0
A0A0P0X1C7	A0A0P0X1C7_ORYSJ	Os07g0102100 protein	Os07g0102100 OSNPB_070102100	Oryza sativa subsp. japonica (Rice)		membrane [GO:0016020]	potassium ion transmembrane transporter activity [GO:0015079]	LGLPRRRPPLLHR	1	1.9	0.95966	-5.7314	0	0	0	0	0	0	0	0	0	0	0	0	0	0	0	0	0	0	0	0	0	0	0	0	0	0	0	0	0	0	0	0	0	0	2.45431	0
A0A0P0X1H8	A0A0P0X1H8_ORYSJ	Os07g0109300 protein	Os07g0109300 OSNPB_070109300	Oryza sativa subsp. japonica (Rice)	protein import into mitochondrial matrix [GO:0030150]	nucleus [GO:0005634]; TIM23 mitochondrial import inner membrane translocase complex [GO:0005744]		ELKKLWNK	1	3.6	0.93487	-4.0525	0	0	0	0	0	0	0	0	0	0	0	0	0	0	0	0	0	0	0	0	0	0	0	0	0	4.27172	0	0	0	0	0	0	0	0	0	0
A0A0P0X1M3	A0A0P0X1M3_ORYSJ	Os07g0106400 protein	Os07g0106400 OSNPB_070106400	Oryza sativa subsp. japonica (Rice)				AAALGSLLGRPPLTTHFRR	1	25.3	0.95473	-6.225	0	0	0	0	0	0	0	0	0	0	0	0	0	0	0	0	0	0	4.96444	0	0	0	4.34859	0	0	0	0	0	0	0	0	0	0	0	0	0
A0A0P0X1U6	A0A0P0X1U6_ORYSJ	Os07g0112351 protein	Os07g0112351 OSNPB_070112351	Oryza sativa subsp. japonica (Rice)				HALHRR	1	3.6	0.90592	-0.57824	0	0	0	0	0	0	0	0	0	0	0	0	0	0	0	0	0	0	0	0	0	0	0	0	0	0	0	0	0	10.0637	0	0	0	0	0	0
A0A0P0X1X4	A0A0P0X1X4_ORYSJ	Os07g0110650 protein	Os07g0110650 OSNPB_070110650	Oryza sativa subsp. japonica (Rice)				LLFSLRRR	1	4.4	0.9288	-4.0525	0	0	0	0	0	0	0	0	0	0	0	0	0	0	0	0	0	0	0	0	0	0	0	0	0	0	0	0	0	0	0	0	4.17808	0	0	0
A0A0P0X214	A0A0P0X214_ORYSJ	Os07g0117800 protein	Os07g0117800 OSNPB_070117800	Oryza sativa subsp. japonica (Rice)		membrane [GO:0016020]	ADP binding [GO:0043531]	EMYRGYFTLDIFRCHGYK	1	4.1	0.95619	-7.3215	0	0	0	0	0	0	0	3.54449	0	0	0	0	0	0	0	0	0	0	0	0	0	0	0	0	4.96232	0	0	0	0	0	0	0	0	0	0	0
A0A0P0X241	A0A0P0X241_ORYSJ	Os07g0141700 protein	Os07g0141700 OSNPB_070141700	Oryza sativa subsp. japonica (Rice)	defense response to other organism [GO:0098542]		ADP binding [GO:0043531]	LEKIVWSFR;LPKKIQNLQQLETLDIR	2	3.1	0.96334	-16.807	0	0	0	0	0	0	0	0	0	0	0	2.84264	0	0	0	0	0	0	0	0	12.2442	0	8.32953	0	0	0	0	0	0	0	0	0	0	0	0	0
A0A0P0X293	A0A0P0X293_ORYSJ	Os07g0151250 protein	Os07g0151250 OSNPB_070151250	Oryza sativa subsp. japonica (Rice)				EGGDVQRQPRHR	1	6.4	0.89493	-1.1006	0	0	0	0	0	0	0	0	0	0	0	0	5.4633	0	0	0	0	0	0	0	0	0	6.76898	0	0	0	0	0	0	0	0	0	0	0	0	0
A0A0P0X2C8	A0A0P0X2C8_ORYSJ	Os07g0153150 protein	Os07g0153150 OSNPB_070153150	Oryza sativa subsp. japonica (Rice)	transposition [GO:0032196]			ELEVDEYK	1	3	0.96359	-9.5092	0	0	0	0	0	0	0	0	0	0	0	0	0	0	0	0	0	0	0	8.72267	0	0	0	0	0	0	0	0	0	0	0	0	0	0	0	0
A0A0P0X2D6	A0A0P0X2D6_ORYSJ	Os07g0153000 protein	Os07g0153000 OSNPB_070153000	Oryza sativa subsp. japonica (Rice)				RPGRRWFLLAR	1	9.9	0.94233	-4.5021	0	0	0	0	0	0	0	0	0	0	0	0	0	0	0	0	0	0	0	0	0	0	0	0	0	0	0	0	0	0	0	0	0	0	0	0
A0A0P0X2K7	A0A0P0X2K7_ORYSJ	Os07g0149200 protein	Os07g0149200 OSNPB_070149200	Oryza sativa subsp. japonica (Rice)				SIHHQLVDR	1	3.4	0.94246	-4.845	0	0	0	0	0	0	0	0	0	0	0	0	0	0	0	0	0	0	0	0	0	0	0	0	0	0	0	0	0	0	0	0	0	0	0	0
A0A0P0X2T8	A0A0P0X2T8_ORYSJ	Os07g0154400 protein	Os07g0154400 OSNPB_070154400	Oryza sativa subsp. japonica (Rice)	double-strand break repair involved in meiotic recombination [GO:1990918]; homologous chromosome pairing at meiosis [GO:0007129]; interstrand cross-link repair [GO:0036297]; mitotic intra-S DNA damage checkpoint signaling [GO:0031573]	condensed chromosome [GO:0000793]; nucleus [GO:0005634]	DNA polymerase binding [GO:0070182]	ALLSVPALQPGLLGLLLDK;ILKSKILQLCIR	2	2.9	0.96575	-12.123	0	0	0	0	0	0	0	0	0	0	0	0	0	0	0	0	0	0	0	0	0	0	5.08257	0	0	0	0	3.20711	0	0	0	0	0	0	0	0
A0A0P0X2W8	A0A0P0X2W8_ORYSJ	Os07g0171200 protein	Os07g0171200 OSNPB_070171200	Oryza sativa subsp. japonica (Rice)	galactose metabolic process [GO:0006012]; positive regulation of cellular response to phosphate starvation [GO:0080040]		ADP binding [GO:0043531]; UDP-glucose:hexose-1-phosphate uridylyltransferase activity [GO:0008108]; zinc ion binding [GO:0008270]	RARGAPPTSSR	1	3.7	0.95702	-5.3188	0	0	0	0	0	0	0	0	0	0	0	0	0	0	0	0	0	0	0	9.90928	0	0	0	0	0	0	0	0	0	0	0	0	0	0	0	0
A0A0P0X2X7	A0A0P0X2X7_ORYSJ	Os07g0163200 protein	Os07g0163200 OSNPB_070163200	Oryza sativa subsp. japonica (Rice)				ITLPDKPIK	1	1.8	0.94269	-4.845	0	0	0	0	0	0	0	0	0	0	0	0	0	0	0	0	0	0	4.53487	0	0	0	0	0	0	0	0	0	0	0	0	0	0	0	0	0
A0A0P0X308	A0A0P0X308_ORYSJ	Os07g0175350 protein	Os07g0175350 OSNPB_070175350	Oryza sativa subsp. japonica (Rice)				TPKRELR	1	3.3	0.91792	-2.092	13.1136	13.1743	13.1459	0	0	4.64293	11.8941	0	11.8316	0	0	0	0	0	3.84328	0	10.9868	0	0	0	0	0	11.4381	11.6482	10.913	0	11.0209	0	0	0	0	0	0	0	0	0
A0A0P0X319	A0A0P0X319_ORYSJ	Os07g0146975 protein	Os07g0146975 OSNPB_070146975	Oryza sativa subsp. japonica (Rice)				TIATAGAASAR	1	6.7	0.95388	-5.0595	0	0	0	9.2148	0	0	0	0	0	0	0	0	0	0	0	0	0	0	0	0	0	0	0	0	0	0	0	0	0	0	0	0	0	0	0	0
A0A0P0X332	A0A0P0X332_ORYSJ	rRNA N-glycosylase (EC 3.2.2.22)	Os07g0189000 OSNPB_070189000	Oryza sativa subsp. japonica (Rice)	defense response [GO:0006952]; negative regulation of translation [GO:0017148]		rRNA N-glycosylase activity [GO:0030598]; toxin activity [GO:0090729]	KSAQEAVATLAKYK	1	6.9	0.89268	-0.086031	0	0	0	0	0	0	0	0	0	0	0	0	0	0	0	0	0	0	0	0	9.44301	0	0	0	0	0	0	0	0	0	0	0	0	0	0	0
A0A0P0X346	A0A0P0X346_ORYSJ	Os07g0191401 protein	Os07g0191401 OSNPB_070191401	Oryza sativa subsp. japonica (Rice)				GEHGRQR	1	2.1	0.91819	-2.092	0	0	0	0	0	0	0	0	0	0	0	0	0	0	0	0	6.31301	0	0	0	0	0	0	0	0	0	0	0	0	7.14547	0	0	0	0	0	0
A0A0P0X394	A0A0P0X394_ORYSJ	Os07g0183400 protein	Os07g0183400 OSNPB_070183400	Oryza sativa subsp. japonica (Rice)				FHDIAFPHDRGAR	1	11.5	0.90929	-1.3005	0	0	0	0	0	0	0	0	0	0	0	0	0	0	0	0	0	0	0	0	0	0	3.57434	0	0	0	0	0	0	0	0	0	0	0	0	0
A0A0P0X3A4	A0A0P0X3A4_ORYSJ	Os07g0159700 protein	Os07g0159700 OSNPB_070159700	Oryza sativa subsp. japonica (Rice)		plasma membrane [GO:0005886]	ATP binding [GO:0005524]; protein tyrosine kinase activity [GO:0004713]	HIDRPTEAYEIQQRRR	1	4.7	0.95243	-6.2369	0	0	0	0	0	0	0	0	0	0	0	0	0	0	0	0	0	0	0	0	0	0	0	0	0	0	0	0	0	0	0	0	0	0	0	0
A0A0P0X3I2	A0A0P0X3I2_ORYSJ	Os07g0170200 protein	Os07g0170200 OSNPB_070170200	Oryza sativa subsp. japonica (Rice)				VPKAPKEFDILAVPLTK	1	10.2	0.95729	-5.2714	0	0	0	0	0	0	0	0	0	0	3.03877	0	0	0	0	0	0	0	0	0	6.09571	0	0	0	0	0	0	0	0	0	0	0	0	0	0	0
A0A0P0X3J9	A0A0P0X3J9_ORYSJ	Os07g0184850 protein	Os07g0184850 OSNPB_070184850	Oryza sativa subsp. japonica (Rice)				KTPKQNQIQTR;RWAIQSRWHHR	2	9.1	0.96042	-8.7033	0	0	0	0	0	0	0	0	0	0	0	0	0	8.59898	0	0	0	0	0	0	0	0	0	0	0	0	0	0	0	0	0	0	0	0	0	0
A0A0P0X3S2	A0A0P0X3S2_ORYSJ	Methyltransferase (EC 2.1.1.-)	Os07g0206700 OSNPB_070206700	Oryza sativa subsp. japonica (Rice)	methylation [GO:0032259]; sterol biosynthetic process [GO:0016126]		S-adenosylmethionine-dependent methyltransferase activity [GO:0008757]	LTTVGRAITRTMVK	1	4.4	0.89437	-0.086031	0	0	0	0	0	0	0	0	0	0	6.75596	0	0	0	0	0	0	0	0	0	0	0	0	0	0	0	0	0	0	0	3.79535	0	0	0	0	0
A0A0P0X3V2	A0A0P0X3V2_ORYSJ	Os07g0217500 protein	Os07g0217500 OSNPB_070217500	Oryza sativa subsp. japonica (Rice)				GDSEANKDVILGFVR	1	16	0.95557	-5.7541	0	0	0	0	0	0	0	0	0	0	0	0	0	0	0	3.39917	0	0	0	0	0	0	0	0	0	0	0	0	0	0	0	0	0	0	0	0
A0A0P0X3V6	A0A0P0X3V6_ORYSJ	Os07g0228900 protein	Os07g0228900 OSNPB_070228900	Oryza sativa subsp. japonica (Rice)				LSVLRLTRFR	1	4.1	0.94081	-4.3786	0	0	0	0	0	0	0	0	0	0	0	0	0	0	0	0	0	0	0	0	0	0	0	0	0	0	0	0	0	0	0	0	2.66476	0	0	0
A0A0P0X408	A0A0P0X408_ORYSJ	Os03g0382350 protein (Os07g0236200 protein)	Os03g0382350 Os07g0236200 OSNPB_030382350 OSNPB_070236200	Oryza sativa subsp. japonica (Rice)				KCTGWR	1	9.2	0.62	0.016979	0	0	0	0	0	0	0	0	0	0	0	0	0	0	0	0	0	0	0	10.0876	0	0	0	0	0	0	0	0	0	0	0	0	0	0	0	0
A0A0P0X4C5	A0A0P0X4C5_ORYSJ	Os07g0242700 protein	Os07g0242700 OSNPB_070242700	Oryza sativa subsp. japonica (Rice)				LLMPEVWQLLR	1	2.5	0.89373	-1.2889	6.85922	7.03925	0	0	0	0	0	0	0	0	0	0	0	0	0	0	0	0	0	0	0	0	0	0	0	0	0	0	0	0	0	0	0	0	0	0
A0A0P0X4G4	A0A0P0X4G4_ORYSJ	Ferredoxin	Os07g0251500 OSNPB_070251500	Oryza sativa subsp. japonica (Rice)	electron transport chain [GO:0022900]	chloroplast [GO:0009507]	2 iron, 2 sulfur cluster binding [GO:0051537]; electron transfer activity [GO:0009055]; metal ion binding [GO:0046872]	VPAVDLYKVKLVSPK	1	15	0.94799	-4.5364	0	0	0	0	0	0	0	0	0	0	0	0	0	0	0	0	0	0	0	0	0	0	0	0	0	0	0	0	0	0	0	0	0	0	0	0
A0A0P0X4H1	A0A0P0X4H1_ORYSJ	Os07g0209201 protein	Os07g0209201 OSNPB_070209201	Oryza sativa subsp. japonica (Rice)				VPCAPPEPIQEGR	1	3.8	0.84052	-0.02263	0	9.84166	0	0	0	0	0	0	0	0	0	0	0	0	0	0	0	0	0	0	0	0	0	0	0	0	0	0	0	0	0	0	0	0	0	0
A0A0P0X4I5	A0A0P0X4I5_ORYSJ	Os07g0252300 protein	Os07g0252300 OSNPB_070252300	Oryza sativa subsp. japonica (Rice)				ERERASDR	1	11.3	0.92744	-4.0525	0	0	0	0	0	0	0	0	0	0	0	0	8.04478	0	0	0	0	3.25981	0	0	0	0	0	0	0	0	0	0	0	0	0	0	0	0	0	0
A0A0P0X4J7	A0A0P0X4J7_ORYSJ	Os07g0272900 protein	Os07g0272900 OSNPB_070272900	Oryza sativa subsp. japonica (Rice)				RNLAVSVATPRR	1	6.3	0.87351	-0.054228	0	0	0	0	0	0	0	0	0	0	0	0	0	0	0	0	0	0	8.71253	0	0	0	0	0	0	0	0	0	0	0	0	0	0	0	0	0
A0A0P0X4K2	A0A0P0X4K2_ORYSJ	Os07g0271550 protein	Os07g0271550 OSNPB_070271550	Oryza sativa subsp. japonica (Rice)				RLLALPAQLVQREDHR	1	5.3	0.95305	-6.2369	0	0	0	0	0	0	0	0	0	0	0	0	0	0	0	0	0	0	0	8.29719	0	0	0	0	0	0	0	0	0	0	0	0	0	0	0	0
A0A0P0X4R6	A0A0P0X4R6_ORYSJ	Os07g0224550 protein	Os07g0224550 OSNPB_070224550	Oryza sativa subsp. japonica (Rice)				LQVQTWWTTRQR	1	13.6	0.84673	-0.0098805	0	0	0	0	0	0	0	0	0	0	0	0	0	0	0	0	0	0	0	0	0	0	0	0	0	0	0	0	0	0	0	0	0	0	0	0
A0A0P0X4X4	A0A0P0X4X4_ORYSJ	Os07g0267250 protein	Os07g0267250 OSNPB_070267250	Oryza sativa subsp. japonica (Rice)				GAAKTTSPGRK	1	10.2	0.95586	-5.3188	0	0	0	0	0	0	0	0	0	0	0	0	0	0	0	0	0	0	0	0	0	9.25597	0	9.27659	0	0	0	0	0	0	0	0	0	0	0	0
A0A0P0X597	A0A0P0X597_ORYSJ	Os07g0443500 protein	Os07g0443500 OSNPB_070443500	Oryza sativa subsp. japonica (Rice)			DNA binding [GO:0003677]; DNA-binding transcription factor activity [GO:0003700]	MSSAGSRSSSR	1	12.4	0.9587	-5.3584	3.36891	4.05745	0	0	0	0	0	0	0	0	0	0	0	0	0	0	0	4.97223	0	0	1.26135	0	0	0	0	0	0	0	0	0	0	0	0	0	0	0
A0A0P0X5D3	A0A0P0X5D3_ORYSJ	Os07g0463800 protein	Os07g0463800 OSNPB_070463800	Oryza sativa subsp. japonica (Rice)				WLGFRPR	1	2.3	0.89754	-0.62784	0	0	0	0	0	0	0	0	0	0	0	0	9.12959	0	0	0	0	0	0	0	0	0	0	0	0	0	0	0	0	0	0	0	0	0	0	0
A0A0P0X5E1	A0A0P0X5E1_ORYSJ	Os07g0411566 protein	Os07g0411566 OSNPB_070411566	Oryza sativa subsp. japonica (Rice)				QLRVALEDLLR	1	4.1	0.94457	-4.6438	0	0	0	0	0	0	0	0	0	0	0	0	0	0	0	0	0	0	0	0	0	0	0	0	0	0	0	0	0	0	0	0	0	0	0	0
A0A0P0X5P2	A0A0P0X5P2_ORYSJ	Os07g0482887 protein	Os07g0482887 OSNPB_070482887	Oryza sativa subsp. japonica (Rice)				KAPDELVNGSIVR	1	17.3	0.93624	-4.3384	0	0	0	0	0	0	0	0	0	0	0	0	0	0	0	0	0	0	0	0	0	5.43873	0	0	0	0	0	0	0	0	0	0	0	0	0	0
A0A0P0X5Q7	A0A0P0X5Q7_ORYSJ	Os07g0464148 protein	Os07g0464148 OSNPB_070464148	Oryza sativa subsp. japonica (Rice)				DKDIVNAEFDNR	1	4.8	0.85651	-0.010062	0	0	0	0	0	0	0	0	0	0	0	0	0	0	0	0	0	0	0	0	0	0	0	0	0	0	0	0	0	6.61762	0	0	0	0	0	0
A0A0P0X5S1	A0A0P0X5S1_ORYSJ	Os07g0302100 protein	Os07g0302100 OSNPB_070302100	Oryza sativa subsp. japonica (Rice)	recognition of pollen [GO:0048544]			TATCCGR	1	2.4	0.9178	-2.092	0	0	0	0	0	0	0	0	0	0	0	0	0	0	0	0	0	0	0	0	0	0	0	0	0	0	6.28487	0	0	0	0	0	0	0	0	0
A0A0P0X5U0	A0A0P0X5U0_ORYSJ	Os07g0481000 protein	Os07g0481000 OSNPB_070481000	Oryza sativa subsp. japonica (Rice)				WRIVLLLLATAIVGERR	1	12.1	0.95173	-6.4891	0	0	0	0	0	0	0	0	0	0	0	0	0	0	0	0	0	0	0	0	0	0	0	0	0	0	0	0	4.60158	0	0	0	0	0	0	0
A0A0P0X666	A0A0P0X666_ORYSJ	Os07g0493033 protein	Os07g0493033 OSNPB_070493033	Oryza sativa subsp. japonica (Rice)	modification-dependent protein catabolic process [GO:0019941]; protein ubiquitination [GO:0016567]; translation [GO:0006412]	membrane [GO:0016020]; plastid [GO:0009536]; ribonucleoprotein complex [GO:1990904]; ribosome [GO:0005840]	protein tag activity [GO:0031386]; structural constituent of ribosome [GO:0003735]; ubiquitin protein ligase binding [GO:0031625]	KYIEMK	1	5.2	0.90666	-0.57824	0	0	0	0	0	0	0	0	0	0	0	0	0	0	0	0	0	10.406	0	0	0	0	0	0	0	0	0	0	0	0	0	0	0	0	0	0
A0A0P0X6B6	A0A0P0X6B6_ORYSJ	ATP-dependent RNA helicase (EC 3.6.4.13)	Os07g0517000 OSNPB_070517000	Oryza sativa subsp. japonica (Rice)			ATP binding [GO:0005524]; helicase activity [GO:0004386]; hydrolase activity [GO:0016787]; RNA binding [GO:0003723]	SVYLQSDK;TASKGK	2	2.7	0.91946	-4.0355	0	4.1278	6.92991	0	0	0	0	0	0	0	0	0	0	0	0	0	0	0	0	1.49421	5.40194	5.9917	7.15239	0	0	0	0	4.67497	0	0	0	0	3.25136	0	0	0
A0A0P0X6D4	A0A0P0X6D4_ORYSJ	Os07g0509200 protein	Os07g0509200 OSNPB_070509200	Oryza sativa subsp. japonica (Rice)		membrane [GO:0016020]	potassium ion transmembrane transporter activity [GO:0015079]	AKESGVVYLLGHGDIRAR	1	4.1	0.95691	-7.3215	0	0	0	0	0	0	0	0	0	0	0	0	0	0	0	0	0	5.44553	0	0	0	0	0	0	0	0	0	0	0	0	4.26288	0	0	0	0	0
A0A0P0X6D6	A0A0P0X6D6_ORYSJ	Os07g0498800 protein	Os07g0498800 OSNPB_070498800	Oryza sativa subsp. japonica (Rice)		cytoplasm [GO:0005737]		VKKNVPVLVLK	1	8.3	0.95913	-5.3584	0	0	0	0	0	0	0	0	0	0	0	0	0	0	0	0	0	0	3.3886	0	0	0	0	0	0	0	0	0	0	0	0	0	0	0	0	0
A0A0P0X6E9	A0A0P0X6E9_ORYSJ	Os07g0496401 protein	Os07g0496401 OSNPB_070496401	Oryza sativa subsp. japonica (Rice)				LSVPVVESIRVVLR;LSVPVVESIRVVLRLK	2	6.8	0.95153	-6.3305	0	0	0	0	0	0	0	0	0	0	0	0	0	0	0	0	0	0	0	0	0	0	0	0	0	0	0	0	0	0	0	0	0	0	0	5.32937
A0A0P0X6F8	A0A0P0X6F8_ORYSJ	Os07g0485400 protein	Os07g0485400 OSNPB_070485400	Oryza sativa subsp. japonica (Rice)	tRNA aminoacylation for protein translation [GO:0006418]		aminoacyl-tRNA ligase activity [GO:0004812]; ATP binding [GO:0005524]	VRNALAYATHK	1	5	0.94438	-4.6438	0	0	0	0	0	0	0	0	0	0	0	0	0	0	0	0	0	0	0	0	0	0	0	0	0	0	0	0	0	0	0	0	0	0	0	0
A0A0P0X6F9	A0A0P0X6F9_ORYSJ	Eukaryotic translation initiation factor 3 subunit E (eIF3e) (Eukaryotic translation initiation factor 3 subunit 6)	Os07g0503700 OSNPB_070503700	Oryza sativa subsp. japonica (Rice)	formation of cytoplasmic translation initiation complex [GO:0001732]; translational initiation [GO:0006413]	eukaryotic 43S preinitiation complex [GO:0016282]; eukaryotic 48S preinitiation complex [GO:0033290]; eukaryotic translation initiation factor 3 complex [GO:0005852]; eukaryotic translation initiation factor 3 complex, eIF3e [GO:0071540]; nucleus [GO:0005634]	translation initiation factor activity [GO:0003743]	YLAAAIVVNR	1	2.3	0.96128	-10.542	0	0	0	7.96405	0	0	0	0	0	0	0	0	0	0	0	0	0	0	0	0	0	0	0	0	0	0	0	0	0	0	0	0	0	0	0	0
A0A0P0X6J4	A0A0P0X6J4_ORYSJ	Os07g0504200 protein	Os07g0504200 OSNPB_070504200	Oryza sativa subsp. japonica (Rice)	DNA-templated transcription initiation [GO:0006352]; transcription preinitiation complex assembly [GO:0070897]	nucleus [GO:0005634]; transcription preinitiation complex [GO:0097550]	TBP-class protein binding [GO:0017025]	LSSTRTPHLIPSSLR	1	3.1	0.91777	-1.3232	0	0	0	0	0	0	0	6.66505	0	0	0	0	0	0	0	0	0	0	0	0	0	0	0	0	0	0	0	0	0	0	0	0	0	0	0	0
A0A0P0X6N9	A0A0P0X6N9_ORYSJ	Os07g0515900 protein	Os07g0515900 OSNPB_070515900	Oryza sativa subsp. japonica (Rice)	positive regulation of protein catabolic process [GO:0045732]; protein ubiquitination [GO:0016567]			GGCSSKINGSSK	1	2.9	0.95914	-5.361	0	0	0	0	0	0	0	0	0	0	0	0	0	0	0	0	0	0	0	0	6.88166	6.03745	0	0	0	0	0	5.74079	0	0	0	0	0	0	5.77613	6.21506
A0A0P0X6Q2	A0A0P0X6Q2_ORYSJ	Os07g0519600 protein	Os07g0519600 OSNPB_070519600	Oryza sativa subsp. japonica (Rice)	sterol metabolic process [GO:0016125]	membrane [GO:0016020]	heme binding [GO:0020037]; iron ion binding [GO:0005506]; monooxygenase activity [GO:0004497]; oxidoreductase activity, acting on paired donors, with incorporation or reduction of molecular oxygen [GO:0016705]	EEGYRK;PFALLLALLIPILLHFVIRR	2	5.5	0.95222	-6.6487	0	0	0	0	0	0	5.11848	0	0	0	0	0	0	0	0	0	0	0	0	0	0	4.49134	0	0	0	0	0	0	0	0	0	0	0	0	0	0
A0A0P0X6Q9	A0A0P0X6Q9_ORYSJ	Os07g0498100 protein	Os07g0498100 OSNPB_070498100	Oryza sativa subsp. japonica (Rice)		membrane [GO:0016020]		SVAPSGSWRR	1	7.1	0.9617	-9.6924	0	0	0	0	0	0	0	0	0	0	9.87335	0	0	0	0	0	0	0	0	0	0	0	0	0	0	0	0	0	0	0	0	0	0	0	0	0
A0A0P0X6S7	A0A0P0X6S7_ORYSJ	Os07g0533900 protein	Os07g0533900 OSNPB_070533900	Oryza sativa subsp. japonica (Rice)				RPRNLQQVKDK	1	5.3	0.94246	-4.5021	0	0	0	0	0	0	0	0	0	0	0	0	0	0	0	0	0	0	0	0	0	0	0	0	0	0	0	0	0	0	0	0	2.99186	0	0	0
A0A0P0X6T1	A0A0P0X6T1_ORYSJ	Os07g0517600 protein	Os07g0517600 OSNPB_070517600	Oryza sativa subsp. japonica (Rice)			ATP binding [GO:0005524]; ATP hydrolysis activity [GO:0016887]	AVETYRK;GVGDAAAQRGRR	2	4	0.95686	-5.3051	0	0	0	0	0	0	0	0	0	9.23045	0	9.16822	9.12805	0	9.22067	0	0	0	0	0	9.67955	0	0	9.72933	0	0	0	0	9.33978	0	0	9.38942	0	9.9935	9.78647	0
A0A0P0X6V0	A0A0P0X6V0_ORYSJ	Os07g0520700 protein	Os07g0520700 OSNPB_070520700	Oryza sativa subsp. japonica (Rice)				VAAKPAAGDTSTK	1	13	0.90676	-1.3005	0	8.0758	0	0	0	0	0	0	0	0	0	0	0	0	0	0	0	0	0	0	0	0	0	0	0	0	0	0	0	0	0	0	0	0	0	0
A0A0P0X704	A0A0P0X704_ORYSJ	Os07g0537550 protein	Os07g0537550 OSNPB_070537550	Oryza sativa subsp. japonica (Rice)				RALRPAVHLGELR	1	5	0.93627	-4.3384	0	0	0	0	0	0	0	0	0	0	0	0	0	0	0	0	0	0	2.54673	0	0	0	0	0	0	0	0	0	0	0	0	0	0	0	0	0
A0A0P0X708	A0A0P0X708_ORYSJ	Os07g0538250 protein	Os07g0538250 OSNPB_070538250	Oryza sativa subsp. japonica (Rice)				TIVVPLRKGLVSIR	1	11.5	0.94771	-4.5245	0	0	0	0	0	0	0	0	0	0	0	0	4.50074	0	0	0	0	0	0	0	0	0	0	5.15336	0	0	0	0	0	0	0	0	0	0	2.7765	0
A0A0P0X714	A0A0P0X714_ORYSJ	WAT1-related protein	Os07g0527300 OSNPB_070527300	Oryza sativa subsp. japonica (Rice)		membrane [GO:0016020]	transmembrane transporter activity [GO:0022857]	EAVATG	1	3.9	0.62376	0.016979	8.29508	8.54055	5.70717	0	0	0	0	0	0	0	0	0	6.62126	0	6.54996	0	0	0	7.42668	8.89045	7.73478	7.98851	7.34012	0	6.1762	0	7.35509	0	3.5451	4.30151	0	0	0	0	5.59305	7.01703
A0A0P0X731	A0A0P0X731_ORYSJ	Os07g0499800 protein	Os07g0499800	Oryza sativa subsp. japonica (Rice)				VGCIVKK	1	0.9	0.91861	-2.092	0	0	0	0	0	0	0	0	0	0	0	0	0	0	0	0	0	0	0	0	0	0	0	0	0	0	0	0	0	0	0	0	0	0	0	0
A0A0P0X789	A0A0P0X789_ORYSJ	Os07g0558150 protein	Os07g0558150 OSNPB_070558150	Oryza sativa subsp. japonica (Rice)				LKQPRQEK;LLGGGGGGCAGR	2	16.8	0.96335	-9.4135	5.71899	0	0	3.30277	0	0	0	0	0	0	0	0	0	0	0	0	0	0	0	0	0	9.42398	0	0	7.3746	5.58334	0	0	7.49873	0	5.30469	0	0	0	5.1884	0
A0A0P0X795	A0A0P0X795_ORYSJ	Os07g0527900 protein	Os07g0527900 OSNPB_070527900	Oryza sativa subsp. japonica (Rice)				QRPHLPGLRRLLR	1	4.7	0.96103	-5.7314	0	0	0	0	0	0	0	0	0	0	0	0	0	0	0	0	0	0	0	0	0	0	0	0	0	2.67077	0	0	0	0	0	0	0	0	0	0
A0A0P0X7A7	A0A0P0X7A7_ORYSJ	Os07g0551650 protein	Os07g0551650 OSNPB_070551650	Oryza sativa subsp. japonica (Rice)				LDAVLPAERDPQR	1	1.8	0.89853	-0.43977	0	0	8.85587	0	0	0	0	0	0	0	0	0	0	0	0	0	0	0	0	0	0	0	0	0	0	0	0	0	0	0	0	0	0	0	0	0
A0A0P0X7D5	A0A0P0X7D5_ORYSJ	Os07g0545900 protein	Os07g0545900 OSNPB_070545900	Oryza sativa subsp. japonica (Rice)				ALHLVNTVSKLPNEK	1	7.5	0.91841	-1.3232	0	0	0	0	0	0	0	0	0	0	0	0	0	0	0	0	0	0	0	0	0	0	0	0	0	0	0	0	0	0	0	0	0	0	0	0
A0A0P0X7F0	A0A0P0X7F0_ORYSJ	Os07g0516801 protein	Os07g0516801 OSNPB_070516801	Oryza sativa subsp. japonica (Rice)				LLHRASRPR	1	7.6	0.89283	-0.26974	0	0	9.9486	0	0	0	0	0	0	0	0	0	0	0	0	0	0	0	0	0	0	0	0	0	0	0	0	0	0	0	0	0	0	0	0	0
A0A0P0X7G5	A0A0P0X7G5_ORYSJ	Os07g0563500 protein	Os07g0563500 OSNPB_070563500	Oryza sativa subsp. japonica (Rice)				LLLYVFARR	1	5.8	0.94712	-4.845	0	0	0	0	0	0	0	0	0	0	0	0	0	0	0	0	0	0	0	0	0	0	0	0	3.67627	0	0	0	0	0	0	0	0	0	0	0
A0A0P0X7H6	A0A0P0X7H6_ORYSJ	Os07g0551600 protein	Os07g0551600 OSNPB_070551600	Oryza sativa subsp. japonica (Rice)	cellulose biosynthetic process [GO:0030244]	membrane [GO:0016020]	cellulose synthase (UDP-forming) activity [GO:0016760]	LNPVKRVPDLSLLR;RVPDLSLLRR	2	4.3	0.96309	-16.543	0	0	0	0	0	0	0	0	0	0	0	0	0	0	0	0	0	0	0	0	0	0	0	0	0	0	0	0	0	0	0	0	0	0	0	0
A0A0P0X7T7	A0A0P0X7T7_ORYSJ	Os07g0573900 protein	Os07g0573900 OSNPB_070573900	Oryza sativa subsp. japonica (Rice)		membrane [GO:0016020]		QKDLEVEALILFR	1	15.1	0.83607	-0.026705	0	0	0	0	0	0	0	0	0	0	0	0	0	0	0	0	0	0	10.9596	0	0	0	0	0	0	0	0	0	0	0	0	0	0	0	0	0
A0A0P0X7U6	A0A0P0X7U6_ORYSJ	Os07g0554850 protein	Os07g0554850 OSNPB_070554850	Oryza sativa subsp. japonica (Rice)				QNISASQVDVPLIR	1	13.7	0.86374	-0.03779	0	0	0	0	0	0	0	0	0	0	0	0	0	0	0	0	0	0	0	0	0	0	0	0	0	0	0	0	0	0	0	0	0	0	0	0
A0A0P0X7V4	A0A0P0X7V4_ORYSJ	Os07g0582500 protein	Os07g0582500 OSNPB_070582500	Oryza sativa subsp. japonica (Rice)		membrane [GO:0016020]	carbohydrate transmembrane transporter activity [GO:0015144]; symporter activity [GO:0015293]	LTAMAVDPKKK	1	2.2	0.93242	-4.2724	0	0	0	0	0	0	0	0	0	0	0	0	0	0	0	0	0	0	0	0	0	0	0	0	0	0	0	0	0	0	0	0	0	8.52274	0	0
A0A0P0X7Y8	A0A0P0X7Y8_ORYSJ	Os07g0571000 protein	Os07g0571000 OSNPB_070571000	Oryza sativa subsp. japonica (Rice)				IPKHRR	1	4.1	0.69444	0.016979	0	0	0	0	0	0	0	0	0	0	0	0	0	0	0	0	1.9159	0	0	0	0	0	0	0	0	0	0	0	0	0	0	0	0	0	0	0
A0A0P0X806	A0A0P0X806_ORYSJ	Os07g0563800 protein	Os07g0563800 OSNPB_070563800	Oryza sativa subsp. japonica (Rice)			GTPase activator activity [GO:0005096]	VSPPQPEK	1	2.2	0.92996	-4.0525	0	0	0	0	0	0	0	0	0	0	0	0	0	7.59515	0	0	0	0	0	0	0	0	0	0	0	0	0	0	0	0	0	0	0	0	0	0
A0A0P0X834	A0A0P0X834_ORYSJ	Os07g0591202 protein	Os07g0591202 OSNPB_070591202	Oryza sativa subsp. japonica (Rice)				RQRIEPLHR	1	4.5	0.9473	-4.845	0	0	0	0	0	0	0	0	0	0	0	0	0	0	0	0	0	0	0	0	0	0	0	0	0	0	0	0	0	0	0	0	0	0	0	0
A0A0P0X883	A0A0P0X883_ORYSJ	Os07g0583300 protein	Os07g0583300 OSNPB_070583300	Oryza sativa subsp. japonica (Rice)		membrane [GO:0016020]	metal ion binding [GO:0046872]; RNA binding [GO:0003723]	ILKRNQEMAMNK;SELRMTWLK	2	4.1	0.95593	-5.2803	0	0	0	0	0	0	7.96209	7.8404	0	0	0	0	0	0	0	0	0	0	0	0	0	0	0	0	0	0	0	0	0	0	0	0	2.12019	0	0	0
A0A0P0X8E5	A0A0P0X8E5_ORYSJ	Os07g0597200 protein	Os07g0597200 OsJ_24989 OSNPB_070597200	Oryza sativa subsp. japonica (Rice)	defense response to nematode [GO:0002215]; multidimensional cell growth [GO:0009825]; seed germination [GO:0009845]	plasma membrane [GO:0005886]	ATP binding [GO:0005524]; protein kinase activity [GO:0004672]	EVLVELKRFLQANNR	1	1.4	0.95709	-5.7541	0	0	6.10963	4.5867	0	0	0	0	0	0	0	0	0	0	0	0	0	0	0	0	0	0	0	0	0	0	0	0	0	0	0	0	0	0	0	0
A0A0P0X8N3	A0A0P0X8N3_ORYSJ	Os07g0597100 protein	Os07g0597100 OSNPB_070597100	Oryza sativa subsp. japonica (Rice)		membrane [GO:0016020]		FPSFFSAGWFRK;SFWSSVKPAHFGVK	2	11.9	0.96245	-5.6408	0	0	0	0	5.50071	0	0	0	0	0	0	0	0	0	0	0	0	0	0	6.30045	0	0	0	0	0	0	0	0	0	0	0	0	0	0	0	0
A0A0P0X8Q1	A0A0P0X8Q1_ORYSJ	Os07g0603750 protein	Os07g0603750 OSNPB_070603750	Oryza sativa subsp. japonica (Rice)				SLTSSPLPGGR	1	5	0.95303	-5.0595	0	0	0	0	0	0	0	0	0	0	0	0	9.84279	0	0	0	0	0	0	0	0	0	0	0	0	0	0	0	0	0	0	0	0	0	0	0
A0A0P0X8W4	A0A0P0X8W4_ORYSJ	Os07g0581400 protein	Os07g0581400 OSNPB_070581400	Oryza sativa subsp. japonica (Rice)		membrane [GO:0016020]		AGYKSGYR	1	9.1	0.96012	-9.0935	0	0	0	0	6.88582	0	6.91073	0	0	0	0	0	0	0	0	0	0	0	0	0	0	0	0	0	0	0	0	0	0	0	0	0	0	0	0	0
A0A0P0X906	A0A0P0X906_ORYSJ	Os07g0634100 protein	Os07g0634100 OSNPB_070634100	Oryza sativa subsp. japonica (Rice)	pattern specification process [GO:0007389]	nucleus [GO:0005634]	chromatin binding [GO:0003682]	KPQQHRK	1	1.5	0.92059	-2.092	0	0	3.16869	0	0	0	0	0	0	0	0	0	0	0	0	0	0	0	0	0	0	0	0	0	0	0	0	0	0	0	0	0	0	0	0	0
A0A0P0X951	A0A0P0X951_ORYSJ	Os07g0621500 protein	Os07g0621500 OSNPB_070621500	Oryza sativa subsp. japonica (Rice)	protein polyubiquitination [GO:0000209]; ubiquitin-dependent protein catabolic process [GO:0006511]	cytoplasm [GO:0005737]; ubiquitin ligase complex [GO:0000151]	nucleic acid binding [GO:0003676]; RNA helicase activity [GO:0003724]; ubiquitin conjugating enzyme binding [GO:0031624]; ubiquitin protein ligase activity [GO:0061630]; zinc ion binding [GO:0008270]	KVHLGTAVLRILALGIR;LQVKVISGLGYNLLRK	2	2.6	0.96512	-12.726	0	0	3.41684	0	0	0	0	0	0	0	0	0	0	0	0	0	0	0	0	0	0	0	0	0	0	0	0	0	0	0	0	0	0	0	0	0
A0A0P0X963	A0A0P0X963_ORYSJ	Os07g0640350 protein	Os07g0640350 OSNPB_070640350	Oryza sativa subsp. japonica (Rice)				GPYHHLR	1	5.9	0.95935	-5.4012	0	0	0	0	0	0	0	0	0	0	7.77913	0	0	0	7.68082	0	0	0	0	0	0	0	0	0	0	0	0	0	0	0	0	0	0	5.32704	0	0
A0A0P0X9H1	A0A0P0X9H1_ORYSJ	Os07g0649900 protein	Os07g0649900 OSNPB_070649900	Oryza sativa subsp. japonica (Rice)				VSGLIQFR	1	7.5	0.96315	-9.5092	0	0	0	0	0	0	0	0	0	0	0	0	0	0	0	0	0	0	0	0	0	0	0	0	0	11.7166	0	0	0	0	0	0	0	0	0	0
A0A0P0X9H8	A0A0P0X9H8_ORYSJ	Os07g0644550 protein	Os07g0644550 OSNPB_070644550	Oryza sativa subsp. japonica (Rice)				VEQIHIQ	1	8.8	0.95921	-5.4012	0	0	0	0	0	0	0	0	0	0	0	0	0	0	0	0	0	9.23735	0	0	0	0	0	0	0	0	0	0	0	0	0	0	0	0	0	0
A0A0P0X9I5	A0A0P0X9I5_ORYSJ	Os07g0653151 protein	Os07g0653151 OSNPB_070653151	Oryza sativa subsp. japonica (Rice)		membrane [GO:0016020]		ADIAGGEHR	1	8.3	0.94262	-4.845	0	0	0	0	0	0	0	0	7.57622	0	0	0	0	0	0	0	0	5.54887	0	0	0	0	7.02802	6.80478	0	0	0	0	6.30484	0	0	0	0	0	0	0
A0A0P0X9M8	A0A0P0X9M8_ORYSJ	Os07g0657300 protein	Os07g0657300 OSNPB_070657300	Oryza sativa subsp. japonica (Rice)				LPLARVRPYPLLLHR	1	2.7	0.95725	-5.7541	0	0	0	0	0	0	3.22067	0	0	0	0	0	0	0	0	0	0	3.91179	0	0	0	0	0	0	0	0	0	0	0	0	3.96477	0	0	0	0	0
A0A0P0X9S7	A0A0P0X9S7_ORYSJ	glutamate synthase (ferredoxin) (EC 1.4.7.1)	Os07g0658400 OSNPB_070658400	Oryza sativa subsp. japonica (Rice)	glutamate biosynthetic process [GO:0006537]; glutamine metabolic process [GO:0006541]		3 iron, 4 sulfur cluster binding [GO:0051538]; glutamate synthase activity [GO:0015930]; metal ion binding [GO:0046872]	SDRAPIPIGK;TVNLMR	2	1.5	0.96025	-10.109	8.23376	0	0	0	0	0	0	0	0	0	0	0	0	0	0	0	0	0	0	0	0	0	9.76823	0	0	0	0	0	0	0	0	0	0	0	0	0
A0A0P0X9V1	A0A0P0X9V1_ORYSJ	Os07g0651600 protein	Os07g0651600 OSNPB_070651600	Oryza sativa subsp. japonica (Rice)				QEIGQMKMLITRLMK	1	3.7	0.95586	-5.7541	0	0	0	2.29122	0	0	0	0	0	0	0	0	0	0	0	0	0	0	0	0	0	0	0	0	0	0	0	0	0	0	0	0	0	0	0	0
A0A0P0X9Z1	A0A0P0X9Z1_ORYSJ	Os07g0648266 protein	Os07g0648266 OSNPB_070648266	Oryza sativa subsp. japonica (Rice)	regulation of transcription by RNA polymerase II [GO:0006357]	mediator complex [GO:0016592]	transcription coregulator activity [GO:0003712]	FFFFIVVFR	1	0.8	0.94729	-4.845	2.47516	0	0	0	0	0	0	0	0	0	0	0	0	0	0	0	0	0	0	0	0	0	0	0	0	0	0	0	0	0	0	0	0	0	0	0
A0A0P0XA20	A0A0P0XA20_ORYSJ	Os07g0675300 protein	Os07g0675300 OSNPB_070675300	Oryza sativa subsp. japonica (Rice)		membrane [GO:0016020]		ALLSLV	1	3.1	0.6699	0.016979	0	0	12.0317	0	0	0	12.2559	0	0	0	12.3792	0	0	0	0	0	0	0	0	0	0	13.6587	0	13.4188	6.07401	0	0	0	6.072	0	0	0	0	12.0048	0	0
A0A0P0XA38	A0A0P0XA38_ORYSJ	Os07g0678700 protein	Os07g0678700 OSNPB_070678700	Oryza sativa subsp. japonica (Rice)				HNFLFFSR;QRKHNFLFFSR	2	10.5	0.9487	-4.8885	0	0	0	0	0	0	0	0	0	0	0	0	0	0	0	0	0	0	0	0	0	0	0	0	0	0	0	0	0	0	0	0	0	0	0	0
A0A0P0XA54	A0A0P0XA54_ORYSJ	Os07g0675133 protein	Os07g0675133 OSNPB_070675133	Oryza sativa subsp. japonica (Rice)				RELPAPVLR	1	2.8	0.94269	-4.845	3.86344	0	0	4.92998	0	0	0	0	0	0	0	0	0	0	0	0	0	0	0	0	0	0	0	0	0	0	0	0	0	0	0	0	0	0	0	0
A0A0P0XA77	A0A0P0XA77_ORYSJ	Os07g0671301 protein	Os07g0671301 OSNPB_070671301	Oryza sativa subsp. japonica (Rice)		membrane [GO:0016020]		ALLLLGHLALLLGGVVLGRLLR;LGFLLLLRLLLR;LLRLGFLLLLRLLLR;LLRLLLRALPALPGR	4	22.6	0.9645	-12.893	0	0	0	0	0	0	0	0	0	0	3.53444	0	0	0	0	0	0	0	0	0	4.05355	0	0	0	0	0	0	4.45082	0	0	0	0	0	0	0	0
A0A0P0XAI8	A0A0P0XAI8_ORYSJ	Os07g0683900 protein	Os07g0683900 OSNPB_070683900	Oryza sativa subsp. japonica (Rice)				LNLDAFHGDK	1	3.4	0.89354	-1.1654	0	0	0	0	0	0	0	0	0	0	0	0	0	0	0	0	0	0	0	0	0	0	0	0	0	0	0	0	0	0	0	0	0	0	0	0
A0A0P0XAL4	A0A0P0XAL4_ORYSJ	Os08g0100700 protein	Os08g0100700 OSNPB_080100700	Oryza sativa subsp. japonica (Rice)				ISIFGAKAGFLIPKNK	1	10.4	0.95013	-5.0192	0	0	0	0	0	0	0	0	0	0	0	0	0	0	0	0	0	0	0	0	0	0	0	0	0	0	0	0	0	0	0	0	0	0	0	0
A0A0P0XAS2	A0A0P0XAS2_ORYSJ	Os08g0107700 protein	Os08g0107700	Oryza sativa subsp. japonica (Rice)			mRNA binding [GO:0003729]	HSPAVAISLFRR	1	3.2	0.83721	0.0078641	0	0	0	0	0	0	0	0	0	0	0	0	0	0	0	0	0	0	0	0	0	0	0	0	0	0	0	0	0	0	0	0	0	0	0	0
A0A0P0XAU4	A0A0P0XAU4_ORYSJ	Os08g0108850 protein	Os08g0108850 OSNPB_080108850	Oryza sativa subsp. japonica (Rice)				SIVGMMGSIRATK	1	12.6	0.95893	-5.3699	0	0	0	0	0	7.7418	0	0	0	0	0	0	0	0	0	0	0	0	0	0	0	0	0	0	0	0	0	0	0	0	0	0	0	0	0	0
A0A0P0XAW1	A0A0P0XAW1_ORYSJ	Os07g0682100 protein	Os07g0682100 OSNPB_070682100	Oryza sativa subsp. japonica (Rice)		membrane [GO:0016020]		FLFLRLLLLLLLGLIR	1	7.2	0.91753	-1.806	0	0	0	0	0	3.19574	0	0	0	3.64916	0	0	0	0	0	0	0	0	0	0	0	0	0	0	0	0	4.88152	0	0	0	0	0	0	0	0	0
A0A0P0XAX1	A0A0P0XAX1_ORYSJ	Tubby-like F-box protein	Os08g0103300 OSNPB_080103300	Oryza sativa subsp. japonica (Rice)				LIQCFIK	1	2.2	0.95942	-5.4012	0	0	0	0	0	0	0	0	0	0	0	0	0	0	0	0	0	0	0	11.6978	0	0	0	0	0	0	0	0	0	0	0	0	0	0	0	0
A0A0P0XAX7	A0A0P0XAX7_ORYSJ	Os07g0693400 protein	Os07g0693400 OSNPB_070693400	Oryza sativa subsp. japonica (Rice)	protein import into nucleus [GO:0006606]	cytosol [GO:0005829]; nuclear envelope [GO:0005635]		RKIALLLGQWISEIK	1	2.1	0.94779	-4.5364	0	0	0	0	0	0	0	5.89237	0	0	0	0	0	0	0	0	0	0	0	0	0	0	2.14649	0	0	0	0	4.98404	0	0	0	0	0	0	0	4.56627
A0A0P0XAZ3	A0A0P0XAZ3_ORYSJ	Os07g0694325 protein	Os07g0694325 OSNPB_070694325	Oryza sativa subsp. japonica (Rice)				RVAVLLVQPPHLLPHHLLRPR	1	11.8	0.95098	-6.3383	0	0	0	0	0	0	0	0	0	0	0	0	0	0	0	0	0	0	0	0	0	7.22815	6.72928	0	0	0	0	0	0	0	0	0	0	0	0	0
A0A0P0XB22	A0A0P0XB22_ORYSJ	Os08g0110800 protein	Os08g0110800 OSNPB_080110800	Oryza sativa subsp. japonica (Rice)			RNA binding [GO:0003723]	QIEAAKDMIK	1	3.1	0.95953	-10.126	0	0	0	0	0	0	0	0	0	0	0	0	0	0	0	0	0	0	0	0	0	0	0	0	0	0	0	0	0	0	0	0	0	0	0	0
A0A0P0XB55	A0A0P0XB55_ORYSJ	Glycosyltransferase family 92 protein (EC 2.4.1.-)	Os08g0121900 OSNPB_080121900	Oryza sativa subsp. japonica (Rice)		membrane [GO:0016020]	glycosyltransferase activity [GO:0016757]	LAAPERHK	1	1.5	0.90157	-0.15812	0	12.047	12.0367	10.8866	0	0	10.9515	10.9428	10.7642	10.3122	10.2685	10.1602	10.6454	10.5821	10.5039	10.0786	0	9.86763	11.2952	11.6978	11.5062	10.4317	10.2592	10.5879	0	0	10.1828	0	9.36953	0	0	0	9.68442	9.34753	0	0
A0A0P0XBJ0	A0A0P0XBJ0_ORYSJ	Os08g0132000 protein	Os08g0132000 OSNPB_080132000	Oryza sativa subsp. japonica (Rice)				KGPYVLQVK	1	4.2	0.9592	-9.884	0	0	0	0	0	0	0	0	0	0	0	0	0	0	0	0	0	0	0	0	0	0	0	0	0	0	0	0	0	0	0	0	0	0	0	0
A0A0P0XBK2	A0A0P0XBK2_ORYSJ	Os08g0131200 protein	Os08g0131200 OSNPB_080131200	Oryza sativa subsp. japonica (Rice)				LLAGGGGGVRR	1	7.8	0.93381	-4.2103	0	0	0	0	0	0	0	0	0	0	0	0	0	0	0	0	0	0	0	8.50347	0	0	0	0	0	0	0	0	0	0	0	0	0	0	0	0
A0A0P0XBN8	A0A0P0XBN8_ORYSJ	Os08g0143150 protein	Os08g0143150 OSNPB_080143150	Oryza sativa subsp. japonica (Rice)				GGGEHR	1	2.8	0.77444	0.016979	0	0	0	0	0	0	0	0	0	7.15987	0	0	0	0	0	0	0	4.90082	0	0	0	0	0	0	0	0	0	0	0	0	0	0	7.38024	0	0	0
A0A0P0XC11	A0A0P0XC11_ORYSJ	Os08g0158500 protein	Os08g0158500 OSNPB_080158500	Oryza sativa subsp. japonica (Rice)		membrane [GO:0016020]		TLGSGIHVLVPLVDRIAYVHSLK	1	9.7	0.96156	-5.6208	0	0	0	0	0	0	0	0	0	0	8.98857	0	0	0	0	0	0	0	0	0	0	0	0	0	0	0	0	0	0	0	0	0	0	0	0	0
A0A0P0XC73	A0A0P0XC73_ORYSJ	Os08g0176500 protein	Os08g0176500 OSNPB_080176500	Oryza sativa subsp. japonica (Rice)				GIRQAAALGIGLVLIVGGK	1	14.8	0.91863	-3.1871	0	0	0	0	0	0	0	0	0	0	0	0	0	0	0	0	0	0	0	0	0	0	0	0	0	0	0	0	0	0	0	0	0	0	0	0
A0A0P0XC83	A0A0P0XC83_ORYSJ	Os08g0162900 protein	Os08g0162900 OSNPB_080162900	Oryza sativa subsp. japonica (Rice)				LVIPLPRSLPLPPRSR	1	18.6	0.9527	-6.2369	0	0	0	0	0	0	0	1.75459	0	0	0	0	0	0	0	0	0	0	0	0	0	0	0	0	0	0	0	0	0	0	0	0	0	0	0	0
A0A0P0XCA3	A0A0P0XCA3_ORYSJ	Os08g0165000 protein	Os08g0165000 OSNPB_080165000	Oryza sativa subsp. japonica (Rice)				MMSTRR	1	1.7	0.90447	-0.57824	0	0	0	0	0	0	0	0	0	0	0	0	0	0	0	0	0	0	0	0	0	0	0	0	9.13597	0	0	0	0	0	0	0	0	0	0	0
A0A0P0XCB8	A0A0P0XCB8_ORYSJ	Os08g0168400 protein	Os08g0168400 OSNPB_080168400	Oryza sativa subsp. japonica (Rice)			magnesium ion binding [GO:0000287]; terpene synthase activity [GO:0010333]	VLDGAIAFTK	1	3.1	0.95877	-5.2348	0	0	0	0	0	0	0	0	0	0	0	0	0	0	0	0	0	0	0	0	0	0	7.52105	0	0	0	0	0	0	0	0	0	0	0	0	0
A0A0P0XCC0	A0A0P0XCC0_ORYSJ	Os08g0172566 protein	Os08g0172566 OSNPB_080172566	Oryza sativa subsp. japonica (Rice)				ELKEEILNELKK;KELKEEILNELK	2	4.8	0.90097	-0.10846	0	0	0	0	0	0	0	0	0	0	0	0	0	0	0	0	0	0	0	0	0	0	0	0	0	0	0	0	0	0	0	0	0	0	0	0
A0A0P0XCF1	A0A0P0XCF1_ORYSJ	Os08g0170200 protein	Os08g0170200 OSNPB_080170200	Oryza sativa subsp. japonica (Rice)	defense response to other organism [GO:0098542]		ADP binding [GO:0043531]	LYSRCTKLVSFK;YGVQIKRPL	2	2.7	0.8998	-0.82978	0	0	0	0	0	0	0	0	0	0	0	0	0	0	5.27101	0	0	0	0	0	0	0	0	0	0	0	0	0	0	0	0	0	0	0	0	0
A0A0P0XCF3	A0A0P0XCF3_ORYSJ	Os08g0140850 protein	Os08g0140850 OSNPB_080140850	Oryza sativa subsp. japonica (Rice)				VSSSGATAR	1	5.2	0.94287	-4.845	0	0	0	0	0	0	0	0	0	0	0	0	0	0	0	0	0	0	0	0	0	0	0	0	0	0	0	0	0	0	0	0	0	0	4.916	0
A0A0P0XCL3	A0A0P0XCL3_ORYSJ	Os08g0190250 protein	Os08g0190250 OSNPB_080190250	Oryza sativa subsp. japonica (Rice)				HLLPLHLLLRR;RDIIEAILLRR	2	7.6	0.96084	-8.8289	0	0	0	0	0	0	0	0	0	0	0	0	0	0	0	0	0	0	0	4.32632	0	0	0	0	0	0	0	0	6.56097	0	0	0	0	0	0	0
A0A0P0XCM0	A0A0P0XCM0_ORYSJ	Os08g0187500 protein	Os08g0187500 OSNPB_080187500	Oryza sativa subsp. japonica (Rice)		nucleus [GO:0005634]	DNA binding [GO:0003677]; DNA-binding transcription factor activity, RNA polymerase II-specific [GO:0000981]	LLPRPLLPARRR	1	3.7	0.94255	-4.5048	0	0	0	0	0	0	0	0	0	0	0	0	0	0	0	0	0	0	0	0	0	0	0	0	0	0	0	3.97444	0	0	0	0	0	0	0	0
A0A0P0XCM8	A0A0P0XCM8_ORYSJ	Os08g0197025 protein	Os08g0197025 OSNPB_080197025	Oryza sativa subsp. japonica (Rice)		membrane [GO:0016020]		AIIKTIVLIRFILSLIIK;FILSLIIKVFATSNCK	2	14.6	0.95856	-7.9098	0	0	0	0	5.9541	0	0	0	0	0	0	4.91485	4.88401	0	0	4.92628	0	0	0	0	0	0	5.30331	0	0	5.19223	0	0	0	0	0	0	0	0	0	0
A0A0P0XCN4	A0A0P0XCN4_ORYSJ	Os08g0165800 protein	Os08g0165800 OSNPB_080165800	Oryza sativa subsp. japonica (Rice)			3'-5'-DNA exonuclease activity [GO:0008296]	SLRRVEIR	1	3.2	0.93451	-4.0525	0	0	0	0	0	0	0	0	0	4.11869	0	0	0	0	0	0	0	4.72955	0	0	0	0	0	0	0	0	0	0	0	0	0	0	0	0	0	0
A0A0P0XCN6	A0A0P0XCN6_ORYSJ	Os08g0154251 protein	Os08g0154251 OSNPB_080154251	Oryza sativa subsp. japonica (Rice)				AEPAGGSLETKR	1	11.8	0.95944	-5.361	0	0	0	0	0	0	0	0	0	0	0	0	0	0	0	0	0	0	6.04144	0	7.04767	0	8.3298	0	0	0	0	0	0	0	0	0	0	0	0	0
A0A0P0XCP3	A0A0P0XCP3_ORYSJ	Os08g0190700 protein	Os08g0190700 OSNPB_080190700	Oryza sativa subsp. japonica (Rice)				QLDHLFKKLTEEK	1	2.2	0.96118	-5.7314	0	0	0	6.41038	0	0	0	0	0	0	0	0	0	0	0	0	0	0	0	0	0	0	0	0	0	0	0	0	0	0	0	0	0	0	0	0
A0A0P0XCQ3	A0A0P0XCQ3_ORYSJ	Os08g0169700 protein	Os08g0169700 OSNPB_080169700	Oryza sativa subsp. japonica (Rice)	cold acclimation [GO:0009631]; regulation of TOR signaling [GO:0032006]; tRNA methylation [GO:0030488]			AEDLFQFMK;AGLTALCNR	2	1.1	0.96233	-9.69	0	0	0	6.3917	0	0	0	0	0	0	0	0	0	0	0	0	0	0	0	0	0	0	0	0	0	0	0	0	0	0	0	0	0	0	0	0
A0A0P0XCT2	A0A0P0XCT2_ORYSJ	Os08g0195650 protein	Os08g0195650 OSNPB_080195650	Oryza sativa subsp. japonica (Rice)				IGAGQCR	1	2.4	0.90221	-0.62784	0	0	0	0	0	0	0	0	0	0	0	0	0	0	0	0	0	0	0	13.4644	0	0	0	0	0	0	0	0	0	0	0	0	0	0	0	0
A0A0P0XCV0	A0A0P0XCV0_ORYSJ	Os08g0207300 protein	Os08g0207300 OSNPB_080207300	Oryza sativa subsp. japonica (Rice)				AAPPLPGVRR	1	8.8	0.95868	-5.2348	0	0	0	0	0	0	0	0	0	0	0	0	0	0	0	0	0	0	0	0	0	0	0	0	0	0	0	0	0	0	0	0	0	0	0	0
A0A0P0XCZ5	A0A0P0XCZ5_ORYSJ	Os08g0218000 protein	Os08g0218000 OSNPB_080218000	Oryza sativa subsp. japonica (Rice)				VGSSRK	1	3.3	0.1875	0.016979	0	0	0	0	0	0	0	0	0	0	0	0	0	0	0	0	0	0	7.13576	0	0	0	0	0	0	0	0	0	0	0	0	0	0	0	0	0
A0A0P0XD04	A0A0P0XD04_ORYSJ	Os08g0194100 protein	Os08g0194100 OSNPB_080194100	Oryza sativa subsp. japonica (Rice)			SCF ubiquitin ligase complex binding [GO:1905761]	KYIEDSGVMRAMAK	1	6.2	0.9504	-4.5245	0	0	0	0	0	0	0	0	0	0	0	0	0	0	0	0	0	0	0	0	6.9571	0	0	0	0	0	0	0	0	0	0	0	0	0	0	0
A0A0P0XD07	A0A0P0XD07_ORYSJ	Os08g0199650 protein	Os08g0199650 OSNPB_080199650	Oryza sativa subsp. japonica (Rice)				YPPSSPR	1	8.1	0.96119	-5.4012	0	0	0	0	0	0	0	0	0	0	0	0	0	0	0	0	0	0	0	0	0	0	0	0	8.15654	0	0	0	0	0	0	0	0	0	0	0
A0A0P0XD24	A0A0P0XD24_ORYSJ	Os08g0227400 protein	Os08g0227400 OSNPB_080227400	Oryza sativa subsp. japonica (Rice)	protein ubiquitination [GO:0016567]			EPRVSQTKSSPK	1	5.3	0.94107	-4.5048	0	0	0	0	0	0	0	0	0	0	0	0	0	0	0	0	0	0	0	0	0	0	0	0	0	0	0	0	0	0	0	0	0	0	1.56228	0
A0A0P0XD36	A0A0P0XD36_ORYSJ	YTH domain-containing family protein	Os08g0224200 OSNPB_080224200	Oryza sativa subsp. japonica (Rice)	mRNA destabilization [GO:0061157]	cytoplasm [GO:0005737]	mRNA binding [GO:0003729]; N6-methyladenosine-containing RNA reader activity [GO:1990247]	WHIIKDVPNNLLR	1	4.3	0.95961	-5.7314	0	0	0	0	0	0	0	0	0	0	0	0	0	0	0	0	0	0	0	0	0	0	0	2.51253	0	0	0	0	0	0	0	0	0	0	0	0
A0A0P0XDC6	A0A0P0XDC6_ORYSJ	Os08g0235600 protein	Os08g0235600 OSNPB_080235600	Oryza sativa subsp. japonica (Rice)	defense response [GO:0006952]; response to other organism [GO:0051707]		ADP binding [GO:0043531]	CRGLELAIGTVAKLLASVSSQVGK	1	5.9	0.89229	-1.1904	0	0	0	0	0	0	0	0	0	0	0	0	0	0	0	0	0	0	0	0	0	7.89294	0	0	0	0	0	0	0	0	0	0	0	0	0	0
A0A0P0XDD7	A0A0P0XDD7_ORYSJ	Os08g0233300 protein	Os08g0233300 OSNPB_080233300	Oryza sativa subsp. japonica (Rice)				IVGYCQ	1	6.8	0.91904	-1.4274	0	0	0	0	0	0	0	0	0	0	0	0	0	0	0	0	0	0	0	0	0	0	0	0	0	0	0	0	0	0	0	0	0	0	0	0
A0A0P0XDF8	A0A0P0XDF8_ORYSJ	non-specific serine/threonine protein kinase (EC 2.7.11.1)	Os08g0247700 OSNPB_080247700	Oryza sativa subsp. japonica (Rice)		membrane [GO:0016020]	ATP binding [GO:0005524]; protein serine/threonine kinase activity [GO:0004674]	SLNFSR	1	0.6	0.91807	-1.4274	0	0	0	0	0	0	0	0	0	0	0	0	0	0	0	0	0	0	13.3581	0	0	0	0	0	0	0	0	0	0	0	0	0	0	0	0	0
A0A0P0XDJ1	A0A0P0XDJ1_ORYSJ	Os08g0246100 protein	Os08g0246100 OSNPB_080246100	Oryza sativa subsp. japonica (Rice)	defense response to other organism [GO:0098542]		ADP binding [GO:0043531]	RLSIYNRTAK	1	1.8	0.96209	-10.801	0	0	0	0	0	0	0	0	0	0	0	0	0	0	0	0	0	0	0	0	0	0	0	0	0	0	0	0	0	0	0	0	0	0	0	0
A0A0P0XDJ9	A0A0P0XDJ9_ORYSJ	Os08g0234000 protein	Os08g0234000 OSNPB_080234000	Oryza sativa subsp. japonica (Rice)				EDYINELIRRMN	1	10.3	0.94234	-4.5048	0	0	0	0	0	0	0	0	0	0	0	0	0	0	0	0	0	0	0	0	4.94519	0	0	0	0	0	0	0	0	0	0	0	0	0	0	0
A0A0P0XDM0	A0A0P0XDM0_ORYSJ	Os08g0258700 protein	Os08g0258700 OSNPB_080258700	Oryza sativa subsp. japonica (Rice)				FLPCLEK	1	3.9	0.90244	-0.5882	0	0	0	0	0	0	8.90884	0	0	0	9.18619	0	0	0	9.03653	0	0	0	0	0	0	9.92852	0	0	0	7.96573	0	8.97522	0	8.78594	0	0	8.82244	0	0	8.6037
A0A0P0XDM8	A0A0P0XDM8_ORYSJ	Os08g0223200 protein	Os08g0223200 OSNPB_080223200	Oryza sativa subsp. japonica (Rice)				TITLLLLAHARGNRPPTQR	1	12.2	0.95673	-7.618	0	0	0	0	0	0	0	0	0	0	0	0	0	0	0	0	0	0	0	0	0	0	0	0	0	0	0	0	0	0	0	0	0	0	0	0
A0A0P0XDP6	A0A0P0XDP6_ORYSJ	Os08g0265450 protein	Os08g0265450 OSNPB_080265450	Oryza sativa subsp. japonica (Rice)				GSGDGDR	1	6	0.9201	-2.092	0	0	0	0	0	0	0	0	0	0	0	0	0	0	6.63813	0	0	0	0	0	0	0	0	0	0	0	0	0	0	0	0	0	0	0	0	0
A0A0P0XDQ2	A0A0P0XDQ2_ORYSJ	Os08g0245301 protein	Os08g0245301 OSNPB_080245301	Oryza sativa subsp. japonica (Rice)				SSMRTTVR	1	4.2	0.93454	-4.0525	0	0	0	0	0	0	8.07189	0	0	0	0	0	0	0	0	0	0	0	0	0	0	0	0	0	0	0	0	0	0	0	8.26749	0	0	0	0	8.0781
A0A0P0XDR2	A0A0P0XDR2_ORYSJ	Os08g0253800 protein	Os08g0253800 OSNPB_080253800	Oryza sativa subsp. japonica (Rice)	cell wall organization [GO:0071555]	Golgi membrane [GO:0000139]		TGYKAGNLK	1	1.9	0.89219	-0.26974	0	0	6.15595	10.0392	0	10.0165	0	0	0	0	9.81048	0	0	0	0	0	0	0	0	0	0	9.87338	9.8376	0	8.58282	0	0	0	10.0063	9.63165	9.55783	9.46205	0	9.00428	9.15555	9.05105
A0A0P0XDY1	A0A0P0XDY1_ORYSJ	Os08g0294800 protein	Os08g0294800 OSNPB_080294800	Oryza sativa subsp. japonica (Rice)				LYAQFISALKK	1	3.8	0.93297	-4.2103	0	0	0	0	0	9.88283	0	0	0	0	0	0	0	0	0	0	0	0	0	0	0	0	0	0	0	0	0	0	0	0	0	0	0	0	0	0
A0A0P0XE16	A0A0P0XE16_ORYSJ	Os08g0288050 protein	Os08g0288050 OSNPB_080288050	Oryza sativa subsp. japonica (Rice)				LAPLAREGR	1	5.9	0.94272	-4.845	0	0	0	0	0	0	0	0	0	0	0	0	0	0	0	0	0	0	0	0	0	0	0	0	0	0	0	0	0	0	0	0	0	0	0	0
A0A0P0XE91	A0A0P0XE91_ORYSJ	Os08g0310300 protein	Os08g0310300 OSNPB_080310300	Oryza sativa subsp. japonica (Rice)				GASPVCVHAGGSR	1	17.6	0.8999	-0.80573	0	0	0	0	0	0	0	0	0	0	0	0	3.505	0	0	0	0	0	10.4215	0	0	0	0	0	0	0	0	4.20758	0	0	0	0	0	0	0	0
A0A0P0XED4	A0A0P0XED4_ORYSJ	threonine--tRNA ligase (EC 6.1.1.3) (Threonyl-tRNA synthetase)	Os08g0295300 OSNPB_080295300	Oryza sativa subsp. japonica (Rice)	threonyl-tRNA aminoacylation [GO:0006435]	cytoplasm [GO:0005737]	ATP binding [GO:0005524]; threonine-tRNA ligase activity [GO:0004829]	WPLWLSPR	1	2.1	0.82526	0.016979	1.93964	0	0	0	0	0	0	0	0	0	0	0	0	0	0	0	0	0	0	0	0	0	0	0	0	0	0	0	0	0	0	0	0	0	0	0
A0A0P0XEF1	A0A0P0XEF1_ORYSJ	Os08g0274700 protein	Os08g0274700 OSNPB_080274700	Oryza sativa subsp. japonica (Rice)	DNA replication [GO:0006260]	nucleus [GO:0005634]		NSVEKGAK	1	4.5	0.93395	-4.0525	0	0	0	0	0	0	0	4.36926	0	0	0	0	0	0	0	0	0	0	0	0	0	0	0	0	0	0	0	0	0	0	0	0	0	0	0	0
A0A0P0XEF5	A0A0P0XEF5_ORYSJ	Os08g0250100 protein	Os08g0250100 OSNPB_080250100	Oryza sativa subsp. japonica (Rice)				AFGRMCFLL	1	11.5	0.94254	-4.845	4.49659	0	0	0	0	0	0	0	0	0	0	0	0	0	0	0	0	0	0	6.65177	0	0	0	0	0	0	0	0	0	0	0	0	0	0	0	0
A0A0P0XEI6	A0A0P0XEI6_ORYSJ	Os08g0310400 protein	Os08g0310400 OSNPB_080310400	Oryza sativa subsp. japonica (Rice)				DVGAADELEFAWAGHRR	1	20.5	0.96092	-5.5541	0	0	0	0	0	0	0	0	0	0	0	0	0	0	0	0	0	0	0	0	0	0	0	0	0	0	0	0	0	0	0	0	0	0	0	4.01507
A0A0P0XEK5	A0A0P0XEK5_ORYSJ	Os08g0315200 protein	Os08g0315200	Oryza sativa subsp. japonica (Rice)				NLEAERKR	1	2.7	0.92739	-4.0525	0	0	0	0	0	0	2.1357	0	0	0	0	0	0	0	0	0	0	0	0	0	0	0	0	0	0	0	0	0	0	0	0	0	0	0	7.66299	0
A0A0P0XEL3	A0A0P0XEL3_ORYSJ	Os08g0320500 protein	Os08g0320500 OSNPB_080320500	Oryza sativa subsp. japonica (Rice)				KFLTLTLNRTQSR	1	6.4	0.94665	-4.5137	0	0	0	0	0	0	0	0	0	0	0	0	0	0	0	0	0	0	0	0	3.77842	3.8502	0	0	0	0	0	0	0	0	0	0	0	0	0	0
A0A0P0XEM6	A0A0P0XEM6_ORYSJ	Os08g0323700 protein	Os08g0323700 OSNPB_080323700	Oryza sativa subsp. japonica (Rice)		membrane [GO:0016020]	chloride:monoatomic cation symporter activity [GO:0015377]	IEKFLYTMFKLNSTILR	1	5.6	0.95169	-6.4891	0	0	0	0	0	0	0	0	0	5.74852	0	0	0	0	0	0	0	0	0	0	0	0	0	0	0	0	0	0	0	0	0	0	0	0	0	0
A0A0P0XEM8	A0A0P0XEM8_ORYSJ	Os08g0292000 protein	Os08g0292000 OSNPB_080292000	Oryza sativa subsp. japonica (Rice)		nucleus [GO:0005634]	DNA binding [GO:0003677]; lipid binding [GO:0008289]	KLLQKENEELK	1	1.5	0.94013	-4.5021	0	0	0	0	0	0	0	0	0	0	0	0	0	0	0	0	0	0	0	0	0	0	0	0	0	0	0	0	0	0	0	0	0	0	0	0
A0A0P0XEP7	A0A0P0XEP7_ORYSJ	Os08g0337800 protein	Os08g0337800 OSNPB_080337800	Oryza sativa subsp. japonica (Rice)		membrane [GO:0016020]		RWNQWR	1	1.3	0.80081	0.016979	0	0	0	0	0	0	0	0	0	0	0	0	0	0	0	0	0	0	0	0	0	0	0	0	0	0	0	0	0	0	0	0	0	0	0	0
A0A0P0XES1	A0A0P0XES1_ORYSJ	Os08g0335900 protein	Os08g0335900 OSNPB_080335900	Oryza sativa subsp. japonica (Rice)				MGVAGR	1	5.4	0.90198	-0.26785	0	0	0	0	0	0	0	11.7466	0	0	0	0	0	0	0	0	0	0	0	0	0	0	0	0	0	0	0	0	0	0	0	0	0	0	0	0
A0A0P0XEZ0	A0A0P0XEZ0_ORYSJ	Os08g0334500 protein	Os08g0334500 OSNPB_080334500	Oryza sativa subsp. japonica (Rice)				DGLAVP	1	3.9	0.77556	0.016979	0	0	0	0	0	0	0	0	0	0	0	0	0	0	0	0	0	0	0	0	0	0	0	0	0	0	0	0	0	0	0	0	0	0	0	0
A0A0P0XF38	A0A0P0XF38_ORYSJ	Os08g0307400 protein	Os08g0307400 OSNPB_080307400	Oryza sativa subsp. japonica (Rice)	phosphatidylinositol phosphate biosynthetic process [GO:0046854]			WYLVVELHDPSHARR	1	3.1	0.93695	-4.3612	0	0	0	0	0	0	0	0	0	0	0	0	2.84952	0	0	0	0	0	0	0	0	0	0	0	0	0	0	0	0	0	0	0	3.77146	0	0	0
A0A0P0XF51	A0A0P0XF51_ORYSJ	Os08g0372166 protein	Os08g0372166 OSNPB_080372166	Oryza sativa subsp. japonica (Rice)				ELGCRGTTANCLPN	1	7.7	0.91675	-1.3113	0	0	0	0	0	0	0	0	0	0	0	0	0	0	0	0	0	0	0	0	0	0	0	0	0	0	5.11923	0	0	0	0	0	0	0	0	0
A0A0P0XF52	A0A0P0XF52_ORYSJ	Os08g0375900 protein	Os08g0375900 OSNPB_080375900	Oryza sativa subsp. japonica (Rice)			coenzyme A diphosphatase activity [GO:0010945]	AAVLICLFRGAAGELRVLLTK	1	17.5	0.95435	-7.2733	0	0	0	0	0	0	0	0	0	0	0	0	0	0	0	0	0	0	0	0	0	0	0	0	0	0	0	0	0	0	0	0	0	0	0	0
A0A0P0XF56	A0A0P0XF56_ORYSJ	Os08g0357700 protein	Os08g0357700 OSNPB_080357700	Oryza sativa subsp. japonica (Rice)	negative regulation of cell population proliferation [GO:0008285]; shoot system development [GO:0048367]	plasma membrane [GO:0005886]		LYIIRRCVVMLLR	1	33.3	0.96009	-5.7314	0	0	0	0	0	0	0	0	0	0	0	0	0	0	0	0	0	0	0	0	0	0	0	0	0	0	0	0	3.02093	0	3.63332	0	0	0	0	0
A0A0P0XFC8	A0A0P0XFC8_ORYSJ	Os08g0376900 protein	Os08g0376900 OSNPB_080376900	Oryza sativa subsp. japonica (Rice)				VFFRDVVSHNR	1	16.9	0.94634	-4.6438	0	0	0	0	0	0	0	0	0	0	0	0	0	0	0	0	0	0	0	0	0	0	0	0	0	0	0	0	0	0	0	0	0	0	0	0
A0A0P0XFF5	A0A0P0XFF5_ORYSJ	Os08g0336301 protein	Os08g0336301 OSNPB_080336301	Oryza sativa subsp. japonica (Rice)				EAGSRQR	1	5.8	0.92039	-2.092	0	0	0	0	0	0	0	0	0	0	0	0	0	0	0	0	0	0	0	0	0	0	0	0	0	0	8.66021	0	0	0	0	0	0	0	0	0
A0A0P0XFL8	A0A0P0XFL8_ORYSJ	Os08g0367625 protein	Os08g0367625 OSNPB_080367625	Oryza sativa subsp. japonica (Rice)	endoplasmic reticulum to Golgi vesicle-mediated transport [GO:0006888]; Golgi localization [GO:0051645]; retrograde vesicle-mediated transport, Golgi to endoplasmic reticulum [GO:0006890]	COPI vesicle coat [GO:0030126]		VRVNRAIARPSGAVDLGEGTSK	1	9.7	0.95388	-5.8188	0	0	0	0	0	0	0	0	4.60946	0	0	0	0	0	0	0	0	0	0	0	0	0	0	0	0	0	0	0	0	0	0	6.71356	0	0	0	0
A0A0P0XFS8	A0A0P0XFS8_ORYSJ	Os08g0412401 protein	Os08g0412401 OSNPB_080412401	Oryza sativa subsp. japonica (Rice)		membrane [GO:0016020]		LPPLLLLLLPLR;LPPLLLLLLPLRSLAEAATAPR;RRRPPRPRPR;VAPPNPRLPPLLLLLLPLR	4	14.4	0.96389	-19.107	7.5216	0	0	0	0	0	0	0	0	2.17057	2.70529	0	0	4.20461	0	0	0	0	0	0	0	3.97691	0	4.56785	0	0	1.82249	0	0	0	0	0	0	0	0	0
A0A0P0XFU7	A0A0P0XFU7_ORYSJ	Os08g0421000 protein	Os08g0421000 OSNPB_080421000	Oryza sativa subsp. japonica (Rice)				NVDGGK	1	3	0.78155	0.016979	0	0	0	8.67239	0	0	0	0	0	0	0	8.00282	0	0	0	0	0	0	0	0	0	0	0	0	0	0	0	0	0	9.50281	8.03837	0	0	0	7.36842	0
A0A0P0XFY3	A0A0P0XFY3_ORYSJ	Os08g0396500 protein	Os08g0396500 OSNPB_080396500	Oryza sativa subsp. japonica (Rice)			metal ion binding [GO:0046872]	ESLATPQKLVKEVR	1	3.5	0.95886	-5.3808	0	0	0	0	0	0	0	0	0	0	0	0	0	0	0	0	0	0	0	0	0	0	0	0	5.74953	0	0	0	0	0	0	0	0	0	0	0
A0A0P0XG27	A0A0P0XG27_ORYSJ	Os08g0379400 protein	Os08g0379400 OSNPB_080379400	Oryza sativa subsp. japonica (Rice)			oxidoreductase activity, acting on the CH-CH group of donors, NAD or NADP as acceptor [GO:0016628]; zinc ion binding [GO:0008270]	SLGADVAIDYTK	1	5.3	0.89758	-1.2916	0	8.13484	0	0	0	0	0	0	0	0	0	0	0	0	0	0	0	0	0	0	0	0	0	0	0	0	0	0	0	0	0	0	0	0	0	0
A0A0P0XG36	A0A0P0XG36_ORYSJ	Os08g0424500 protein	Os08g0424500 OSNPB_080424500	Oryza sativa subsp. japonica (Rice)			aldehyde dehydrogenase (NAD+) activity [GO:0004029]	LILHKKIAK	1	2.3	0.94596	-4.845	0	0	0	0	0	0	0	0	0	0	0	0	0	0	0	0	0	0	0	0	0	0	0	0	0	0	0	0	0	0	7.7021	0	2.32682	0	0	0
A0A0P0XG69	A0A0P0XG69_ORYSJ	Os08g0437566 protein	Os08g0437566 OSNPB_080437566	Oryza sativa subsp. japonica (Rice)				DIDEALSQARKILGINYYLEPTTK	1	8.8	0.95754	-5.2713	0	0	0	0	0	0	0	0	0	0	0	0	0	0	0	0	0	0	0	0	0	0	0	0	0	0	0	0	0	3.92381	0	0	0	0	0	0
A0A0P0XG73	A0A0P0XG73_ORYSJ	Os08g0427600 protein	Os08g0427600 OSNPB_080427600	Oryza sativa subsp. japonica (Rice)		membrane [GO:0016020]	ATP binding [GO:0005524]; protein kinase activity [GO:0004672]	RDVLLLLLLLVLVAR;RRDVLLLLLLLVLVAR	2	3.6	0.96382	-9.3804	4.64166	3.52293	0	0	0	0	0	0	0	0	0	0	0	0	0	0	0	0	0	0	4.67655	0	3.71556	0	0	0	0	0	0	0	0	0	0	0	0	0
A0A0P0XGB8	A0A0P0XGB8_ORYSJ	Os08g0421600 protein	Os08g0421600 OSNPB_080421600	Oryza sativa subsp. japonica (Rice)				LKEEILK	1	3.3	0.94806	-4.9855	0	0	0	0	0	0	0	8.36654	0	0	0	0	0	7.66583	0	0	0	0	0	0	0	0	0	0	0	0	0	0	0	0	0	0	0	0	0	0
A0A0P0XGC6	A0A0P0XGC6_ORYSJ	Os08g0453700 protein	Os08g0453700 OSNPB_080453700	Oryza sativa subsp. japonica (Rice)		plasma membrane [GO:0005886]	calcium ion binding [GO:0005509]; NAD(P)H oxidase H2O2-forming activity [GO:0016174]; peroxidase activity [GO:0004601]	ALLLHHQR	1	0.8	0.96205	-9.5092	0	0	0	0	0	0	0	0	0	0	0	0	0	0	0	0	0	0	0	0	0	0	0	0	0	0	0	0	0	0	0	0	0	0	0	0
A0A0P0XGH3	A0A0P0XGH3_ORYSJ	Os08g0462000 protein	Os08g0462000 OSNPB_080462000	Oryza sativa subsp. japonica (Rice)				VGPFEYEPAVLCRCELK	1	20.5	0.9209	-2.0583	0	0	0	0	0	0	0	0	0	0	0	0	0	0	0	0	0	0	0	0	0	0	0	0	0	0	0	0	5.47161	0	0	0	0	0	0	0
A0A0P0XGN0	A0A0P0XGN0_ORYSJ	Os08g0469750 protein	Os08g0469750 OSNPB_080469750	Oryza sativa subsp. japonica (Rice)				AEQGQLLPPPLRLLVVGLR	1	15.3	0.95788	-7.618	0	0	0	0	0	0	0	0	0	0	0	0	0	0	0	0	0	0	0	0	0	0	0	0	0	0	0	0	0	0	0	0	0	0	0	0
A0A0P0XGP3	A0A0P0XGP3_ORYSJ	Os08g0470550 protein	Os08g0470550 OSNPB_080470550	Oryza sativa subsp. japonica (Rice)				VDWWPGR	1	3.7	0.96043	-5.4012	0	0	9.00239	0	0	0	0	0	0	0	0	0	0	0	0	0	0	0	0	0	0	0	0	0	0	0	0	0	0	0	0	0	0	0	0	0
A0A0P0XGU0	A0A0P0XGU0_ORYSJ	Os08g0427550 protein	Os08g0427550 OSNPB_080427550	Oryza sativa subsp. japonica (Rice)				AVPRAPLRSR	1	6.1	0.96193	-10.801	0	0	0	0	0	0	0	0	0	0	0	0	0	0	0	0	0	0	0	0	0	0	0	0	0	0	0	0	0	0	0	0	0	0	0	0
A0A0P0XH03	A0A0P0XH03_ORYSJ	Os08g0486266 protein	Os08g0486266 OSNPB_080486266	Oryza sativa subsp. japonica (Rice)				LLRKPIP	1	26.9	0.94842	-4.9855	0	0	0	0	0	0	0	0	0	0	0	0	0	0	0	0	0	8.72877	0	0	0	0	0	0	0	0	0	0	0	0	0	0	0	0	0	0
A0A0P0XH54	A0A0P0XH54_ORYSJ	Os08g0485300 protein	Os08g0485300 OSNPB_080485300	Oryza sativa subsp. japonica (Rice)		nucleus [GO:0005634]		RLVLSLLLPPPKK	1	8.6	0.94678	-4.5137	0	0	0	0	0	0	0	0	0	0	0	0	0	0	0	0	0	0	0	0	0	0	0	0	0	0	0	0	0	0	0	0	0	0	0	0
A0A0P0XH94	A0A0P0XH94_ORYSJ	Os08g0499600 protein	Os08g0499600 OSNPB_080499600	Oryza sativa subsp. japonica (Rice)				HGATVDGG	1	4.8	0.96245	-9.5092	0	0	0	0	0	0	0	0	0	0	0	0	0	0	0	0	0	0	0	10.2518	0	0	0	0	0	0	0	0	0	0	0	0	0	0	0	0
A0A0P0XHE7	A0A0P0XHE7_ORYSJ	Os08g0497300 protein	Os08g0497300 OSNPB_080497300	Oryza sativa subsp. japonica (Rice)		Golgi membrane [GO:0000139]; plasma membrane [GO:0005886]		ELINRMQK	1	2.1	0.96035	-9.0935	0	0	0	0	0	0	0	0	0	0	0	0	0	0	0	0	0	0	0	0	0	0	0	0	0	0	0	0	0	0	0	0	0	0	0	0
A0A0P0XHH5	A0A0P0XHH5_ORYSJ	Os08g0493050 protein	Os08g0493050 OSNPB_080493050	Oryza sativa subsp. japonica (Rice)				HILRLTKSPQTPR	1	5.9	0.94668	-4.5137	0	0	0	0	0	0	0	0	0	0	0	0	0	0	0	0	0	0	0	0	0	0	0	0	0	0	0	0	0	0	0	0	0	0	0	0
A0A0P0XHQ2	A0A0P0XHQ2_ORYSJ	Os08g0519501 protein	Os08g0519501 OSNPB_080519501	Oryza sativa subsp. japonica (Rice)				IKLPYLTSTK	1	5.8	0.95963	-10.126	0	0	0	0	0	0	0	0	0	0	0	0	0	0	0	0	0	0	0	0	0	0	0	0	0	0	5.05011	0	0	0	0	0	0	0	0	0
A0A0P0XHR1	A0A0P0XHR1_ORYSJ	Os08g0519300 protein	Os08g0519300 OSNPB_080519300	Oryza sativa subsp. japonica (Rice)	carbohydrate metabolic process [GO:0005975]	extracellular region [GO:0005576]; membrane [GO:0016020]	chitinase activity [GO:0004568]	PVTEHTLFIVISELIMALIRRR	1	12.7	0.95416	-5.8188	0	0	0	0	0	0	0	0	0	0	0	0	0	0	8.17093	0	0	0	0	0	0	0	0	0	0	0	0	0	0	0	0	0	0	0	0	0
A0A0P0XHS5	A0A0P0XHS5_ORYSJ	Os08g0507200 protein	Os08g0507200 OSNPB_080507200	Oryza sativa subsp. japonica (Rice)				RLVVLARPLRLAR	1	6.7	0.95979	-5.7314	3.90939	0	0	0	0	0	0	0	0	0	0	0	0	0	0	0	0	0	0	0	0	0	0	0	0	0	0	0	0	0	0	0	0	0	0	0
A0A0P0XHS6	A0A0P0XHS6_ORYSJ	Os08g0520100 protein	Os08g0520100 OSNPB_080520100	Oryza sativa subsp. japonica (Rice)	pseudouridine synthesis [GO:0001522]		pseudouridine synthase activity [GO:0009982]; RNA binding [GO:0003723]	RPEGLEIQKGSVLSK;SQKHHLK	2	6.2	0.95108	-6.3088	11.7958	12.0132	12.001	10.038	10.396	10.2003	10.3113	10.299	10.2044	9.80539	9.83608	0	0	9.76004	9.7657	9.79876	9.79396	9.73196	11.0772	11.4795	11.2798	9.70549	0	9.68169	0	0	9.69092	9.24048	0	0	9.31744	9.19027	9.3245	0	8.69686	0
A0A0P0XHU0	A0A0P0XHU0_ORYSJ	Os08g0503400 protein	Os08g0503400 OSNPB_080503400	Oryza sativa subsp. japonica (Rice)				NGKECK	1	6.6	0.77451	0.016979	0	0	0	0	0	0	0	0	0	0	0	0	0	0	0	0	0	0	0	0	0	0	0	0	0	0	6.07438	0	0	0	0	0	0	0	0	0
A0A0P0XIB4	A0A0P0XIB4_ORYSJ	Os08g0558501 protein	Os08g0558501 OSNPB_080558501	Oryza sativa subsp. japonica (Rice)			nucleic acid binding [GO:0003676]; RNA-DNA hybrid ribonuclease activity [GO:0004523]	DISFNK	1	2.2	0.91833	-1.4274	0	0	0	0	0	0	0	0	0	0	0	0	0	0	0	0	0	0	0	0	0	0	0	0	0	0	0	8.27566	0	0	0	0	0	0	0	0
A0A0P0XIB9	A0A0P0XIB9_ORYSJ	Os08g0541600 protein	Os08g0541600 OSNPB_080541600	Oryza sativa subsp. japonica (Rice)				QEPPPR	1	1.9	0.91874	-1.4274	0	0	0	0	0	0	0	0	0	0	0	0	0	0	0	0	0	0	0	0	0	0	0	0	0	0	0	8.27566	0	0	0	0	0	0	0	0
A0A0P0XIF9	A0A0P0XIF9_ORYSJ	Os08g0550600 protein	Os08g0550600 OSNPB_080550600	Oryza sativa subsp. japonica (Rice)	proton transmembrane transport [GO:1902600]	chloroplast envelope [GO:0009941]; membrane [GO:0016020]	antiporter activity [GO:0015297]	GFLALAVAAGAVWMVRPAVTRINK	1	5.5	0.95803	-5.2713	0	0	0	0	0	0	0	3.57568	0	0	0	0	0	0	0	0	0	0	0	0	1.86651	0	0	0	0	0	0	0	0	0	0	0	0	0	0	0
A0A0P0XIH7	A0A0P0XIH7_ORYSJ	Os08g0526150 protein	Os08g0526150 OSNPB_080526150	Oryza sativa subsp. japonica (Rice)				GVAEVVDAER;RVHHAGVR	2	3.7	0.95576	-5.9025	3.5404	0	0	0	0	0	0	0	0	0	0	0	0	0	0	0	0	0	0	0	0	0	0	0	0	0	0	0	0	0	0	0	0	0	0	0
A0A0P0XIM9	A0A0P0XIM9_ORYSJ	Os09g0127800 protein	Os09g0127800 OSNPB_090127800	Oryza sativa subsp. japonica (Rice)	intracellular protein transport [GO:0006886]; vesicle-mediated transport [GO:0016192]	COPI vesicle coat [GO:0030126]	structural molecule activity [GO:0005198]	LILGELQAPAVK	1	1.4	0.89714	-0.84129	9.71407	0	9.56432	9.17854	0	0	0	0	0	0	0	0	0	0	3.9443	0	8.10008	8.2771	0	0	0	0	0	0	0	0	0	0	0	0	0	0	0	0	0	0
A0A0P0XIT1	A0A0P0XIT1_ORYSJ	DNA-directed RNA polymerase (EC 2.7.7.6)	Os09g0246200 OSNPB_090246200	Oryza sativa subsp. japonica (Rice)	DNA-templated transcription [GO:0006351]	DNA-directed RNA polymerase complex [GO:0000428]	DNA binding [GO:0003677]; DNA-directed 5'-3' RNA polymerase activity [GO:0003899]	KWRWTLR;LAVARKMK	2	4.4	0.95406	-5.8067	0	0	0	0	0	0	7.62607	0	0	0	0	0	0	0	0	0	0	0	0	0	0	0	0	0	6.09265	0	0	0	0	0	0	0	0	0	0	0
A0A0P0XIY4	A0A0P0XIY4_ORYSJ	Os09g0116400 protein	Os09g0116400 OSNPB_090116400	Oryza sativa subsp. japonica (Rice)		intracellular membrane-bounded organelle [GO:0043231]		TVFILLK	1	0.9	0.92062	-2.092	0	0	0	0	0	0	0	0	0	0	0	0	0	0	0	0	0	0	0	0	0	0	0	0	0	0	0	0	7.11925	0	0	0	0	0	0	0
A0A0P0XJA3	A0A0P0XJA3_ORYSJ	Os08g0556900 protein	Os08g0556900 OSNPB_080556900	Oryza sativa subsp. japonica (Rice)	proteolysis [GO:0006508]		cysteine-type endopeptidase activity [GO:0004197]	VSHHRMFR	1	2.3	0.92746	-4.0525	0	0	0	0	0	0	0	0	0	0	0	0	3.55225	0	0	0	0	0	0	0	0	0	0	0	0	7.42004	0	0	0	0	0	0	0	0	0	0
A0A0P0XJE1	A0A0P0XJE1_ORYSJ	Os09g0110500 protein	Os09g0110500 OSNPB_090110500	Oryza sativa subsp. japonica (Rice)				LVASSPAPPRPDLAVK	1	7.1	0.88114	-0.048839	0	0	0	0	0	0	0	0	0	0	0	0	0	0	0	0	0	0	0	0	0	0	0	0	0	0	0	0	0	0	0	0	0	0	0	0
A0A0P0XJG0	A0A0P0XJG0_ORYSJ	Os09g0114632 protein	Os09g0114632 OSNPB_090114632	Oryza sativa subsp. japonica (Rice)				LHALWK	1	5.6	0.92125	-1.4274	0	0	14.4404	0	0	0	0	0	0	0	0	0	0	0	0	0	0	0	0	0	0	0	0	0	0	0	0	0	0	0	0	0	0	0	0	0
A0A0P0XJJ6	A0A0P0XJJ6_ORYSJ	Os09g0108800 protein	Os09g0108800 OSNPB_090108800	Oryza sativa subsp. japonica (Rice)				KSTIAPPR	1	4.1	0.93429	-4.0525	0	0	0	0	0	0	0	0	7.1372	0	4.41718	0	0	3.92362	0	0	0	0	4.50646	0	0	0	0	0	0	0	4.35177	0	3.49544	0	0	0	0	0	0	0
A0A0P0XJK1	A0A0P0XJK1_ORYSJ	Os08g0549950 protein	Os08g0549950 OSNPB_080549950	Oryza sativa subsp. japonica (Rice)				RQRHHQALPVR	1	8.9	0.93284	-4.2724	0	0	0	0	0	0	0	0	0	0	0	0	0	0	0	0	0	0	0	0	10.2719	0	0	0	0	0	0	0	0	0	0	0	0	0	0	0
A0A0P0XJK5	A0A0P0XJK5_ORYSJ	Os09g0124300 protein	Os09g0124300 OSNPB_090124300	Oryza sativa subsp. japonica (Rice)				NLLEEHLLLHQLGLIYMRLGAFVR	1	13.8	0.95805	-5.2713	0	0	0	0	0	0	0	0	0	0	0	0	0	0	0	0	0	0	0	0	0	0	0	0	0	0	0	0	5.14348	0	0	0	0	0	0	0
A0A0P0XJP1	A0A0P0XJP1_ORYSJ	Os09g0103150 protein	Os09g0103150 OSNPB_090103150	Oryza sativa subsp. japonica (Rice)				GPPSPS	1	5.8	0.78036	0.016979	0	0	0	0	0	6.55663	0	0	0	6.00672	0	0	0	0	0	0	0	0	0	0	0	0	6.39304	0	0	0	0	0	0	0	0	0	0	0	0	0
A0A0P0XJT3	A0A0P0XJT3_ORYSJ	Os09g0106000 protein	Os09g0106000 OSNPB_090106000	Oryza sativa subsp. japonica (Rice)				VVATSR	1	3.4	0.89272	-0.26785	0	0	0	0	0	0	0	0	0	0	0	0	0	0	0	0	0	0	0	0	0	0	0	0	0	0	0	0	0	0	0	0	0	0	0	0
A0A0P0XJV4	A0A0P0XJV4_ORYSJ	Os09g0315050 protein	Os09g0315050 OSNPB_090315050	Oryza sativa subsp. japonica (Rice)	siRNA processing [GO:0030422]	cytoplasm [GO:0005737]; nucleus [GO:0005634]	ribonuclease III activity [GO:0004525]; RNA binding [GO:0003723]	AGETTYSATKSGPCKLAK	1	12.6	0.95367	-6.1038	0	0	0	0	0	0	0	0	0	0	0	0	0	0	0	0	0	0	0	0	0	0	0	0	0	0	0	8.71015	0	0	0	0	0	0	0	0
A0A0P0XJX9	A0A0P0XJX9_ORYSJ	Os09g0105600 protein	Os09g0105600 OSNPB_090105600	Oryza sativa subsp. japonica (Rice)				LIQKFLLR	1	3.8	0.92725	-4.0525	0	0	0	0	0	0	0	0	0	0	0	0	0	0	0	0	0	0	0	0	0	0	0	0	0	0	0	4.30648	0	0	0	0	0	0	0	0
A0A0P0XJZ1	A0A0P0XJZ1_ORYSJ	Os09g0314200 protein	Os09g0314200 OSNPB_090314200	Oryza sativa subsp. japonica (Rice)	defense response to other organism [GO:0098542]		ADP binding [GO:0043531]	LSFPDNACR	1	0.9	0.89919	-0.77555	0	0	0	0	0	0	7.21723	0	0	0	0	0	0	0	0	0	0	0	0	0	0	0	0	0	0	0	0	0	0	0	0	0	0	0	0	0
A0A0P0XK84	A0A0P0XK84_ORYSJ	Os09g0250800 protein	Os09g0250800 OSNPB_090250800	Oryza sativa subsp. japonica (Rice)		membrane [GO:0016020]	ABC-type transporter activity [GO:0140359]; ATP binding [GO:0005524]; ATP hydrolysis activity [GO:0016887]	AAHTRTLLITSMATSPLPR	1	2.6	0.95812	-7.618	0	0	0	0	0	0	0	0	7.65885	0	0	0	0	0	0	0	0	0	0	0	0	4.12871	0	0	0	4.51204	0	0	0	0	0	0	0	5.39842	0	0
A0A0P0XKB0	A0A0P0XKB0_ORYSJ	Os09g0337300 protein	Os09g0337300 OSNPB_090337300	Oryza sativa subsp. japonica (Rice)				LRRPRPPLRQIRPER	1	12.4	0.95706	-5.7541	0	0	0	0	0	0	0	0	0	0	0	0	0	0	0	0	0	0	0	0	0	0	0	0	0	0	0	0	0	0	0	0	4.76559	0	0	0
A0A0P0XKC7	A0A0P0XKC7_ORYSJ	Os09g0261300 protein	Os09g0261300 OSNPB_090261300	Oryza sativa subsp. japonica (Rice)				KLVFVTNNSR	1	7.5	0.95841	-5.2348	0	0	0	0	0	0	0	0	0	0	0	0	0	0	0	0	0	0	0	0	0	0	0	0	0	0	0	0	0	0	0	0	0	0	0	0
A0A0P0XKC8	A0A0P0XKC8_ORYSJ	Os09g0101602 protein	Os09g0101602 OSNPB_090101602	Oryza sativa subsp. japonica (Rice)				IPNPSPLR	1	5.5	0.90358	-0.61604	0	0	0	0	0	0	0	0	0	0	0	0	0	0	0	0	0	0	0	0	0	0	0	0	0	0	0	0	0	0	0	0	0	0	0	0
A0A0P0XKJ3	A0A0P0XKJ3_ORYSJ	Os09g0248000 protein	Os09g0248000 OSNPB_090248000	Oryza sativa subsp. japonica (Rice)		membrane [GO:0016020]	D-aminoacyl-tRNA deacylase activity [GO:0051499]	SIIAEDDLDNR	1	9.6	0.95843	-5.3584	2.11932	0	0	0	0	0	3.94589	0	0	0	0	6.83656	0	0	0	0	0	0	0	0	0	3.8677	0	0	0	0	0	0	0	0	0	0	0	0	0	0
A0A0P0XKM2	A0A0P0XKM2_ORYSJ	Os09g0110151 protein	Os09g0110151 OSNPB_090110151	Oryza sativa subsp. japonica (Rice)				MWASNSLNR	1	5.5	0.945	-4.845	0	5.35131	0	0	0	0	0	6.73647	0	0	0	0	0	0	0	0	0	0	0	0	0	0	0	0	0	0	0	0	0	0	0	0	0	6.60146	0	0
A0A0P0XKQ2	A0A0P0XKQ2_ORYSJ	Os09g0327575 protein	Os09g0327575 OSNPB_090327575	Oryza sativa subsp. japonica (Rice)	signal transduction [GO:0007165]			SVAGEDILVILDAENER	1	3.2	0.9559	-5.2714	0	0	0	0	0	0	0	0	0	0	0	0	0	0	0	0	0	0	0	0	0	4.99671	0	0	0	0	0	0	0	0	0	0	0	0	0	0
A0A0P0XKS0	A0A0P0XKS0_ORYSJ	Os09g0369500 protein	Os09g0369500	Oryza sativa subsp. japonica (Rice)		plasma membrane [GO:0005886]		TSAVVK	1	1.5	0.89302	-0.26785	0	0	0	0	0	0	0	0	0	0	0	0	0	0	0	0	0	0	0	0	0	0	0	0	0	0	0	0	0	0	0	0	0	0	0	0
A0A0P0XKT5	A0A0P0XKT5_ORYSJ	Os09g0270700 protein	Os09g0270700 OSNPB_090270700	Oryza sativa subsp. japonica (Rice)	defense response to other organism [GO:0098542]		ADP binding [GO:0043531]; ATP binding [GO:0005524]	VPYSWLETASR	1	1.7	0.89775	-1.2889	0	0	0	0	0	0	0	0	0	0	0	0	0	0	0	0	0	0	0	0	0	0	0	0	0	0	0	0	0	0	0	0	0	8.04521	0	0
A0A0P0XKV2	A0A0P0XKV2_ORYSJ	Os09g0371625 protein	Os09g0371625 OSNPB_090371625	Oryza sativa subsp. japonica (Rice)				LLQPRRQLPELR;SVLFRQRR	2	7.5	0.96071	-9.8227	0	0	0	0	0	0	0	0	0	8.78421	0	0	0	0	0	0	0	0	0	0	0	0	0	0	0	0	0	0	0	0	0	0	0	0	0	0
A0A0P0XKY4	A0A0P0XKY4_ORYSJ	Os09g0250950 protein	Os09g0250950 OSNPB_090250950	Oryza sativa subsp. japonica (Rice)				MVASSLIPR;VASSLIPR	2	8.3	0.9613	-5.4282	15.6601	17.5095	0	15.7724	15.9016	16.0005	17.8298	14.3987	14.5537	6.50705	8.13422	15.0681	14.8065	14.889	14.8615	15.822	7.296	7.89385	6.44578	7.59246	0	7.69766	7.70922	14.5655	16.0393	15.7375	8.7495	15.4391	8.60892	15.2066	7.4132	15.2289	15.3894	15.846	15.7772	15.68
A0A0P0XL79	A0A0P0XL79_ORYSJ	Os09g0322900 protein	Os09g0322900 OSNPB_090322900	Oryza sativa subsp. japonica (Rice)			metal ion binding [GO:0046872]; phosphatase activity [GO:0016791]	GWGWSGWWR	1	7.2	0.89914	-0.77555	0	0	0	0	0	0	0	0	9.49307	0	0	0	0	0	0	0	0	0	0	0	0	0	0	0	0	0	0	0	0	0	0	0	0	0	0	0
A0A0P0XLG5	A0A0P0XLG5_ORYSJ	Os09g0401200 protein	Os09g0401200 OSNPB_090401200	Oryza sativa subsp. japonica (Rice)				LVLVVRRLLR	1	10.5	0.93929	-4.3786	0	5.1375	0	0	0	0	0	0	0	0	0	0	0	0	0	0	0	0	0	0	0	0	0	0	0	0	0	0	0	0	0	0	0	4.01364	0	3.69844
A0A0P0XLL1	A0A0P0XLL1_ORYSJ	cysteine dioxygenase (EC 1.13.11.20)	Os09g0379750 OSNPB_090379750	Oryza sativa subsp. japonica (Rice)			metal ion binding [GO:0046872]; oxidoreductase activity, acting on single donors with incorporation of molecular oxygen, incorporation of two atoms of oxygen [GO:0016702]	RLVSPPTRLAYYAAVVGR	1	9.9	0.95646	-7.3215	0	0	0	0	0	0	0	0	0	0	0	0	0	0	0	0	0	0	0	0	9.56796	0	0	0	0	0	0	0	0	0	0	0	0	0	0	0
A0A0P0XLR8	A0A0P0XLR8_ORYSJ	Os09g0417000 protein	Os09g0417000 OSNPB_090417000	Oryza sativa subsp. japonica (Rice)				GKGATK;VDGAEGSAVGR	2	6.8	0.89416	-0.72693	0	2.68986	0	0	0	0	0	0	0	9.43794	0	0	0	0	0	0	0	0	9.11567	0	0	0	0	0	9.8405	9.95812	10.0773	9.74945	0	0	9.1729	0	0	0	0	10.7478
A0A0P0XLU6	A0A0P0XLU6_ORYSJ	Os09g0333500 protein	Os09g0333500 OSNPB_090333500	Oryza sativa subsp. japonica (Rice)			ATP binding [GO:0005524]; ATP hydrolysis activity [GO:0016887]	DISGSFR	1	2.1	0.96056	-5.4012	0	0	0	0	0	0	0	0	0	0	0	0	0	0	0	0	0	0	0	0	0	0	0	0	0	0	0	0	0	0	0	0	0	0	0	0
A0A0P0XLY0	A0A0P0XLY0_ORYSJ	Os09g0426050 protein	Os09g0426050 OSNPB_090426050	Oryza sativa subsp. japonica (Rice)				ELQPQEVEVQTR	1	6.3	0.90117	-1.2916	0	0	7.6575	0	0	0	0	3.94064	0	0	0	0	0	0	5.23844	6.6565	0	0	0	0	0	0	0	0	4.66874	0	6.39055	0	0	0	0	0	0	0	0	0
A0A0P0XLZ0	A0A0P0XLZ0_ORYSJ	Os09g0397950 protein	Os09g0397950 OSNPB_090397950	Oryza sativa subsp. japonica (Rice)				FHAQRVKQLVLAQNLR	1	13.4	0.90166	-0.10402	0	0	0	0	0	0	0	0	0	9.65424	0	0	0	0	0	0	0	0	0	0	0	0	0	0	0	0	0	0	0	0	0	0	0	0	0	0
A0A0P0XM35	A0A0P0XM35_ORYSJ	RBR-type E3 ubiquitin transferase (EC 2.3.2.31)	Os09g0435250 OSNPB_090435250	Oryza sativa subsp. japonica (Rice)	protein polyubiquitination [GO:0000209]; ubiquitin-dependent protein catabolic process [GO:0006511]	cytoplasm [GO:0005737]; ubiquitin ligase complex [GO:0000151]	ubiquitin conjugating enzyme binding [GO:0031624]; ubiquitin protein ligase activity [GO:0061630]; zinc ion binding [GO:0008270]	LADERRWK	1	0.9	0.9606	-9.7685	0	0	0	0	0	0	0	0	0	0	0	0	0	0	0	0	0	0	0	5.5691	0	0	0	0	0	0	0	9.25741	0	0	0	0	0	0	0	0
A0A0P0XM57	A0A0P0XM57_ORYSJ	Os09g0383300 protein	Os09g0383300 OSNPB_090383300	Oryza sativa subsp. japonica (Rice)				LPPRGK	1	2.1	0.77778	0.016979	0	0	0	0	0	0	0	0	0	5.65807	0	0	0	0	0	0	0	0	0	0	0	0	0	0	0	0	0	0	0	0	0	0	0	0	0	0
A0A0P0XM71	A0A0P0XM71_ORYSJ	Os09g0361700 protein	Os09g0361700 OSNPB_090361700	Oryza sativa subsp. japonica (Rice)		membrane [GO:0016020]		MAKKGK	1	7.1	0.77989	0.016979	0	0	0	0	0	0	0	0	0	0	0	0	0	0	0	0	0	0	0	0	0	0	0	0	0	0	0	0	0	0	0	0	0	0	0	0
A0A0P0XM87	A0A0P0XM87_ORYSJ	glycerophosphodiester phosphodiesterase (EC 3.1.4.46)	Os09g0339800 OSNPB_090339800	Oryza sativa subsp. japonica (Rice)	glycerol metabolic process [GO:0006071]; lipid metabolic process [GO:0006629]		glycerophosphodiester phosphodiesterase activity [GO:0008889]	EVNLVFCFLDK;LSEFLTYAK	2	3.6	0.95933	-9.9045	0	0	0	0	0	0	0	0	0	0	0	0	0	0	0	0	0	0	0	0	0	0	10.6964	0	0	0	0	0	0	0	8.8469	0	0	0	0	0
A0A0P0XM98	A0A0P0XM98_ORYSJ	Os09g0328951 protein	Os09g0328951 OSNPB_090328951	Oryza sativa subsp. japonica (Rice)	defense response to fungus [GO:0050832]			SLEYLDLSK	1	2.1	0.96106	-10.733	0	0	0	0	0	0	0	0	0	0	9.70589	0	0	0	0	0	0	0	0	0	0	0	0	0	0	0	0	0	0	0	0	0	0	0	0	0
A0A0P0XMF4	A0A0P0XMF4_ORYSJ	Os09g0443800 protein	Os09g0443800 OSNPB_090443800	Oryza sativa subsp. japonica (Rice)	auxin-activated signaling pathway [GO:0009734]	plasma membrane [GO:0005886]		ALFSSSRLPR	1	6	0.9596	-10.126	0	0	0	0	0	0	0	0	0	0	0	0	0	0	0	0	0	0	0	0	0	0	0	0	0	0	0	0	0	0	0	0	0	0	0	0
A0A0P0XMG3	A0A0P0XMG3_ORYSJ	Os09g0431050 protein	Os09g0431050 OSNPB_090431050	Oryza sativa subsp. japonica (Rice)				GGDGVGVGPRRER	1	5.1	0.95923	-5.3699	0	0	0	4.3866	0	0	0	0	0	0	0	0	0	0	0	0	0	0	0	0	0	0	0	0	0	0	0	0	0	4.49812	0	0	0	0	0	0
A0A0P0XMK4	A0A0P0XMK4_ORYSJ	Os09g0411050 protein	Os09g0411050 OSNPB_090411050	Oryza sativa subsp. japonica (Rice)				QKNVWLQGQQR;SLVVRLLVEEVVVAAGWR	2	10.2	0.96618	-12.68	6.60177	0	0	0	0	0	0	0	0	0	0	0	0	0	0	0	0	0	0	0	0	0	0	0	0	7.09117	0	0	0	0	0	0	0	0	0	0
A0A0P0XML4	A0A0P0XML4_ORYSJ	Homeobox-leucine zipper protein (HD-ZIP protein) (Homeodomain transcription factor)	Os09g0379600 OSNPB_090379600	Oryza sativa subsp. japonica (Rice)		nucleus [GO:0005634]	DNA-binding transcription factor activity, RNA polymerase II-specific [GO:0000981]; sequence-specific DNA binding [GO:0043565]	KLEPERK	1	3.3	0.96253	-5.6605	0	0	0	0	0	0	0	0	0	0	0	0	0	0	0	0	0	0	0	0	0	0	0	0	0	10.7287	0	0	0	0	0	0	0	0	0	0
A0A0P0XMM5	A0A0P0XMM5_ORYSJ	Os09g0381850 protein	Os09g0381850 OSNPB_090381850	Oryza sativa subsp. japonica (Rice)			DNA binding [GO:0003677]; protein dimerization activity [GO:0046983]	ELIKVILIAIKDWGLLGK	1	3.3	0.95585	-6.1038	0	0	0	0	0	0	0	0	0	4.02032	0	0	0	4.35452	0	0	0	0	0	0	0	0	0	0	0	0	0	0	0	0	0	0	0	0	0	0
A0A0P0XMQ9	A0A0P0XMQ9_ORYSJ	Os09g0403300 protein	Os09g0403300 OSNPB_090403300	Oryza sativa subsp. japonica (Rice)			heme binding [GO:0020037]; iron ion binding [GO:0005506]; monooxygenase activity [GO:0004497]; oxidoreductase activity, acting on paired donors, with incorporation or reduction of molecular oxygen [GO:0016705]	ARRGQGRPR	1	1.6	0.96245	-10.992	0	0	0	0	0	0	0	0	0	0	0	0	9.76918	0	9.5014	0	0	0	0	9.65701	0	0	0	0	0	0	0	0	0	0	0	0	0	0	0	0
A0A0P0XMU9	A0A0P0XMU9_ORYSJ	Os09g0409524 protein	Os09g0409524 OSNPB_090409524	Oryza sativa subsp. japonica (Rice)				RSNDVEQRR	1	10.8	0.94431	-4.845	0	0	0	0	0	0	0	0	0	0	0	0	0	0	0	0	0	0	0	0	0	0	3.52017	0	0	0	0	0	0	0	0	0	0	0	0	0
A0A0P0XN19	A0A0P0XN19_ORYSJ	Os09g0470300 protein	Os09g0470300 OSNPB_090470300	Oryza sativa subsp. japonica (Rice)				WRMRPSTTSSSVGR	1	14.7	0.9153	-1.3113	0	0	0	0	0	0	0	0	0	0	0	0	0	0	0	0	0	0	3.67717	0	0	0	6.0744	0	0	0	0	0	0	0	0	0	0	0	0	0
A0A0P0XN56	A0A0P0XN56_ORYSJ	Os09g0438500 protein	Os09g0438500 OSNPB_090438500	Oryza sativa subsp. japonica (Rice)				KESSAVVLPR	1	2.8	0.93252	-4.2033	0	0	0	0	0	0	0	0	0	0	0	0	0	0	0	0	0	0	0	0	3.54782	0	0	0	0	0	0	0	0	0	0	0	0	0	0	0
A0A0P0XN96	A0A0P0XN96_ORYSJ	Os09g0432099 protein	Os09g0432099 OSNPB_090432099	Oryza sativa subsp. japonica (Rice)				VCARGVPAR	1	7.2	0.94747	-4.845	0	0	0	0	0	0	0	0	0	0	0	0	0	0	0	0	0	0	0	4.6865	0	0	0	0	0	0	0	0	0	0	0	0	0	0	0	0
A0A0P0XNA8	A0A0P0XNA8_ORYSJ	Os09g0445550 protein	Os09g0445550 OSNPB_090445550	Oryza sativa subsp. japonica (Rice)				ALRVLPLPLVRVLVPAQR	1	12.2	0.95583	-6.1038	0	0	4.6379	0	0	0	0	0	0	0	0	0	0	0	0	0	0	0	0	0	0	0	0	0	0	0	0	0	0	0	0	0	0	0	2.34883	0
A0A0P0XNB2	A0A0P0XNB2_ORYSJ	Os09g0482400 protein (Os09g0482600 protein)	Os09g0482400 Os09g0482600 OSNPB_090482400 OSNPB_090482600	Oryza sativa subsp. japonica (Rice)			ATP binding [GO:0005524]; ATP hydrolysis activity [GO:0016887]; ATP-dependent protein folding chaperone [GO:0140662]; unfolded protein binding [GO:0051082]	RQEELK	1	1.3	0.90607	-0.55748	0	0	0	0	0	0	0	0	0	0	0	0	0	0	0	8.55651	0	0	0	0	0	0	0	0	0	0	0	0	0	0	0	0	0	0	0	0
A0A0P0XNC6	A0A0P0XNC6_ORYSJ	Os09g0425450 protein	Os09g0425450 OSNPB_090425450	Oryza sativa subsp. japonica (Rice)				NNASGS	1	3.1	0.78788	0.016979	0	4.01498	0	7.11666	0	0	0	0	0	0	6.79922	0	0	0	0	8.0332	0	0	6.93463	0	0	0	0	0	0	0	0	0	0	7.20877	0	0	0	0	0	0
A0A0P0XNM7	A0A0P0XNM7_ORYSJ	Os09g0494500 protein	Os09g0494500 OSNPB_090494500	Oryza sativa subsp. japonica (Rice)				GASHGR	1	3.3	0.79224	0.016979	0	0	0	0	0	0	0	0	0	0	0	0	0	0	0	0	0	0	0	0	0	0	0	0	0	0	0	0	0	0	0	0	0	0	0	0
A0A0P0XNP5	A0A0P0XNP5_ORYSJ	Os09g0499201 protein	Os09g0499201 OSNPB_090499201	Oryza sativa subsp. japonica (Rice)				LPPHPRRPRR	1	14.1	0.96055	-10.801	0	0	0	0	0	0	0	0	0	0	0	0	0	0	0	0	0	0	0	0	0	0	0	0	0	0	0	0	0	0	0	0	0	0	0	0
A0A0P0XNV5	A0A0P0XNV5_ORYSJ	Os09g0478300 protein	Os09g0478300 OSNPB_090478300	Oryza sativa subsp. japonica (Rice)	cellulose biosynthetic process [GO:0030244]; plant-type cell wall organization or biogenesis [GO:0071669]	membrane [GO:0016020]	cellulose synthase (UDP-forming) activity [GO:0016760]	VGGRAVYRLQAATVAAGILLVLYYR	1	4	0.8945	-1.2809	0	0	0	0	0	0	0	0	7.33566	0	0	0	0	0	0	0	0	0	0	0	0	0	0	0	0	0	0	0	0	0	0	0	0	0	0	0
A0A0P0XNX3	A0A0P0XNX3_ORYSJ	Os09g0473966 protein	Os09g0473966 OSNPB_090473966	Oryza sativa subsp. japonica (Rice)				RQPSKK	1	4	0.79888	0.016979	0	0	0	0	0	0	0	0	0	0	0	0	0	0	0	0	0	0	0	0	0	0	0	0	0	0	0	0	0	0	0	0	0	0	0	0
A0A0P0XP34	A0A0P0XP34_ORYSJ	Os09g0515100 protein	Os09g0515100 OSNPB_090515100	Oryza sativa subsp. japonica (Rice)			ATP binding [GO:0005524]; ATP hydrolysis activity [GO:0016887]	GQVVLIGATNR	1	1.2	0.89514	-1.2889	0	0	0	0	0	0	0	0	0	0	0	0	0	0	0	0	0	0	0	0	0	0	0	0	3.86384	0	0	0	0	0	0	0	0	0	0	0
A0A0P0XPC3	A0A0P0XPC3_ORYSJ	Os09g0474051 protein	Os09g0474051 OSNPB_090474051	Oryza sativa subsp. japonica (Rice)	RNA modification [GO:0009451]		RNA binding [GO:0003723]; zinc ion binding [GO:0008270]	GAASHR	1	1	0.78356	0.016979	0	0	0	0	7.53776	0	0	0	0	7.89845	7.47468	0	0	0	8.44303	0	0	0	0	0	0	0	11.2439	9.29866	0	0	0	0	7.16501	0	0	0	0	0	7.80529	7.89694
A0A0P0XPD4	A0A0P0XPD4_ORYSJ	Os09g0499300 protein	Os09g0499300 OSNPB_090499300	Oryza sativa subsp. japonica (Rice)				RKSSPVVFVDVPR	1	10.7	0.8754	-0.070205	0	0	0	0	0	0	0	0	0	0	0	0	0	0	0	0	0	0	0	0	11.5144	0	0	0	0	0	0	0	0	0	0	0	0	0	0	0
A0A0P0XPF5	A0A0P0XPF5_ORYSJ	Os09g0530400 protein	Os09g0530400 OSNPB_090530400	Oryza sativa subsp. japonica (Rice)				IVGIVVVEAPLLQIR	1	17.2	0.94883	-4.5364	0	0	0	0	0	0	0	0	0	0	0	0	0	0	0	0	0	0	0	0	3.3251	0	0	0	0	0	0	0	0	0	0	0	0	0	0	0
A0A0P0XPX1	A0A0P0XPX1_ORYSJ	Os09g0507701 protein	Os09g0507701 OSNPB_090507701	Oryza sativa subsp. japonica (Rice)				LTIFGMLVIIRK	1	9.9	0.93566	-4.3295	0	0	0	0	0	0	0	0	0	0	0	0	0	0	0	0	0	0	0	0	0	0	0	0	0	0	0	0	0	0	0	0	0	0	0	0
A0A0P0XQ18	A0A0P0XQ18_ORYSJ	Os09g0549100 protein	Os09g0549100 OSNPB_090549100	Oryza sativa subsp. japonica (Rice)				RGVWRSAGVGVALVLHR	1	16.5	0.95111	-6.4891	0	0	0	0	0	0	0	0	0	0	0	0	0	0	0	0	0	0	0	0	0	0	0	0	0	0	0	0	0	0	0	0	0	0	0	0
A0A0P0XQ40	A0A0P0XQ40_ORYSJ	Os09g0551100 protein	Os09g0551100 OSNPB_090551100	Oryza sativa subsp. japonica (Rice)				LEAVEALAR	1	2.9	0.94486	-4.845	0	0	0	0	0	0	0	0	0	0	0	0	0	0	0	0	3.81157	0	0	0	0	0	0	0	0	0	0	0	0	0	0	0	0	0	0	0
A0A0P0XQ91	A0A0P0XQ91_ORYSJ	non-specific serine/threonine protein kinase (EC 2.7.11.1)	Os09g0551150 OSNPB_090551150	Oryza sativa subsp. japonica (Rice)	recognition of pollen [GO:0048544]; response to other organism [GO:0051707]	membrane [GO:0016020]		VVAGGRRR	1	2.2	0.96001	-9.7685	0	0	0	0	0	0	0	0	0	0	0	0	0	0	0	0	0	0	0	0	0	0	0	0	0	0	0	0	0	0	0	0	0	0	0	0
A0A0P0XQC4	A0A0P0XQC4_ORYSJ	Os09g0560100 protein	Os09g0560100 OSNPB_090560100	Oryza sativa subsp. japonica (Rice)	DNA-templated transcription termination [GO:0006353]; regulation of DNA-templated transcription [GO:0006355]	cytoplasm [GO:0005737]; intracellular membrane-bounded organelle [GO:0043231]	double-stranded DNA binding [GO:0003690]	AILLKQPFLRPIRQR	1	2.5	0.95752	-5.7541	0	0	0	0	0	0	0	0	0	0	0	0	0	0	0	0	0	0	0	0	0	0	0	0	0	0	0	0	0	0	0	0	0	0	0	4.52224
A0A0P0XQD5	A0A0P0XQD5_ORYSJ	Os09g0559100 protein	Os09g0559100 OSNPB_090559100	Oryza sativa subsp. japonica (Rice)				NLSEEQVRAR	1	5.1	0.83728	-0.00341	0	10.006	10.4644	0	0	8.3156	4.74217	0	9.68815	0	0	0	0	0	0	0	0	0	0	0	0	0	0	0	0	0	0	0	0	0	0	0	0	0	0	0
A0A0P0XQE5	A0A0P0XQE5_ORYSJ	Os09g0565750 protein	Os09g0565750 OSNPB_090565750	Oryza sativa subsp. japonica (Rice)				GVGGGK	1	5.1	0.78646	0.016979	0	9.6388	9.7157	0	0	0	0	0	0	0	0	0	0	0	0	0	0	0	0	0	0	0	0	0	0	0	0	0	0	0	0	7.63263	7.70162	0	0	0
A0A0P0XQF1	A0A0P0XQF1_ORYSJ	Os09g0562700 protein	Os09g0562700 OSNPB_090562700	Oryza sativa subsp. japonica (Rice)				QLPALQEGR	1	4.2	0.94505	-4.845	0	0	6.68776	0	0	0	0	0	7.1267	0	0	0	0	0	0	0	0	0	0	0	0	0	0	0	0	0	0	0	0	0	0	0	0	0	0	0
A0A0P0XQG4	A0A0P0XQG4_ORYSJ	Os09g0514350 protein	Os09g0514350 OSNPB_090514350	Oryza sativa subsp. japonica (Rice)				HGFLIVFLIALKRFHGK	1	22.1	0.95102	-6.4891	0	0	7.3972	0	0	0	7.08332	0	0	0	0	0	0	0	0	0	0	0	0	0	0	0	0	0	0	0	0	0	0	0	0	0	0	0	0	0
A0A0P0XQK0	A0A0P0XQK0_ORYSJ	Os09g0568050 protein	Os09g0568050 OSNPB_090568050	Oryza sativa subsp. japonica (Rice)				LASGSK	1	7.7	0.89381	-0.26785	0	8.77643	0	0	0	0	0	0	0	0	0	0	0	0	0	0	0	0	0	0	0	0	0	0	0	0	0	0	0	0	0	0	0	0	0	0
A0A0P0XQL5	A0A0P0XQL5_ORYSJ	Os09g0549450 protein	Os09g0549450 OSNPB_090549450	Oryza sativa subsp. japonica (Rice)		nucleus [GO:0005634]	DNA-binding transcription factor activity [GO:0003700]	EEASWTTLVGTSQK;LSIADMNSLIVK	2	3.1	0.95185	-6.6724	0	0	0	0	0	0	0	0	0	0	0	0	0	0	0	0	0	0	0	0	0	0	0	0	0	0	0	8.10329	0	0	0	0	0	0	0	0
A0A0P0XQP6	A0A0P0XQP6_ORYSJ	Os09g0572200 protein	Os09g0572200 OSNPB_090572200	Oryza sativa subsp. japonica (Rice)				RRTTLLIPRPLFLR	1	2.5	0.95922	-5.7422	0	0	0	0	5.36636	0	0	0	0	0	2.4522	0	4.49269	0	0	3.84479	0	0	0	0	0	0	0	0	0	0	0	0	0	0	0	0	0	0	0	0
A0A0P0XQR7	A0A0P0XQR7_ORYSJ	Os09g0535900 protein	Os09g0535900 OSNPB_090535900	Oryza sativa subsp. japonica (Rice)	lipid metabolic process [GO:0006629]		phosphoric diester hydrolase activity [GO:0008081]	TIAELLPRRLICVWKPR	1	5.3	0.84041	-0.024722	0	9.55635	0	0	0	0	0	0	0	0	0	0	0	0	0	0	0	0	0	0	0	0	0	0	8.58082	0	0	0	0	0	0	0	0	0	0	0
A0A0P0XQS6	A0A0P0XQS6_ORYSJ	Os09g0543300 protein	Os09g0543300 OSNPB_090543300	Oryza sativa subsp. japonica (Rice)				TRNEYPLFNFLNR	1	8.2	0.9029	-1.3005	0	0	0	0	0	0	0	0	0	0	0	0	0	0	0	0	0	0	0	0	0	0	0	0	5.78819	0	0	0	0	0	0	0	0	0	0	0
A0A0P0XQV1	A0A0P0XQV1_ORYSJ	Os09g0562750 protein	Os09g0562750 OSNPB_090562750	Oryza sativa subsp. japonica (Rice)		membrane [GO:0016020]		AYRFCFTDLEEQSAR	1	2.2	0.8523	-0.029067	0	0	0	0	0	0	0	0	0	0	0	0	0	0	0	0	0	0	0	9.02688	0	0	0	0	0	0	0	0	0	0	0	0	0	0	7.11249	0
A0A0P0XQW4	A0A0P0XQW4_ORYSJ	RING-type E3 ubiquitin transferase (EC 2.3.2.27)	Os10g0100500 OSNPB_100100500	Oryza sativa subsp. japonica (Rice)	protein ubiquitination [GO:0016567]		ATP binding [GO:0005524]; protein kinase activity [GO:0004672]; ubiquitin-protein transferase activity [GO:0004842]	DNRQVPSFFLCPILK	1	4.6	0.91816	-1.3232	0	0	0	0	0	0	0	0	0	0	0	0	0	0	0	0	0	0	0	0	0	0	0	0	0	0	0	0	0	0	0	3.27742	0	0	0	0
A0A0P0XR28	A0A0P0XR28_ORYSJ	RING-type E3 ubiquitin transferase (EC 2.3.2.27)	Os09g0570100 OSNPB_090570100	Oryza sativa subsp. japonica (Rice)			ATP binding [GO:0005524]; protein kinase activity [GO:0004672]	GKLGGVAVAIKLLRPHGR	1	6.6	0.95583	-6.1038	0	0	0	0	0	0	0	0	3.76787	0	0	0	0	0	0	0	0	0	0	0	0	0	0	0	0	0	4.4822	0	0	0	0	0	0	0	0	0
A0A0P0XR50	A0A0P0XR50_ORYSJ	Os09g0559050 protein	Os09g0559050 OSNPB_090559050	Oryza sativa subsp. japonica (Rice)				LRLRAVLLHPLR	1	2.6	0.96286	-5.7224	0	0	0	0	0	0	0	0	0	0	0	0	0	0	0	0	0	0	0	0	0	0	0	0	0	0	0	0	0	0	0	0	0	0	0	0
A0A0P0XR94	A0A0P0XR94_ORYSJ	Os10g0103633 protein	Os10g0103633 OSNPB_100103633	Oryza sativa subsp. japonica (Rice)				REILSPPFLRR	1	5	0.93345	-4.2724	0	0	8.84624	0	0	0	0	0	0	0	0	0	0	0	0	0	0	0	0	0	0	0	0	0	0	0	0	0	0	0	0	0	0	0	0	0
A0A0P0XR99	A0A0P0XR99_ORYSJ	Os09g0547300 protein	Os09g0547300 OSNPB_090547300	Oryza sativa subsp. japonica (Rice)				GKMAKEEGGR	1	1.5	0.95546	-5.2348	0	0	0	0	0	0	0	0	0	0	0	0	0	7.15401	0	0	0	0	0	0	0	0	0	0	0	0	0	0	0	0	0	0	0	0	0	0
A0A0P0XRE5	A0A0P0XRE5_ORYSJ	Os10g0130900 protein	Os10g0130900 OSNPB_100130900	Oryza sativa subsp. japonica (Rice)				FMFPPKQVR	1	6.2	0.96099	-10.317	0	0	0	0	0	0	0	0	0	0	0	0	0	0	0	0	0	0	0	0	0	0	0	9.108	0	0	0	0	0	0	0	0	0	0	0	0
A0A0P0XRF9	A0A0P0XRF9_ORYSJ	Os10g0132901 protein	Os10g0132901 OSNPB_100132901	Oryza sativa subsp. japonica (Rice)				SIGIARATAK	1	8.5	0.95975	-10.126	0	0	0	0	0	0	0	0	0	0	0	0	0	0	0	0	0	0	11.6437	0	0	0	0	0	0	0	0	0	0	0	0	0	0	0	0	0
A0A0P0XRJ0	A0A0P0XRJ0_ORYSJ	Os10g0147566 protein	Os10g0147566 OSNPB_100147566	Oryza sativa subsp. japonica (Rice)				VPERPVRRR	1	4.6	0.96326	-10.992	0	0	0	0	0	0	0	0	0	0	0	0	0	0	0	9.36532	0	0	0	0	0	0	0	0	0	0	0	0	0	0	0	0	0	0	0	0
A0A0P0XRK5	A0A0P0XRK5_ORYSJ	Os09g0572550 protein	Os09g0572550 OSNPB_090572550	Oryza sativa subsp. japonica (Rice)				LLLLSLLLPPR	1	4.5	0.89465	-1.2889	0	0	0	0	2.22253	0	0	0	0	0	0	0	0	0	0	0	0	0	0	0	3.11553	3.54868	0	0	0	0	0	0	0	3.60597	0	0	0	0	0	0
A0A0P0XRR3	A0A0P0XRR3_ORYSJ	Os10g0128400 protein	Os10g0128400 OSNPB_100128400	Oryza sativa subsp. japonica (Rice)				STRQRDDGK	1	7.4	0.94562	-4.845	0	0	0	0	0	0	0	0	0	0	0	5.98903	0	0	0	0	0	0	0	0	0	0	0	0	0	0	0	0	0	0	0	0	0	0	0	0
A0A0P0XRU5	A0A0P0XRU5_ORYSJ	Os10g0116400 protein	Os10g0116400 OSNPB_100116400	Oryza sativa subsp. japonica (Rice)				VTHSFSILSR	1	5.8	0.96178	-10.542	0	0	0	0	0	0	0	0	0	8.33936	0	0	0	0	0	0	0	0	0	0	0	0	0	0	0	0	0	0	0	0	0	0	0	0	0	0
A0A0P0XRV4	A0A0P0XRV4_ORYSJ	Os10g0158700 protein	Os10g0158700	Oryza sativa subsp. japonica (Rice)				SLLTDPAFLRRYR	1	3.2	0.94953	-4.5137	0	0	0	0	0	0	6.55787	0	0	0	0	4.64812	0	0	0	0	0	0	0	0	0	0	4.07562	7.15299	0	0	0	0	0	0	0	0	0	0	0	0
A0A0P0XRW9	A0A0P0XRW9_ORYSJ	Os10g0163300 protein	Os10g0163300 OSNPB_100163300	Oryza sativa subsp. japonica (Rice)		membrane [GO:0016020]		VAIRSKELQIKPIR	1	6.6	0.95692	-5.7422	0	0	0	0	0	0	0	0	0	0	0	0	0	0	0	0	0	0	0	0	0	0	0	0	0	0	0	0	0	0	0	0	0	0	0	0
A0A0P0XRX1	A0A0P0XRX1_ORYSJ	Os10g0160000 protein	Os10g0160000 OSNPB_100160000	Oryza sativa subsp. japonica (Rice)	protein deubiquitination [GO:0016579]		cysteine-type deubiquitinase activity [GO:0004843]	TSIAPRPFKTKLSR	1	3.4	0.95038	-4.5245	0	0	0	0	0	0	0	0	0	0	0	0	0	0	0	0	0	0	0	0	0	0	0	0	3.52557	0	0	0	0	0	0	0	0	0	0	0
A0A0P0XRY3	A0A0P0XRY3_ORYSJ	Os10g0141600 protein	Os10g0141600 OSNPB_100141600	Oryza sativa subsp. japonica (Rice)				GLLPPPPPRPLALPRLPRR;RGLLPPPPPRPLALPRLPR	2	5.5	0.96507	-15.236	0	0	0	0	0	0	0	0	0	0	6.74093	6.41755	0	0	0	0	0	0	0	0	0	0	0	0	0	0	0	0	0	0	0	0	0	0	0	0
A0A0P0XS18	A0A0P0XS18_ORYSJ	Os10g0160900 protein	Os10g0160900 OSNPB_100160900	Oryza sativa subsp. japonica (Rice)				TPSRTRLALALAG	1	7.8	0.94975	-4.5137	0	0	0	0	0	0	0	0	0	0	0	0	0	0	0	0	0	0	0	0	0	0	0	0	0	0	0	0	0	0	0	0	0	0	0	0
A0A0P0XS22	A0A0P0XS22_ORYSJ	Os10g0172100 protein	Os10g0172100 OSNPB_100172100	Oryza sativa subsp. japonica (Rice)	diterpenoid metabolic process [GO:0016101]		heme binding [GO:0020037]; iron ion binding [GO:0005506]; monooxygenase activity [GO:0004497]; oxidoreductase activity, acting on paired donors, with incorporation or reduction of molecular oxygen [GO:0016705]	RGQGLVFAPYDDQWRQLR;YWDDPETFKPERFENDARDFK	2	9.4	0.95848	-8.1884	0	0	0	0	0	0	0	0	0	0	0	0	0	0	0	0	0	0	0	0	0	0	0	0	0	0	0	0	0	0	0	0	0	0	9.64787	0
A0A0P0XS56	A0A0P0XS56_ORYSJ	Os10g0155700 protein	Os10g0155700 OSNPB_100155700	Oryza sativa subsp. japonica (Rice)		membrane [GO:0016020]	ATP binding [GO:0005524]; protein kinase activity [GO:0004672]	FLDEEIIYWPEHEKAK;LVVTANRFTGTIPETIGNCR	2	3.9	0.95783	-7.598	6.7057	7.39489	0	0	0	0	0	0	0	0	0	0	0	0	0	0	0	0	0	0	0	0	0	0	0	0	0	0	0	0	0	0	0	0	0	0
A0A0P0XS80	A0A0P0XS80_ORYSJ	Os10g0138000 protein	Os10g0138000 OSNPB_100138000	Oryza sativa subsp. japonica (Rice)				LPTSPSSLPRASLVCK	1	9.4	0.92219	-1.806	0	0	0	0	0	0	3.84489	0	0	0	0	0	0	0	0	0	0	0	0	0	0	0	0	0	0	0	0	0	0	0	0	0	0	0	0	0
A0A0P0XSC0	A0A0P0XSC0_ORYSJ	Os10g0184250 protein	Os10g0184250 OSNPB_100184250	Oryza sativa subsp. japonica (Rice)				RGGVSGGGPR	1	8.6	0.96215	-9.6924	0	0	0	0	0	0	0	0	0	0	0	0	0	0	0	0	0	0	0	0	0	0	0	0	0	0	0	0	0	0	0	0	0	0	0	0
A0A0P0XSC8	A0A0P0XSC8_ORYSJ	Os10g0165900 protein	Os10g0165900 OSNPB_100165900	Oryza sativa subsp. japonica (Rice)				LPHRVPHVQQPLR	1	9.9	0.90131	-1.3005	0	0	0	0	0	0	0	0	0	0	0	0	0	0	0	0	0	0	3.65191	0	0	0	0	0	0	0	0	0	0	0	0	0	0	0	0	0
A0A0P0XSG0	A0A0P0XSG0_ORYSJ	Os10g0151650 protein	Os10g0151650 OSNPB_100151650	Oryza sativa subsp. japonica (Rice)				YSLIFLFWSIIRVK	1	5.8	0.85574	-0.01511	0	0	0	0	0	0	0	0	0	0	0	0	0	0	0	0	0	0	0	0	0	0	0	0	0	0	0	0	0	0	0	0	0	0	0	0
A0A0P0XSN7	A0A0P0XSN7_ORYSJ	Os10g0142801 protein	Os10g0142801 OSNPB_100142801	Oryza sativa subsp. japonica (Rice)				ASPMAAHAPLR	1	12.9	0.95421	-5.0595	0	0	0	0	0	0	0	10.6804	0	0	0	0	0	0	0	0	0	0	0	0	0	0	0	0	0	0	0	0	0	0	0	0	0	0	0	0
A0A0P0XSQ0	A0A0P0XSQ0_ORYSJ	Os10g0327700 protein	Os10g0327700 OSNPB_100327700	Oryza sativa subsp. japonica (Rice)			nucleic acid binding [GO:0003676]; zinc ion binding [GO:0008270]	GVTPPVTRGGKGATLLCSPVIK	1	3.9	0.95424	-5.8188	0	0	0	0	0	0	0	0	0	0	0	0	0	0	4.98422	0	0	0	0	0	0	0	0	0	0	0	0	0	0	0	0	0	0	0	0	0
A0A0P0XSR5	A0A0P0XSR5_ORYSJ	Os10g0326900 protein	Os10g0326900 OSNPB_100326900	Oryza sativa subsp. japonica (Rice)		plasma membrane [GO:0005886]	ATP binding [GO:0005524]; protein serine/threonine kinase activity [GO:0004674]	LLVYEFLPNRSLDTILFDPQKR	1	6.2	0.89265	-0.89352	0	0	0	0	0	0	0	0	0	0	0	0	0	0	0	0	0	0	0	0	0	0	0	0	0	0	0	0	0	0	0	0	0	0	0	0
A0A0P0XSS2	A0A0P0XSS2_ORYSJ	Os10g0320001 protein	Os10g0320001 OSNPB_100320001	Oryza sativa subsp. japonica (Rice)				APSPNPNRRR	1	12.8	0.95849	-5.2348	0	0	0	0	0	0	0	0	0	0	0	0	0	0	0	0	0	0	0	8.9257	0	0	0	0	0	0	0	0	0	0	0	0	0	0	0	0
A0A0P0XSS6	A0A0P0XSS6_ORYSJ	Os10g0168500 protein	Os10g0168500 OSNPB_100168500	Oryza sativa subsp. japonica (Rice)	flavonoid biosynthetic process [GO:0009813]; polyketide biosynthetic process [GO:0030639]		acyltransferase activity, transferring groups other than amino-acyl groups [GO:0016747]	ELVENNRGAR	1	3.8	0.96015	-10.126	0	12.1632	0	0	0	0	0	0	11.2389	9.07908	0	0	0	0	0	0	0	0	0	0	0	11.3991	0	0	0	10.1984	0	0	0	0	0	0	0	0	0	0
A0A0P0XST4	A0A0P0XST4_ORYSJ	Os10g0324100 protein	Os10g0324100 OSNPB_100324100	Oryza sativa subsp. japonica (Rice)				IIIYKKAFPVLR	1	12.9	0.96233	-5.7224	5.99474	0	0	0	0	0	0	0	0	0	0	0	0	0	0	0	0	0	0	0	0	0	0	0	0	0	0	0	0	0	0	0	0	0	0	0
A0A0P0XSV4	A0A0P0XSV4_ORYSJ	Os10g0327901 protein	Os10g0327901 OSNPB_100327901	Oryza sativa subsp. japonica (Rice)				ALAHPFTEKKKPTNR	1	10.9	0.95614	-5.7541	0	0	0	0	0	0	0	0	0	0	0	0	0	0	0	0	0	0	0	0	0	0	0	0	0	0	0	0	0	0	0	4.83915	0	0	0	0
A0A0P0XT02	A0A0P0XT02_ORYSJ	Os10g0174751 protein	Os10g0174751 OSNPB_100174751	Oryza sativa subsp. japonica (Rice)				QVVALFKFLIVLPVSR;RQVVALFKFLIVLPVSR	2	13.5	0.96501	-12.726	5.66354	0	0	0	0	0	4.73265	0	0	0	0	0	0	0	0	0	0	0	0	0	0	0	0	0	0	5.1266	5.20481	0	0	0	0	0	0	0	0	0
A0A0P0XT21	A0A0P0XT21_ORYSJ	Os10g0182750 protein	Os10g0182750 OSNPB_100182750	Oryza sativa subsp. japonica (Rice)				VGKSTAMAAR	1	11.5	0.95832	-5.2348	0	0	0	0	0	0	0	0	0	0	0	4.70813	0	0	0	0	3.8023	0	0	0	7.48099	0	0	0	0	0	0	0	0	0	0	0	0	4.18515	0	0
A0A0P0XT44	A0A0P0XT44_ORYSJ	Os10g0351600 protein	Os10g0351600 OSNPB_100351600	Oryza sativa subsp. japonica (Rice)	polysaccharide catabolic process [GO:0000272]		endo-1,4-beta-xylanase activity [GO:0031176]	KIHVYLFFFR	1	1.7	0.93275	-4.2033	0	0	0	0	0	0	0	0	0	0	0	0	0	0	0	0	0	0	0	0	5.13779	0	0	0	0	0	0	0	0	0	0	0	0	0	0	0
A0A0P0XT57	A0A0P0XT57_ORYSJ	Os10g0351050 protein	Os10g0351050 OSNPB_100351050	Oryza sativa subsp. japonica (Rice)				GDEDNK	1	3.4	0.776	0.016979	0	0	0	0	0	0	0	0	0	7.0237	0	0	0	0	0	0	0	0	0	0	0	0	0	0	0	0	0	0	0	0	0	0	0	0	0	0
A0A0P0XT58	A0A0P0XT58_ORYSJ	Os10g0202050 protein	Os10g0202050 OSNPB_100202050	Oryza sativa subsp. japonica (Rice)				CWCDPRRPR	1	5.7	0.90091	-0.77555	0	0	0	0	0	0	0	0	0	0	0	0	0	0	6.3133	0	0	0	0	0	0	0	0	0	0	0	0	0	0	0	0	0	0	0	0	0
A0A0P0XT65	A0A0P0XT65_ORYSJ	Os10g0351414 protein	Os10g0351414 OSNPB_100351414	Oryza sativa subsp. japonica (Rice)			catalytic activity [GO:0003824]	GMGGHLGSR;NTSFFQK	2	4.2	0.96331	-11.361	0	0	0	0	0	0	0	0	0	0	0	0	0	0	0	0	0	0	0	0	0	0	0	0	0	0	0	0	0	0	0	0	0	0	0	0
A0A0P0XT69	A0A0P0XT69_ORYSJ	Os10g0170501 protein	Os10g0170501 OSNPB_100170501	Oryza sativa subsp. japonica (Rice)		membrane [GO:0016020]		IAHGAAGDALRVGAMR	1	7.7	0.91745	-1.806	0	0	0	0	0	0	0	0	0	4.55778	0	0	0	0	0	0	0	2.23634	0	0	0	0	0	0	0	0	0	0	0	0	0	0	0	0	0	0
A0A0P0XTG5	A0A0P0XTG5_ORYSJ	Os10g0315400 protein	Os10g0315400 OSNPB_100315400	Oryza sativa subsp. japonica (Rice)	regulation of transcription by RNA polymerase II [GO:0006357]	nucleus [GO:0005634]	DNA-binding transcription factor activity, RNA polymerase II-specific [GO:0000981]; RNA polymerase II cis-regulatory region sequence-specific DNA binding [GO:0000978]	LQRLSDER	1	2.8	0.96122	-9.0935	0	10.0633	0	0	0	0	0	0	0	0	0	0	0	0	0	0	0	0	0	0	0	0	0	0	0	0	0	0	0	0	0	0	0	0	0	0
A0A0P0XTJ5	A0A0P0XTJ5_ORYSJ	Os10g0374450 protein	Os10g0374450 OSNPB_100374450	Oryza sativa subsp. japonica (Rice)				TVELVRRHTR	1	4.6	0.93949	-4.3786	0	0	0	0	0	0	0	0	0	0	0	0	0	0	0	0	0	0	0	0	0	0	0	0	5.36863	0	0	0	0	0	0	0	0	0	0	0
A0A0P0XTY3	A0A0P0XTY3_ORYSJ	Os10g0391801 protein	Os10g0391801 OSNPB_100391801	Oryza sativa subsp. japonica (Rice)		membrane [GO:0016020]		SLQPIHRVR	1	4	0.96026	-10.317	0	0	0	0	0	0	0	0	0	0	0	0	0	0	0	0	0	0	0	0	0	0	0	0	0	0	0	0	0	0	0	0	0	0	0	0
A0A0P0XU21	A0A0P0XU21_ORYSJ	Os10g0413400 protein	Os10g0413400 OSNPB_100413400	Oryza sativa subsp. japonica (Rice)	cutin biosynthetic process [GO:0010143]	membrane [GO:0016020]	glycerol-3-phosphate 2-O-acyltransferase activity [GO:0090447]; phosphatase activity [GO:0016791]	SLARTHAR	1	1.3	0.96161	-9.0935	0	0	0	0	0	0	0	0	0	0	0	0	0	0	0	0	0	0	0	0	0	0	0	0	0	0	0	0	7.0091	0	0	0	0	0	0	0
A0A0P0XU25	A0A0P0XU25_ORYSJ	Os10g0375200 protein	Os10g0375200 OSNPB_100375200	Oryza sativa subsp. japonica (Rice)				LFLVKFSSSKPR	1	3.5	0.84884	-0.010062	0	0	0	0	0	0	0	0	0	0	0	0	0	0	0	0	0	0	0	0	0	0	0	0	0	0	0	0	0	0	0	0	0	0	0	0
A0A0P0XU83	A0A0P0XU83_ORYSJ	Os10g0420332 protein	Os10g0420332 OSNPB_100420332	Oryza sativa subsp. japonica (Rice)				LHQVAPDRPQQRLRR	1	6	0.95801	-5.7541	0	0	1.57715	0	0	0	0	0	0	0	0	0	0	0	0	0	0	0	0	0	0	0	0	0	0	0	0	0	0	0	0	0	0	0	0	0
A0A0P0XU90	A0A0P0XU90_ORYSJ	Os10g0417100 protein	Os10g0417100 OSNPB_100417100	Oryza sativa subsp. japonica (Rice)				SLKGEGAVR;VFGLPGFAK	2	4.2	0.95363	-5.1147	0	0	0	0	0	0	0	0	0	0	0	0	0	0	0	0	0	0	0	4.28673	0	0	0	0	0	0	0	0	0	0	0	0	0	0	0	0
A0A0P0XUH8	A0A0P0XUH8_ORYSJ	Os10g0435900 protein	Os10g0435900 OSNPB_100435900	Oryza sativa subsp. japonica (Rice)	protein ubiquitination [GO:0016567]			YGLERLKVK	1	3.3	0.96327	-10.992	0	0	0	0	0	0	0	0	0	0	0	0	0	0	0	0	0	8.9678	0	0	0	0	0	0	0	0	0	0	0	0	0	0	0	0	0	0
A0A0P0XUK1	A0A0P0XUK1_ORYSJ	Os10g0392800 protein	Os10g0392800 OSNPB_100392800	Oryza sativa subsp. japonica (Rice)			hydrolase activity, acting on ester bonds [GO:0016788]	ALLQRLLVALLR	1	6.8	0.95943	-5.361	0	0	0	0	0	0	0	0	0	0	0	4.3512	0	0	0	0	0	0	0	0	0	2.98765	0	0	0	0	0	0	0	0	0	0	0	3.28994	0	0
A0A0P0XUS6	A0A0P0XUS6_ORYSJ	Os10g0444850 protein	Os10g0444850 OSNPB_100444850	Oryza sativa subsp. japonica (Rice)				VQRAQHLQVLLLLLPR	1	4	0.95358	-6.2369	0	0	0	0	0	0	0	0	0	0	0	0	0	0	0	0	0	0	0	0	0	0	0	0	0	0	0	0	0	0	0	0	0	0	0	0
A0A0P0XUZ8	A0A0P0XUZ8_ORYSJ	Os10g0462432 protein	Os10g0462432 OSNPB_100462432	Oryza sativa subsp. japonica (Rice)				GGEGGDK	1	3.8	0.92021	-2.092	0	0	0	0	0	0	0	0	0	0	0	0	0	0	0	0	0	0	0	0	0	0	0	0	0	0	6.75529	0	0	0	0	0	0	0	0	0
A0A0P0XV10	A0A0P0XV10_ORYSJ	Os10g0463450 protein	Os10g0463450 OSNPB_100463450	Oryza sativa subsp. japonica (Rice)				RPVIGGRRTQR	1	15.7	0.95664	-5.3188	0	0	0	0	0	0	0	0	0	0	0	0	0	0	0	0	0	0	9.00394	9.4507	0	0	9.06447	0	0	0	0	0	0	0	0	0	0	0	0	0
A0A0P0XV33	A0A0P0XV33_ORYSJ	Os10g0432001 protein	Os10g0432001 OSNPB_100432001	Oryza sativa subsp. japonica (Rice)				LVPHRPVLRQPEVRQLR	1	10.6	0.95075	-6.4891	0	0	0	0	0	0	0	0	0	0	0	0	0	0	0	0	0	0	0	0	0	0	0	0	0	0	0	0	0	0	0	0	0	0	0	0
A0A0P0XV48	A0A0P0XV48_ORYSJ	Os10g0464500 protein	Os10g0464500 OSNPB_100464500	Oryza sativa subsp. japonica (Rice)				QWQLPIFR	1	1.6	0.93472	-4.0525	0	0	0	0	0	0	6.31187	0	6.39184	0	0	0	5.31183	0	4.66181	0	0	0	0	0	0	0	0	0	0	0	0	0	0	0	0	0	0	0	0	0
A0A0P0XV95	A0A0P0XV95_ORYSJ	Os10g0472700 protein	Os10g0472700 OSNPB_100472700	Oryza sativa subsp. japonica (Rice)				ALFTVASR	1	3.2	0.96212	-9.5092	0	0	0	0	0	0	0	0	0	0	0	0	0	0	0	0	0	0	9.93158	0	0	0	10.253	0	11.2916	0	0	10.2054	0	0	9.94956	10.0565	0	0	0	0
A0A0P0XVC3	A0A0P0XVC3_ORYSJ	Os10g0443100 protein	Os10g0443100 OSNPB_100443100	Oryza sativa subsp. japonica (Rice)				LDGPGA	1	3.7	0.80178	0.016979	0	0	0	0	0	0	0	0	5.11358	0	0	0	0	0	0	0	0	0	0	0	0	0	0	0	0	0	0	0	0	0	0	0	7.46222	0	0	0
A0A0P0XVC7	A0A0P0XVC7_ORYSJ	Os10g0480050 protein	Os10g0480050 OSNPB_100480050	Oryza sativa subsp. japonica (Rice)				RPILAVIR	1	11.3	0.92455	-4.0525	0	0	0	0	0	0	0	0	0	0	0	0	0	0	0	0	0	3.65707	0	0	0	0	0	0	0	0	0	0	0	0	0	0	0	0	0	0
A0A0P0XVF1	A0A0P0XVF1_ORYSJ	Flotillin-like	Os10g0482450 OSNPB_100482450	Oryza sativa subsp. japonica (Rice)		caveola [GO:0005901]; plasma membrane [GO:0005886]; plasma membrane raft [GO:0044853]		QSKVAEVEAVK	1	2.3	0.95796	-5.3584	6.47364	0	0	0	0	0	0	0	0	0	0	0	0	0	0	0	0	0	0	0	0	0	0	0	0	0	0	0	0	0	0	0	0	0	0	0
A0A0P0XVF9	A0A0P0XVF9_ORYSJ	Os10g0445900 protein	Os10g0445900 OSNPB_100445900	Oryza sativa subsp. japonica (Rice)				SGGGGGPA	1	9.4	0.9256	-4.0525	0	0	0	0	5.69176	0	0	6.26493	0	0	0	0	0	0	0	0	0	0	0	0	0	0	0	0	0	0	0	0	0	0	0	0	5.65735	0	0	0
A0A0P0XW15	A0A0P0XW15_ORYSJ	Os10g0506950 protein	Os10g0506950 OSNPB_100506950	Oryza sativa subsp. japonica (Rice)				LSSCRRPAR	1	7	0.89352	-0.26974	11.2583	0	0	0	9.00534	8.93032	10.5136	10.5027	0	3.24685	0	0	0	0	9.33324	0	8.18542	8.40254	0	0	0	0	0	0	0	0	0	0	0	0	0	0	0	8.25885	8.19377	8.48583
A0A0P0XW62	A0A0P0XW62_ORYSJ	Os10g0514550 protein	Os10g0514550 OSNPB_100514550	Oryza sativa subsp. japonica (Rice)				LVWMRPR	1	2.4	0.92045	-2.092	0	0	0	0	0	0	0	0	0	0	0	0	0	0	0	0	0	0	0	7.26922	7.20672	0	7.14088	0	0	0	0	0	0	0	5.16289	0	0	0	0	0
A0A0P0XW74	A0A0P0XW74_ORYSJ	Electron transfer flavoprotein-ubiquinone oxidoreductase (ETF-QO) (EC 1.5.5.1)	Os10g0516300 OSNPB_100516300	Oryza sativa subsp. japonica (Rice)			4 iron, 4 sulfur cluster binding [GO:0051539]; electron-transferring-flavoprotein dehydrogenase activity [GO:0004174]; metal ion binding [GO:0046872]	GKLFNLVLN	1	5.3	0.96182	-10.317	0	0	0	0	0	0	0	0	0	8.4573	0	0	0	0	0	0	0	0	0	0	0	0	0	0	0	0	0	0	0	0	0	0	0	0	0	0
A0A0P0XWD5	A0A0P0XWD5_ORYSJ	Os10g0496400 protein	Os10g0496400 OSNPB_100496400	Oryza sativa subsp. japonica (Rice)				APAEGEK	1	3.6	0.9605	-5.4012	0	0	0	0	0	0	0	0	0	0	0	0	0	0	0	0	0	0	0	0	0	0	0	0	0	0	0	0	0	7.47192	0	0	7.50295	0	0	0
A0A0P0XWF4	A0A0P0XWF4_ORYSJ	Os10g0504600 protein	Os10g0504600 OSNPB_100504600	Oryza sativa subsp. japonica (Rice)				LTLVDFKSKETDR	1	4.6	0.94875	-4.5137	0	0	0	0	0	0	0	0	0	0	0	0	0	0	0	0	0	0	0	0	0	0	0	0	0	0	0	0	0	0	0	0	0	0	0	0
A0A0P0XWH1	A0A0P0XWH1_ORYSJ	Os10g0486950 protein	Os10g0486950 OSNPB_100486950	Oryza sativa subsp. japonica (Rice)			iron ion binding [GO:0005506]; oxidoreductase activity [GO:0016491]	ESLLEFLRSRTR;NGGDPR	2	10.7	0.93916	-4.4878	0	0	0	8.64173	0	0	0	6.19861	0	0	0	0	0	0	0	0	0	0	0	0	0	0	0	0	0	0	0	0	0	0	0	0	0	0	0	0
A0A0P0XWJ6	A0A0P0XWJ6_ORYSJ	Malic enzyme	Os10g0503500 OSNPB_100503500	Oryza sativa subsp. japonica (Rice)	malate metabolic process [GO:0006108]		malic enzyme activity [GO:0004470]; metal ion binding [GO:0046872]; NAD binding [GO:0051287]; oxidoreductase activity, acting on the CH-OH group of donors, NAD or NADP as acceptor [GO:0016616]	LDVYVAAAGINPQK	1	3.9	0.91587	-1.3113	0	2.94148	0	0	0	0	0	0	0	0	0	0	0	0	0	0	0	0	0	7.44029	0	0	0	0	0	0	5.35124	0	0	0	0	0	0	0	0	0
A0A0P0XWJ8	A0A0P0XWJ8_ORYSJ	Os10g0513300 protein	Os10g0513300 OSNPB_100513300	Oryza sativa subsp. japonica (Rice)				VAEVSS	1	16.7	0.79642	0.016979	0	0	0	6.75449	0	0	0	0	0	0	0	0	0	0	0	0	0	0	0	0	0	0	0	0	0	0	0	0	0	0	0	0	4.58982	0	0	0
A0A0P0XWL1	A0A0P0XWL1_ORYSJ	Os10g0536050 protein	Os10g0536050 OSNPB_100536050	Oryza sativa subsp. japonica (Rice)				RIDIWVEKALWELALGWFAR	1	15.2	0.95715	-7.5837	0	0	0	0	0	0	0	0	0	0	0	0	0	0	0	0	0	0	0	0	0	0	0	0	0	0	0	0	0	0	0	0	0	0	0	0
A0A0P0XWL2	A0A0P0XWL2_ORYSJ	Os10g0534801 protein	Os10g0534801 OSNPB_100534801	Oryza sativa subsp. japonica (Rice)				QHAAHHHHGEPPRHRHRPVVLPVVAHR	1	6.8	0.89179	-0.91802	0	0	0	0	0	0	0	0	0	0	0	0	0	0	0	0	0	0	0	0	0	0	0	0	0	0	0	0	0	0	0	0	0	0	0	0
A0A0P0XWQ5	A0A0P0XWQ5_ORYSJ	Os10g0514300 protein	Os10g0514300 OSNPB_100514300	Oryza sativa subsp. japonica (Rice)			heme binding [GO:0020037]; iron ion binding [GO:0005506]; monooxygenase activity [GO:0004497]; oxidoreductase activity, acting on paired donors, with incorporation or reduction of molecular oxygen [GO:0016705]	SLRSDGK	1	2.1	0.91997	-2.092	7.34696	0	0	0	0	0	0	0	0	0	0	0	0	0	0	0	0	0	0	0	0	0	0	0	0	0	0	0	0	0	0	0	0	0	0	0
A0A0P0XWQ8	A0A0P0XWQ8_ORYSJ	Os10g0518200 protein	Os10g0518200 OSNPB_100518200	Oryza sativa subsp. japonica (Rice)		membrane [GO:0016020]	heme binding [GO:0020037]; metal ion binding [GO:0046872]	ILQFLVPILILGLAFAIR	1	17.3	0.91962	-2.8906	0	0	0	4.04282	0	0	0	0	0	0	0	0	0	0	0	0	0	0	0	0	0	0	0	0	0	0	0	0	0	0	0	0	0	0	0	4.00935
A0A0P0XWT5	A0A0P0XWT5_ORYSJ	Os10g0524900 protein	Os10g0524900 OSNPB_100524900	Oryza sativa subsp. japonica (Rice)	defense response [GO:0006952]			HEHLHLQR;TLLSQASITK	2	5	0.9653	-20.051	0	0	0	0	0	0	9.4079	0	0	0	0	0	0	0	0	0	0	0	0	0	0	0	0	0	0	0	8.88081	0	0	0	0	0	0	0	0	0
A0A0P0XWZ7	A0A0P0XWZ7_ORYSJ	Os10g0538950 protein	Os10g0538950 OSNPB_100538950	Oryza sativa subsp. japonica (Rice)				VVPGVEQVAR	1	5.1	0.90287	-0.48153	0	9.81519	0	0	0	0	0	0	0	0	0	0	0	0	0	0	0	0	9.2484	0	0	0	0	0	0	0	0	0	0	0	0	0	0	0	0	0
A0A0P0XX12	A0A0P0XX12_ORYSJ	Os10g0556100 protein	Os10g0556100 OSNPB_100556100	Oryza sativa subsp. japonica (Rice)		extracellular region [GO:0005576]		LVISLLVFLLLLR;RLVISLLVFLLLLR	2	15.6	0.96231	-5.6498	0	0	5.43336	0	0	0	4.56456	3.40966	0	0	0	0	0	0	0	0	0	0	0	0	0	6.18134	5.53984	0	0	0	0	0	0	0	0	0	0	3.81342	0	0
A0A0P0XX22	A0A0P0XX22_ORYSJ	Carboxypeptidase (EC 3.4.16.-)	Os10g0541600 OSNPB_100541600	Oryza sativa subsp. japonica (Rice)	proteolysis [GO:0006508]		serine-type carboxypeptidase activity [GO:0004185]	WFQRFPQHKMK	1	3.3	0.96228	-5.7198	0	0	0	0	0	0	0	0	0	0	0	0	0	0	0	4.87056	0	0	0	0	0	0	0	0	0	0	0	0	0	6.57661	0	0	0	0	0	0
A0A0P0XXA5	A0A0P0XXA5_ORYSJ	Os10g0539650 protein	Os10g0539650 OSNPB_100539650	Oryza sativa subsp. japonica (Rice)				VPPCARR	1	9.2	0.94727	-4.552	0	0	0	0	0	0	0	10.1244	0	0	0	0	0	0	0	0	0	0	0	0	0	0	0	0	0	0	0	0	0	9.67664	0	0	0	0	0	0
A0A0P0XXC7	A0A0P0XXC7_ORYSJ	Os10g0547650 protein	Os10g0547650 OSNPB_100547650	Oryza sativa subsp. japonica (Rice)				HRPHHHLRQRR	1	3.2	0.95676	-5.3188	0	0	0	0	0	0	0	0	0	0	0	0	0	0	0	0	0	0	10.0829	0	0	0	0	0	0	0	0	0	0	0	0	0	0	0	0	0
A0A0P0XXD5	A0A0P0XXD5_ORYSJ	Os10g0556500 protein	Os10g0556500 OSNPB_100556500	Oryza sativa subsp. japonica (Rice)				PYAEEEPPR	1	12.5	0.89939	-0.77555	0	0	0	0	0	0	0	0	0	0	0	0	0	0	0	0	0	0	0	0	6.91946	0	0	0	0	0	0	0	0	0	0	0	0	0	0	0
A0A0P0XXH4	A0A0P0XXH4_ORYSJ	Glutathione S-transferase (EC 2.5.1.18)	Os10g0530900 OSNPB_100530900	Oryza sativa subsp. japonica (Rice)	glutathione metabolic process [GO:0006749]	cytosol [GO:0005829]	glutathione transferase activity [GO:0004364]	VRPAWLAILFGSK	1	7.8	0.83858	-0.02263	0	0	0	0	9.77382	0	0	8.88023	8.96521	7.6471	7.31452	0	0	0	10.281	0	0	0	0	0	0	0	0	0	6.07667	6.45427	0	7.55298	7.15755	7.56316	5.95566	0	0	0	0	0
A0A0P0XXH6	A0A0P0XXH6_ORYSJ	Os10g0560700 protein	Os10g0560700 OSNPB_100560700	Oryza sativa subsp. japonica (Rice)				APQLPGPRRRPPAR	1	7	0.95059	-4.5245	0	0	3.32927	0	0	0	0	0	0	0	0	0	0	0	0	0	0	0	0	0	0	4.34433	0	0	0	0	0	0	0	0	0	0	3.90381	0	0	0
A0A0P0XXL6	A0A0P0XXL6_ORYSJ	Os10g0564150 protein	Os10g0564150 OSNPB_100564150	Oryza sativa subsp. japonica (Rice)				RRLLLLILLGGR	1	8.9	0.94122	-4.5048	3.0242	0	0	0	0	0	0	0	0	0	0	0	0	0	0	0	0	0	0	0	0	0	0	0	0	0	0	0	0	0	0	0	0	0	0	0
A0A0P0XXN4	A0A0P0XXN4_ORYSJ	Os10g0574750 protein	Os10g0574750 OSNPB_100574750	Oryza sativa subsp. japonica (Rice)		membrane [GO:0016020]		LPNGARCGMPLRR	1	8.1	0.9499	-4.5137	0	0	0	0	0	0	0	0	0	0	0	0	0	0	0	0	0	0	0	0	0	0	0	0	0	0	0	0	0	0	0	0	0	0	0	0
A0A0P0XXN6	A0A0P0XXN6_ORYSJ	Os10g0574150 protein	Os10g0574150 OSNPB_100574150	Oryza sativa subsp. japonica (Rice)				RASPAAKSER	1	6	0.95499	-5.2348	0	4.55937	0	0	7.23879	0	0	0	0	0	0	0	0	0	0	0	0	0	0	0	0	0	0	0	0	0	0	0	0	0	0	0	0	7.13319	0	1.994
A0A0P0XXZ3	A0A0P0XXZ3_ORYSJ	Os11g0109700 protein	Os11g0109700 OSNPB_110109700	Oryza sativa subsp. japonica (Rice)		membrane [GO:0016020]		RLINVVTLVSLLILLYTR;VKRLINVVTLVSLLILLYTR	2	3.8	0.96562	-13.97	0	0	0	0	0	0	0	0	0	0	0	0	0	0	0	0	0	0	0	0	0	0	0	6.42321	0	0	0	0	0	0	0	0	0	2.92566	0	0
A0A0P0XY09	A0A0P0XY09_ORYSJ	Os10g0572300 protein	Os10g0572300 OSNPB_100572300	Oryza sativa subsp. japonica (Rice)				LEKLEILTLHYNRIK;NQEVGLPV	2	5.6	0.9653	-15.263	0	0	0	0	0	0	0	0	0	0	0	0	0	0	9.59721	0	0	0	0	12.6154	0	4.31853	0	0	0	0	0	0	0	0	0	0	0	0	0	0
[truncated: 7,096 more rows]
