# Supplementary material for: Phosphoproteomic Analysis Reveals Impairment of Rice Germination by Chloramphenicol
Source: Plants (Basel). 2025 Sep 12;14(18):2845. doi: 10.3390/plants14182845 (PMC12473894; doi:10.3390/plants14182845)
Supplement: Supplementary file 1 [file plants-14-02845-s001.zip › Supplementary Table S2.xlsx]

## Sheet: Sheet1
Table S2. CAM-response phosphoproteins identified from rice seeds at 3-day (germination stage) and 6-day (early seedling establishment stage).
CAM-responsive phosphoproteins identified from 3-day (germination stage)
UniProt_ID	Protein names	log2(FC)
B9FR07	Uncharacterized protein	-3.2011
Q7XK24	Os04g0479100 protein (cDNA clone:J023092D06, full insert sequence)	-3.1565
Q2R2L9	Actin-related protein 2/3 complex subunit 5	-2.695
B9FUD8	Uncharacterized protein	-2.6666
A0A0P0XQD5	Os09g0559100 protein	-2.4467
Q0IN52	Os12g0507300 protein	-2.2088
Q2QW36	NB-ARC domain containing protein, expressed	-2.0787
A0A0P0VXN0	Os03g0320800 protein	-1.8931
Q6Z421	Exocyst subunit Exo70 family protein	-1.7914
A0A0P0X308	Os07g0175350 protein	-1.7607
Q5Z8S3	Uncharacterized protein	-1.7496
Q5N7Y1	Os01g0910900 protein (cDNA, clone: J053089D02, full insert sequence)	-1.7411
Q2QQ28	Retrotransposon protein, putative, Ty1-copia subclass	-1.7252
A0A0P0V3S5	Os01g0543600 protein	-1.6982
A0A0P0WI88	Os05g0154850 protein	-1.6111
B9FMP3	Os05g0169200 protein	-1.5897
Q2QT20	SWIM zinc finger family protein	-1.5513
Q0DE61	Os06g0174800 protein	-1.5328
B9FZL2	UDP-N-acetylglucosamine diphosphorylase (EC 2.7.7.23)	-1.4823
A0A0P0WNZ6	Os05g0493133 protein	-1.4741
Q42982	4-coumarate--CoA ligase 2 (4CL 2) (Os4CL2) (EC 6.2.1.12) ((E)-ferulate--CoA ligase) (EC 6.2.1.34) (4-coumaroyl-CoA synthase 2)	-1.4738
Q5SN39	4a-hydroxytetrahydrobiopterin dehydratase (EC 4.2.1.96)	-1.4669
B9F0S4	Uncharacterized protein	-1.3533
Q6K6A6	ABC1-like	-1.3491
B9ETU8	BZIP domain-containing protein	1.0433
Q67VE6	Oligopeptide transporter	1.2685
Q33CD3	Adenylate isopentenyltransferase (Os01g0688300 protein)	1.3997
A0A0P0X6T1	Os07g0517600 protein	1.4936
Q53L45	Uncharacterized protein	1.5262
Q762A4	BRI1-KD interacting protein 110	1.5458
Q84MV9	Os03g0397300 protein (Ser/Thr protein phosphatase family protein, expressed) (cDNA clone:J023089F18, full insert sequence)	1.5622
C7J4W0	Os07g0567801 protein	1.5738
A0A0P0WLG8	Os05g0373400 protein	1.58
A0A0P0V2B0	Os01g0341000 protein	1.7265
Q67VQ0	Uncharacterized protein	1.8325
Q67WW5	Uncharacterized protein	1.9896
Q5NAV7	FUSED serine/threonine kinase (Os01g0259400 protein)	2.0258
D8WQ64	Putative CCB4	2.3369
Q69JG2	Os09g0537200 protein (cDNA clone:J023104B14, full insert sequence)	2.9516
B9F6H3	40S ribosomal protein S15	3.8396
CAM-responsive phosphoproteins identified from 6-day (the early seedling establishment stage)
UniProt_ID	Protein names	log2(FC)
A0A0N7KJC4	Os04g0509500 protein	-2.3973
A0A0P0VXD1	Os03g0345901 protein	-2.3933
B9FTT6	Glycosyltransferase subfamily 4-like N-terminal domain-containing protein	-2.2746
Q9ASI0	Os01g0112500 protein	-2.0892
A0A0N7KU56	Os12g0539025 protein	-2.0267
Q53QL4	Retrotransposon protein, putative, Ty3-gypsy subclass	-1.9662
Q2QQ94	Hydrolase, carbon-nitrogen family protein, expressed (Os12g0502500 protein)	-1.9256
A0A0P0W7N3	Os04g0231332 protein	-1.911
Q5QLR4	U2 auxiliary factor small chain-like	-1.8974
A3BJQ3	Retrotransposon protein, putative, unclassified	-1.8244
Q5QMW8	Os01g0514300 protein (cDNA clone:J023064M06, full insert sequence)	-1.7983
B9F7J4	Uncharacterized protein	-1.779
B9FVX9	Uncharacterized protein	-1.7697
A0A0P0VEW2	Os02g0147800 protein	-1.7448
Q75GR9	Inosine-uridine preferring nucleoside hydrolase, 3'-partial (With alternative splicing)	-1.7143
A3AYS2	A to I editase domain-containing protein	-1.6939
Q7XI34	Os07g0241800 protein	-1.5336
A0A0P0V5C5	Os01g0621500 protein	-1.5214
B9ETB1	Inositol hexakisphosphate and diphosphoinositol-pentakisphosphate kinase (EC 2.7.4.24)	-1.4977
A3C416	PIR2-like helical domain-containing protein	-1.4919
A0A0P0X308	Os07g0175350 protein	-1.4847
Q0E4N7	Os02g0108000 protein	-1.4769
Q2R8I3	RNA-directed DNA polymerase (EC 2.7.7.49)	-1.4763
B9GDD6	NB-ARC domain-containing protein	-1.4675
A0A0P0V1Y8	Os01g0310500 protein	-1.4145
H2KX45	Retrotransposon protein, putative, unclassified	-1.3981
Q2QPL0	ATP synthase subunit C family protein	-1.3705
Q5JKB0	DNA replication licensing factor MCM4 (EC 3.6.4.12) (Minichromosome maintenance protein 4) (OsMCM4)	-1.3023
Q2QQ28	Retrotransposon protein, putative, Ty1-copia subclass	-1.2597
Q6K757	Uncharacterized protein	1.1308
A3A0W3	Uncharacterized protein	1.1742
Q7XU27	E3 ubiquitin-protein ligase BRE1-like 1 (EC 2.3.2.27) (Protein HISTONE MONOUBIQUITINATION 1) (OsHUB1) (RING-type E3 ubiquitin transferase BRE1-like 1)	1.2405
Q651A5	Os09g0571700 protein	1.3567
Q6EUK2	Os02g0234800 protein (cDNA clone:J023062O22, full insert sequence)	1.4562
Q5NBN2	Uncharacterized protein P0424A08.5	1.5231
Q53J99	Uncharacterized protein	1.5457
Q0J970	Os04g0669400 protein	1.561
A0A0P0VYN9	Os03g0367650 protein	1.5868
A0A0P0W6H0	Os02g0193500 protein	1.59
C7IYF0	Os04g0133425 protein	1.5901
Q2QTK6	Uncharacterized protein	1.6805
Q69JE7	Os09g0538500 protein (cDNA clone:001-124-C06, full insert sequence) (cDNA clone:J033031F12, full insert sequence) (cDNA clone:J033070K09, full insert sequence)	1.7171
A3AQP4	Uncharacterized protein	1.7348
B9G4W3	Flavin-containing monooxygenase (EC 1.-.-.-)	1.78
Q6Z1P6	Circumsporozoite protein-like	1.8309
Q8H2X8	Protein SHORT-ROOT 1 (OsSHR1) (GRAS family protein 38) (OsGRAS-38)	2.4512
A0A0P0WTE8	RING-type E3 ubiquitin transferase (EC 2.3.2.27)	2.8149
