# Supplementary material for: Phosphoproteomic Analysis Reveals Impairment of Rice Germination by Chloramphenicol
Source: Plants (Basel). 2025 Sep 12;14(18):2845. doi: 10.3390/plants14182845 (PMC12473894; doi:10.3390/plants14182845)
Supplement: Supplementary file 1 [file plants-14-02845-s001.zip › Supplementary Table S3.xlsx]

## Sheet: Sheet2
Table S3. Enrichment analysis results of CAM-response phosphoproteins from 3-day and 6-day rice seeds, used for bubble plot visualization.
abundance	term	p_value	Count
Up3	assembly of actomyosin apparatus involved in cytokinesis	2.408	1
Up3	GPI anchor metabolic process	1.355	1
Up3	cytokinin biosynthetic process	1.355	1
Up3	macromolecule modification	1.302	3
Down3	tetrahydrobiopterin biosynthetic process	1.904	1
Down3	anatomical structure development	1.558	1
Up6	regulation of mitotic cell cycle	2.161	2
Up6	anatomical structure development	2.148	2
Up6	protein monoubiquitination	1.792	1
Up6	macromolecule metabolic process	1.696	5
Up6	innate immune response	1.532	1
Up6	ethylene-activated signaling pathway	1.497	1
Up6	response to stimulus	1.377	1
Down6	intracellular cholesterol transport	1.679	1
Down6	metabolite repair	1.554	1
Down6	nuclear cell cycle DNA replication initiation	1.525	1
Down6	DNA repair	1.379	1
