# Supplementary material for: Phosphoproteomic Analysis Reveals Impairment of Rice Germination by Chloramphenicol
Source: Plants (Basel). 2025 Sep 12;14(18):2845. doi: 10.3390/plants14182845 (PMC12473894; doi:10.3390/plants14182845)
Supplement: Supplementary file 1 [file plants-14-02845-s001.zip › Supplementary Table S4.xlsx]

## Sheet: Germination_Percentage
Table S4. Raw data of germination
Raw_Data_of_Germination_Percentage
Treatment	Percentage
T1	100
T1	98.75
T1	100
T2	98.75
T2	100
T2	100
T3	100
T3	100
T3	98.75
T4	97.5
T4	98.75
T4	100
T5	98.75
T5	100
T5	100
T6	98.75
T6	100
T6	98.75
T7	100
T7	100
T7	100
C	98.75
C	100
C	100

## Sheet: Median_Germination_Time
Raw_Data_of_Median_Germination_Time
group	day
C	2.975
C	2.975
C	3
T1	2.98734
T1	2.98734
T1	3.025
T2	3.05
T2	3.05
T2	3.025
T3	3.0125
T3	3.0125
T3	3.06329
T4	3.03797
T4	3.03797
T4	3.075
T5	3.2375
T5	3.2375
T5	3.075
T6	3.8375
T6	3.8375
T6	3.74683
T7	4.4375
T7	4.4375
T7	4.55
