# Supplementary material for: Phosphoproteomic Analysis Reveals Impairment of Rice Germination by Chloramphenicol
Source: Plants (Basel). 2025 Sep 12;14(18):2845. doi: 10.3390/plants14182845 (PMC12473894; doi:10.3390/plants14182845)
Supplement: Supplementary file 1 [file plants-14-02845-s001.zip › Supplementary Table S5.xlsm]

## Sheet: Shoot_Length_3-Day
Table S5. Raw data of root/shoot lengths (3-day and 6-day), crown root number, SVI, and first leaf formation (6-day)
Raw_Data_Shoot_Length_3-Day
	length	group	(in mm)
1	13	C
2	7	C
3	8	C
4	5	C
5	14	C
6	8	C
7	6	C
8	7	C
9	7	C
10	4	C
11	7	T1
12	8	T1
13	9	T1
14	8	T1
15	9	T1
16	8	T1
17	9	T1
18	12	T1
19	9	T1
20	10	T1
21	6	T2
22	6	T2
23	9	T2
24	6	T2
25	9	T2
26	5	T2
27	4	T2
28	6	T2
29	7	T2
30	10	T2
31	5	T3
32	5	T3
33	5	T3
34	5	T3
35	5	T3
36	4	T3
37	6	T3
38	5	T3
39	4	T3
40	4	T3
41	3	T4
42	3	T4
43	4	T4
44	4	T4
45	1	T4
46	2	T4
47	1	T4
48	2	T4
49	3	T4
50	1	T4
51	1	T5
52	2	T5
53	2	T5
54	3	T5
55	2	T5
56	2	T5
57	1	T5
58	2	T5
59	2	T5
60	3	T5
61	2	T6
62	1	T6
63	1	T6
64	2	T6
65	2	T6
66	2	T6
67	1	T6
68	1	T6
69	1	T6
70	2	T6
71	1	T7
72	1	T7
73	1	T7
74	1	T7
75	1	T7
76	1	T7
77	1	T7
78	1	T7
79	1	T7
80	1	T7

## Sheet: Root_Length_3-Day
Raw_Data_Root_Length_3-Day
	length	group	( in mm)
1	32	C
2	14	C
3	22	C
4	14	C
5	40	C
6	26	C
7	10	C
8	12	C
9	20	C
10	18	C
11	6	T1
12	8	T1
13	7	T1
14	11	T1
15	5	T1
16	7	T1
17	7	T1
18	10	T1
19	8	T1
20	6	T1
21	7	T2
22	4	T2
23	6	T2
24	5	T2
25	5	T2
26	3	T2
27	3	T2
28	3	T2
29	5	T2
30	6	T2
31	1	T3
32	4	T3
33	4	T3
34	3	T3
35	5	T3
36	3	T3
37	2	T3
38	3	T3
39	3	T3
40	3	T3
41	2	T4
42	2	T4
43	3	T4
44	3	T4
45	1	T4
46	3	T4
47	1	T4
48	1	T4
49	2	T4
50	1	T4
51	0	T5
52	0	T5
53	0	T5
54	0	T5
55	0	T5
56	0	T5
57	0	T5
58	0	T5
59	0	T5
60	0	T5
61	0	T6
62	0	T6
63	0	T6
64	0	T6
65	0	T6
66	0	T6
67	0	T6
68	0	T6
69	0	T6
70	0	T6
71	0	T7
72	0	T7
73	0	T7
74	0	T7
75	0	T7
76	0	T7
77	0	T7
78	0	T7
79	0	T7
80	0	T7

## Sheet: Shoot_Length_6-Day
Raw_Data_Shoot_Length_6-Day
	length	group	(in cm)
1	4.9	C
2	4.1	C
3	4.7	C
4	3.8	C
5	4.5	C
6	5.1	C
7	4.3	C
8	4.5	C
9	4.1	C
10	2.2	C
11	1.8	C
12	3	C
13	4	C
14	4.1	C
15	2.3	C
16	3.5	T1
17	3.7	T1
18	4.1	T1
19	2.7	T1
20	1.8	T1
21	4.1	T1
22	2.7	T1
23	4.2	T1
24	4.1	T1
25	4	T1
26	2	T1
27	4.4	T1
28	3.8	T1
29	4	T1
30	3.5	T1
31	1.7	T2
32	1.3	T2
33	1.5	T2
34	1.6	T2
35	1.5	T2
36	1.4	T2
37	1.8	T2
38	1.5	T2
39	1.4	T2
40	2.1	T2
41	1.2	T2
42	1.6	T2
43	1.1	T2
44	1.3	T2
45	1.3	T2
46	0.7	T3
47	0.8	T3
48	0.7	T3
49	0.8	T3
50	0.9	T3
51	0.7	T3
52	0.7	T3
53	0.6	T3
54	0.8	T3
55	0.6	T3
56	0.7	T3
57	0.7	T3
58	0.9	T3
59	0.7	T3
60	0.7	T3
61	0.7	T4
62	0.7	T4
63	0.5	T4
64	0.6	T4
65	0.6	T4
66	0.6	T4
67	0.8	T4
68	0.6	T4
69	0.6	T4
70	0.7	T4
71	0.6	T4
72	0.6	T4
73	0.8	T4
74	0.9	T4
75	0.7	T4
76	0.6	T5
77	0.7	T5
78	0.6	T5
79	0.6	T5
80	0.6	T5
81	0.6	T5
82	0.6	T5
83	0.7	T5
84	0.6	T5
85	0.5	T5
86	0.6	T5
87	0.7	T5
88	0.6	T5
89	0.6	T5
90	0.8	T5
91	0.6	T6
92	0.6	T6
93	0.7	T6
94	0.4	T6
95	0.5	T6
96	0.7	T6
97	0.7	T6
98	0.5	T6
99	0.4	T6
100	0.6	T6
101	0.5	T6
102	0.7	T6
103	0.5	T6
104	0.6	T6
105	0.5	T6
106	0.5	T7
107	0.4	T7
108	0.6	T7
109	0.6	T7
110	0.5	T7
111	0.4	T7
112	0.4	T7
113	0.5	T7
114	0.5	T7
115	0.5	T7
116	0.4	T7
117	0.3	T7
118	0.5	T7
119	0.4	T7
120	0.2	T7

## Sheet: Root_Length_6-Day
Raw_Data_Root_Length_6-Day
	length	group	(in cm)
1	3.3	C
2	4.1	C
3	4.8	C
4	4.2	C
5	6.4	C
6	4.5	C
7	3.4	C
8	3.8	C
9	3.2	C
10	2.3	C
11	2.7	C
12	3.4	C
13	6.1	C
14	5.2	C
15	2.5	C
16	1.3	T1
17	0.7	T1
18	0.9	T1
19	1	T1
20	1.2	T1
21	0.8	T1
22	1.1	T1
23	0.7	T1
24	1	T1
25	1.1	T1
26	0.9	T1
27	1.2	T1
28	1.1	T1
29	1	T1
30	1.8	T1
31	0.8	T2
32	0.6	T2
33	0.8	T2
34	0.4	T2
35	0.7	T2
36	0.9	T2
37	1.1	T2
38	0.7	T2
39	0.8	T2
40	0.6	T2
41	0.7	T2
42	1.1	T2
43	0.8	T2
44	0.7	T2
45	0.6	T2
46	0.5	T3
47	0.4	T3
48	0.3	T3
49	0.3	T3
50	0.7	T3
51	0.6	T3
52	0.4	T3
53	0.6	T3
54	0.2	T3
55	0.3	T3
56	0.4	T3
57	0.6	T3
58	0.3	T3
59	0.6	T3
60	0.4	T3
61	0.2	T4
62	0.3	T4
63	0.3	T4
64	0.4	T4
65	0.2	T4
66	0.2	T4
67	0.2	T4
68	0.2	T4
69	0.4	T4
70	0.3	T4
71	0.2	T4
72	0.4	T4
73	0.3	T4
74	0.2	T4
75	0.4	T4
76	0.3	T5
77	0.2	T5
78	0.3	T5
79	0.2	T5
80	0.2	T5
81	0	T5
82	0	T5
83	0.1	T5
84	0.2	T5
85	0.2	T5
86	0.2	T5
87	0.2	T5
88	0.2	T5
89	0.2	T5
90	0.2	T5
91	0	T6
92	0	T6
93	0	T6
94	0	T6
95	0	T6
96	0	T6
97	0	T6
98	0	T6
99	0	T6
100	0	T6
101	0	T6
102	0	T6
103	0.1	T6
104	0	T6
105	0	T6
106	0	T7
107	0	T7
108	0	T7
109	0	T7
110	0	T7
111	0	T7
112	0	T7
113	0	T7
114	0	T7
115	0	T7
116	0	T7
117	0	T7
118	0	T7
119	0	T7
120	0	T7

## Sheet: Crown_Root_Number
Raw_Data_of_Crown_Rroot_Number
CR#	group
5	C
5	C
5	C
4	C
6	C
6	C
5	C
5	C
6	C
2	C
3	C
4	C
6	C
6	C
3	C
0	T1
0	T1
0	T1
0	T1
0	T1
0	T1
0	T1
0	T1
0	T1
0	T1
0	T1
0	T1
0	T1
0	T1
0	T1
0	T2
0	T2
0	T2
0	T2
0	T2
0	T2
0	T2
0	T2
0	T2
0	T2
0	T2
0	T2
0	T2
0	T2
0	T2
0	T3
0	T3
0	T3
0	T3
0	T3
0	T3
0	T3
0	T3
0	T3
0	T3
0	T3
0	T3
0	T3
0	T3
0	T3
0	T4
0	T4
0	T4
0	T4
0	T4
0	T4
0	T4
0	T4
0	T4
0	T4
0	T4
0	T4
0	T4
0	T4
0	T4
0	T5
0	T5
0	T5
0	T5
0	T5
0	T5
0	T5
0	T5
0	T5
0	T5
0	T5
0	T5
0	T5
0	T5
0	T5
0	T6
0	T6
0	T6
0	T6
0	T6
0	T6
0	T6
0	T6
0	T6
0	T6
0	T6
0	T6
0	T6
0	T6
0	T6
0	T7
0	T7
0	T7
0	T7
0	T7
0	T7
0	T7
0	T7
0	T7
0	T7
0	T7
0	T7
0	T7
0	T7
0	T7

## Sheet: SVI
Raw_Data_of_Seedling_Vigor_Index
SVI	group
884.8	C
748	C
688	C
418	T1
470.05	T1
474	T1
215.275	T2
246	T2
208	T2
122	T3
110	T3
118.5	T3
87.75	T4
90.85	T4
102	T4
84.925	T5
70	T5
86	T5
55.3	T6
58	T6
57.275	T6
52	T7
46	T7
36	T7

## Sheet: First_leaf_Formation_6-Day
Raw_Data_First_Leaf_Formation_6-Day
Group	Developed	Not_Developed		(in persentage)
C	100	0
T1	100	0
T2	100	0
T3	0	100
T4	0	100
T5	0	100
T6	0	100
T7	0	100
