# Supplementary material for: Phosphoproteomic Analysis Reveals Impairment of Rice Germination by Chloramphenicol
Source: Plants (Basel). 2025 Sep 12;14(18):2845. doi: 10.3390/plants14182845 (PMC12473894; doi:10.3390/plants14182845)
Supplement: Supplementary file 1 [file plants-14-02845-s001.zip › Supplementary Table S6.xlsx]

## Sheet: Intersections
Table S6. Venn diagram of differentially expressed phosphoproteins (DEPPs) identified at 3-day (germination stage) and 6-day (early seedling establishment stage) in response to chloramphenicol (CAM).
Elements only in 3-day				Common elements in 3-day and 6-day				Elements only in 6-day
B9FR07	-3.2011			3-day	6-day			A0A0N7KJC4	-2.3973
Q7XK24	-3.1565		A0A0P0X308	-1.7607	-1.4847			A0A0P0VXD1	-2.3933
Q2R2L9	-2.695		Q2QQ28	-1.7252	-1.2597			B9FTT6	-2.2746
B9FUD8	-2.6666							Q9ASI0	-2.0892
A0A0P0XQD5	-2.4467							A0A0N7KU56	-2.0267
Q0IN52	-2.2088							Q53QL4	-1.9662
Q2QW36	-2.0787							Q2QQ94	-1.9256
A0A0P0VXN0	-1.8931							A0A0P0W7N3	-1.911
Q6Z421	-1.7914							Q5QLR4	-1.8974
Q5Z8S3	-1.7496							A3BJQ3	-1.8244
Q5N7Y1	-1.7411							Q5QMW8	-1.7983
A0A0P0V3S5	-1.6982							B9F7J4	-1.779
A0A0P0WI88	-1.6111							B9FVX9	-1.7697
B9FMP3	-1.5897							A0A0P0VEW2	-1.7448
Q2QT20	-1.5513							Q75GR9	-1.7143
Q0DE61	-1.5328							A3AYS2	-1.6939
B9FZL2	-1.4823							Q7XI34	-1.5336
A0A0P0WNZ6	-1.4741							A0A0P0V5C5	-1.5214
Q42982	-1.4738							B9ETB1	-1.4977
Q5SN39	-1.4669							A3C416	-1.4919
B9F0S4	-1.3533							Q0E4N7	-1.4769
Q6K6A6	-1.3491							Q2R8I3	-1.4763
B9ETU8	1.0433							B9GDD6	-1.4675
Q67VE6	1.2685							A0A0P0V1Y8	-1.4145
Q33CD3	1.3997							H2KX45	-1.3981
A0A0P0X6T1	1.4936							Q2QPL0	-1.3705
Q53L45	1.5262							Q5JKB0	-1.3023
Q762A4	1.5458							Q6K757	1.1308
Q84MV9	1.5622							A3A0W3	1.1742
C7J4W0	1.5738							Q7XU27	1.2405
A0A0P0WLG8	1.58							Q651A5	1.3567
A0A0P0V2B0	1.7265							Q6EUK2	1.4562
Q67VQ0	1.8325							Q5NBN2	1.5231
Q67WW5	1.9896							Q53J99	1.5457
Q5NAV7	2.0258							Q0J970	1.561
D8WQ64	2.3369							A0A0P0VYN9	1.5868
Q69JG2	2.9516							A0A0P0W6H0	1.59
B9F6H3	3.8396							C7IYF0	1.5901
								Q2QTK6	1.6805
								Q69JE7	1.7171
								A3AQP4	1.7348
								B9G4W3	1.78
								Q6Z1P6	1.8309
								Q8H2X8	2.4512
								A0A0P0WTE8	2.8149
